# Supplementary material for: Stabilization of Reactive Nitrene by Silylenes without Using a Reducing Metal
Source: Angew Chem Int Ed Engl. 2021 Nov 10;60(52):27206–11. doi: 10.1002/anie.202110456 (PMC9299049; doi:10.1002/anie.202110456)
Supplement: Supplementary file 1 — Supporting Information [file ANIE-60-27206-s001.zip]

Archive with 2 entries (2 files):
- 1.cif
- 2.cif
