# Supplementary material for: Stabilization of Reactive Nitrene by Silylenes without Using a Reducing Metal
Source: Angew Chem Int Ed Engl. 2021 Nov 10;60(52):27206–11. doi: 10.1002/anie.202110456 (PMC9299049; doi:10.1002/anie.202110456)
Supplement: Supplementary file 1 — Supporting Information [file ANIE-60-27206-s001.zip › 1.cif]

 
data_1
 
_audit_creation_method            'SHELXL-2018/3'
_shelx_SHELXL_version_number      '2018/3'
_chemical_name_systematic         ?
_chemical_name_common             ?
_chemical_melting_point           ?
_chemical_formula_moiety          'C36 H64 N6 Si4'
_chemical_formula_sum
 'C36 H64 N6 Si4' 
_chemical_formula_weight          693.29

loop_
 _atom_type_symbol
 _atom_type_description
 _atom_type_scat_dispersion_real
 _atom_type_scat_dispersion_imag
 _atom_type_scat_source
 'C'  'C'   0.0033   0.0016
 'International Tables Vol C Tables 4.2.6.8 and 6.1.1.4'
 'H'  'H'   0.0000   0.0000
 'International Tables Vol C Tables 4.2.6.8 and 6.1.1.4'
 'N'  'N'   0.0061   0.0033
 'International Tables Vol C Tables 4.2.6.8 and 6.1.1.4'
 'Si'  'Si'   0.0817   0.0704
 'International Tables Vol C Tables 4.2.6.8 and 6.1.1.4'
 
_space_group_crystal_system       monoclinic
_space_group_IT_number            9
_space_group_name_H-M_alt         'C c'
_space_group_name_Hall            'C -2yc'
 
_shelx_space_group_comment
;
The symmetry employed for this shelxl refinement is uniquely defined
by the following loop, which should always be used as a source of
symmetry information in preference to the above space-group names.
They are only intended as comments.
;
 
loop_
 _space_group_symop_operation_xyz
 'x, y, z'
 'x, -y, z+1/2'
 'x+1/2, y+1/2, z'
 'x+1/2, -y+1/2, z+1/2'
 
_cell_length_a                    11.985(2)
_cell_length_b                    22.595(3)
_cell_length_c                    15.218(2)
_cell_angle_alpha                 90
_cell_angle_beta                  94.22(2)
_cell_angle_gamma                 90
_cell_volume                      4109.9(10)
_cell_formula_units_Z             4
_cell_measurement_temperature     100(2)
_cell_measurement_reflns_used     9989
_cell_measurement_theta_min       2.2475
_cell_measurement_theta_max       29.0405
 
_exptl_crystal_description        plate
_exptl_crystal_colour             colourless
_exptl_crystal_density_meas       ?
_exptl_crystal_density_method     ?
_exptl_crystal_density_diffrn     1.120          
_exptl_crystal_F_000              1512
_exptl_transmission_factor_min    ?
_exptl_transmission_factor_max    ?
_exptl_crystal_size_max           0.421
_exptl_crystal_size_mid           0.401
_exptl_crystal_size_min           0.222
_exptl_absorpt_coefficient_mu     0.176
_shelx_estimated_absorpt_T_min    0.929
_shelx_estimated_absorpt_T_max    0.962
_exptl_absorpt_correction_type    multi-scan
_exptl_absorpt_correction_T_min   0.6946
_exptl_absorpt_correction_T_max   0.7458
_exptl_absorpt_process_details    'SADABS-2016/2'
_exptl_absorpt_special_details    ?
_diffrn_ambient_temperature       100(2)
_diffrn_radiation_wavelength      0.71073
_diffrn_radiation_type            MoK\a
_diffrn_source                    'INCOATEC Microsource'
_diffrn_measurement_device_type   'Bruker Smart APEX II Quazar'
_diffrn_measurement_method        'omega scans'
_diffrn_detector_area_resol_mean  ?
_diffrn_reflns_number             85318
_diffrn_reflns_av_unetI/netI      0.0200
_diffrn_reflns_av_R_equivalents   0.0345
_diffrn_reflns_limit_h_min        -16
_diffrn_reflns_limit_h_max        16
_diffrn_reflns_limit_k_min        -30
_diffrn_reflns_limit_k_max        30
_diffrn_reflns_limit_l_min        -20
_diffrn_reflns_limit_l_max        20
_diffrn_reflns_theta_min          1.803
_diffrn_reflns_theta_max          29.155
_diffrn_reflns_theta_full         25.242
_diffrn_measured_fraction_theta_max   1.000
_diffrn_measured_fraction_theta_full  1.000
_diffrn_reflns_Laue_measured_fraction_max    1.000
_diffrn_reflns_Laue_measured_fraction_full   1.000
_diffrn_reflns_point_group_measured_fraction_max   1.000
_diffrn_reflns_point_group_measured_fraction_full  1.000
_reflns_number_total              11096
_reflns_number_gt                 10202
_reflns_threshold_expression      'I > 2\s(I)'
_reflns_Friedel_coverage          0.996
_reflns_Friedel_fraction_max      0.999
_reflns_Friedel_fraction_full     1.000
 
_reflns_special_details
;
 Reflections were merged by SHELXL according to the crystal
 class for the calculation of statistics and refinement.
 
 _reflns_Friedel_fraction is defined as the number of unique
 Friedel pairs measured divided by the number that would be
 possible theoretically, ignoring centric projections and
 systematic absences. Completness statistics refer to single and
 composite reflections containing twin component 1 only.
;
 
_computing_data_collection        'APEX2 v2012.2'
_computing_cell_refinement        'SAINT V8.38A'
_computing_data_reduction         'SAINT V8.38A'
_computing_structure_solution     'SHELXT 2018/2 (Sheldrick, 2018)'
_computing_structure_refinement 'SHELXL-2018/3 (Sheldrick, 2018)'
_computing_molecular_graphics     'XP Version 5.1'
_computing_publication_material   'XP Version 5.1'
_refine_special_details
;
 Refined as a 2-component inversion twin.
;
_refine_ls_structure_factor_coef  Fsqd
_refine_ls_matrix_type            full
_refine_ls_weighting_scheme       calc
_refine_ls_weighting_details
'w=1/[\s^2^(Fo^2^)+(0.0517P)^2^+1.2491P] where P=(Fo^2^+2Fc^2^)/3'
_atom_sites_solution_primary      ?
_atom_sites_solution_secondary    ?
_atom_sites_solution_hydrogens    geom
_refine_ls_hydrogen_treatment     constr
_refine_ls_extinction_method      none
_refine_ls_extinction_coef        .
_refine_ls_abs_structure_details
;
 Refined as an inversion twin.
;
_refine_ls_abs_structure_Flack    0.16(10)
_chemical_absolute_configuration  ?
_refine_ls_number_reflns          11096
_refine_ls_number_parameters      652
_refine_ls_number_restraints      1644
_refine_ls_R_factor_all           0.0389
_refine_ls_R_factor_gt            0.0340
_refine_ls_wR_factor_ref          0.0927
_refine_ls_wR_factor_gt           0.0887
_refine_ls_goodness_of_fit_ref    1.035
_refine_ls_restrained_S_all       0.988
_refine_ls_shift/su_max           0.001
_refine_ls_shift/su_mean          0.000
 
loop_
 _atom_site_label
 _atom_site_type_symbol
 _atom_site_fract_x
 _atom_site_fract_y
 _atom_site_fract_z
 _atom_site_U_iso_or_equiv
 _atom_site_adp_type
 _atom_site_occupancy
 _atom_site_site_symmetry_order  
 _atom_site_calc_flag
 _atom_site_refinement_flags_posn
 _atom_site_refinement_flags_adp
 _atom_site_refinement_flags_occupancy
 _atom_site_disorder_assembly
 _atom_site_disorder_group
C1 C 0.5050(2) 0.40491(7) 0.49398(18) 0.0245(3) Uani 1 1 d . . . . .
C2 C 0.5070(2) 0.47042(7) 0.49105(19) 0.0278(4) Uani 1 1 d . . . . .
C3 C 0.6058(2) 0.50058(11) 0.5162(2) 0.0367(6) Uani 1 1 d . . . . .
H3 H 0.670657 0.479378 0.537603 0.044 Uiso 1 1 calc R U . . .
C4 C 0.6084(3) 0.56186(12) 0.5098(3) 0.0535(8) Uani 1 1 d . . . . .
H4 H 0.675645 0.582658 0.526207 0.064 Uiso 1 1 calc R U . . .
C5 C 0.5144(3) 0.59247(10) 0.4799(3) 0.0605(10) Uani 1 1 d . . . . .
H5 H 0.516948 0.634361 0.475211 0.073 Uiso 1 1 calc R U . . .
C6 C 0.4155(3) 0.56259(12) 0.4565(3) 0.0539(8) Uani 1 1 d . . . . .
H6 H 0.350378 0.584214 0.437012 0.065 Uiso 1 1 calc R U . . .
C7 C 0.4112(2) 0.50123(11) 0.4614(2) 0.0382(6) Uani 1 1 d . . . . .
H7 H 0.343774 0.480672 0.444805 0.046 Uiso 1 1 calc R U . . .
C8 C 0.5232(2) 0.37935(10) 0.32912(15) 0.0277(5) Uani 1 1 d . . . . .
C9 C 0.4100(3) 0.39482(15) 0.28384(19) 0.0425(6) Uani 1 1 d . . . . .
H9A H 0.357323 0.362451 0.292031 0.064 Uiso 1 1 calc R U . . .
H9B H 0.417481 0.400776 0.220764 0.064 Uiso 1 1 calc R U . . .
H9C H 0.382017 0.431222 0.309480 0.064 Uiso 1 1 calc R U . . .
C10 C 0.6075(3) 0.42835(13) 0.31412(19) 0.0423(6) Uani 1 1 d . . . . .
H10A H 0.678006 0.419966 0.348673 0.063 Uiso 1 1 calc R U . . .
H10B H 0.577723 0.466387 0.332633 0.063 Uiso 1 1 calc R U . . .
H10C H 0.620980 0.430136 0.251429 0.063 Uiso 1 1 calc R U . . .
C11 C 0.5642(3) 0.32117(12) 0.29297(17) 0.0404(6) Uani 1 1 d . . . . .
H11A H 0.639624 0.312727 0.319310 0.061 Uiso 1 1 calc R U . . .
H11B H 0.566020 0.324098 0.228837 0.061 Uiso 1 1 calc R U . . .
H11C H 0.513472 0.289194 0.307460 0.061 Uiso 1 1 calc R U . . .
C12 C 0.4860(2) 0.38469(11) 0.65922(15) 0.0291(5) Uani 1 1 d . . . . .
C13 C 0.4444(3) 0.32785(12) 0.70085(17) 0.0433(7) Uani 1 1 d . . . . .
H13A H 0.493744 0.294917 0.687859 0.065 Uiso 1 1 calc R U . . .
H13B H 0.368099 0.319236 0.676512 0.065 Uiso 1 1 calc R U . . .
H13C H 0.444581 0.333030 0.764795 0.065 Uiso 1 1 calc R U . . .
C14 C 0.4039(3) 0.43533(14) 0.67079(19) 0.0445(7) Uani 1 1 d . . . . .
H14A H 0.432657 0.471629 0.645405 0.067 Uiso 1 1 calc R U . . .
H14B H 0.395186 0.441410 0.733674 0.067 Uiso 1 1 calc R U . . .
H14C H 0.331182 0.425430 0.640698 0.067 Uiso 1 1 calc R U . . .
C15 C 0.6015(3) 0.40046(15) 0.70316(19) 0.0449(7) Uani 1 1 d . . . . .
H15A H 0.627547 0.437555 0.678317 0.067 Uiso 1 1 calc R U . . .
H15B H 0.654541 0.368704 0.692484 0.067 Uiso 1 1 calc R U . . .
H15C H 0.596190 0.405177 0.766728 0.067 Uiso 1 1 calc R U . . .
Si1 Si 0.50270(7) 0.30506(2) 0.49675(5) 0.02596(12) Uani 1 1 d D . . . .
N1 N 0.51227(17) 0.36832(8) 0.42525(13) 0.0260(4) Uani 1 1 d D . . . .
N2 N 0.49593(18) 0.37052(8) 0.56486(13) 0.0267(4) Uani 1 1 d D . . . .
N3A N 0.6125(12) 0.2544(9) 0.5162(14) 0.0235(14) Uani 0.517(5) 1 d D U P A 1
C16A C 0.7406(12) 0.2553(6) 0.5314(9) 0.036(3) Uani 0.517(5) 1 d D U P A 1
C17A C 0.7664(10) 0.2327(5) 0.6250(8) 0.060(3) Uani 0.517(5) 1 d D U P A 1
H17A H 0.738634 0.192081 0.629535 0.089 Uiso 0.517(5) 1 calc R U P A 1
H17B H 0.847505 0.233243 0.639264 0.089 Uiso 0.517(5) 1 calc R U P A 1
H17C H 0.729801 0.258149 0.666279 0.089 Uiso 0.517(5) 1 calc R U P A 1
C18A C 0.7841(7) 0.2151(4) 0.4623(7) 0.058(2) Uani 0.517(5) 1 d D U P A 1
H18A H 0.756578 0.174741 0.470590 0.087 Uiso 0.517(5) 1 calc R U P A 1
H18B H 0.757809 0.229276 0.403568 0.087 Uiso 0.517(5) 1 calc R U P A 1
H18C H 0.866062 0.215067 0.468020 0.087 Uiso 0.517(5) 1 calc R U P A 1
C19A C 0.781(2) 0.3167(6) 0.5205(16) 0.035(2) Uani 0.517(5) 1 d D U P A 1
H19A H 0.751840 0.342021 0.565822 0.053 Uiso 0.517(5) 1 calc R U P A 1
H19B H 0.862862 0.317180 0.526487 0.053 Uiso 0.517(5) 1 calc R U P A 1
H19C H 0.754609 0.331390 0.462036 0.053 Uiso 0.517(5) 1 calc R U P A 1
N4A N 0.4082(13) 0.2552(9) 0.4914(16) 0.0243(13) Uani 0.517(5) 1 d D U P A 1
Si3A Si 0.2661(4) 0.25432(18) 0.4792(2) 0.0220(8) Uani 0.517(5) 1 d D U P A 1
C20A C 0.2161(13) 0.2136(6) 0.3788(7) 0.038(2) Uani 0.517(5) 1 d D U P A 1
H20A H 0.134082 0.213683 0.373169 0.057 Uiso 0.517(5) 1 calc R U P A 1
H20B H 0.244416 0.232700 0.327105 0.057 Uiso 0.517(5) 1 calc R U P A 1
H20C H 0.243130 0.172646 0.382775 0.057 Uiso 0.517(5) 1 calc R U P A 1
C21A C 0.2103(13) 0.2154(6) 0.5743(7) 0.0320(18) Uani 0.517(5) 1 d D U P A 1
H21A H 0.128341 0.214908 0.567178 0.048 Uiso 0.517(5) 1 calc R U P A 1
H21B H 0.238365 0.174609 0.576896 0.048 Uiso 0.517(5) 1 calc R U P A 1
H21C H 0.234688 0.236010 0.629022 0.048 Uiso 0.517(5) 1 calc R U P A 1
C22A C 0.2129(13) 0.3320(5) 0.4767(11) 0.031(2) Uani 0.517(5) 1 d D U P A 1
H22A H 0.130989 0.331699 0.469663 0.047 Uiso 0.517(5) 1 calc R U P A 1
H22B H 0.237549 0.351922 0.531986 0.047 Uiso 0.517(5) 1 calc R U P A 1
H22C H 0.242319 0.353197 0.427185 0.047 Uiso 0.517(5) 1 calc R U P A 1
N3B N 0.3919(14) 0.2546(10) 0.4863(18) 0.0243(13) Uani 0.483(5) 1 d D U P A 2
C16B C 0.2664(16) 0.2538(7) 0.4735(10) 0.034(4) Uani 0.483(5) 1 d D U P A 2
C17B C 0.2318(14) 0.2251(7) 0.3842(10) 0.048(3) Uani 0.483(5) 1 d D U P A 2
H17D H 0.149976 0.224335 0.375255 0.072 Uiso 0.483(5) 1 calc R U P A 2
H17E H 0.262536 0.248068 0.337043 0.072 Uiso 0.483(5) 1 calc R U P A 2
H17F H 0.260722 0.184548 0.383435 0.072 Uiso 0.483(5) 1 calc R U P A 2
C18B C 0.2180(13) 0.2224(7) 0.5504(8) 0.041(2) Uani 0.483(5) 1 d D U P A 2
H18D H 0.136164 0.222048 0.541601 0.061 Uiso 0.483(5) 1 calc R U P A 2
H18E H 0.245874 0.181652 0.553985 0.061 Uiso 0.483(5) 1 calc R U P A 2
H18F H 0.240726 0.243319 0.605253 0.061 Uiso 0.483(5) 1 calc R U P A 2
C19B C 0.2265(13) 0.3195(5) 0.4707(12) 0.030(2) Uani 0.483(5) 1 d D U P A 2
H19D H 0.144707 0.320791 0.462386 0.045 Uiso 0.483(5) 1 calc R U P A 2
H19E H 0.251193 0.339046 0.526255 0.045 Uiso 0.483(5) 1 calc R U P A 2
H19F H 0.258673 0.339961 0.421701 0.045 Uiso 0.483(5) 1 calc R U P A 2
N4B N 0.5932(13) 0.2542(9) 0.5092(16) 0.0235(14) Uani 0.483(5) 1 d D U P A 2
Si3B Si 0.7355(4) 0.25298(14) 0.5182(2) 0.0246(7) Uani 0.483(5) 1 d D U P A 2
C20B C 0.7887(10) 0.2155(4) 0.6204(6) 0.0383(19) Uani 0.483(5) 1 d D U P A 2
H20D H 0.870726 0.215337 0.624138 0.057 Uiso 0.483(5) 1 calc R U P A 2
H20E H 0.762619 0.236511 0.671360 0.057 Uiso 0.483(5) 1 calc R U P A 2
H20F H 0.761196 0.174632 0.620125 0.057 Uiso 0.483(5) 1 calc R U P A 2
C21B C 0.7883(7) 0.2122(3) 0.4238(4) 0.0315(13) Uani 0.483(5) 1 d D U P A 2
H21D H 0.870290 0.211709 0.429511 0.047 Uiso 0.483(5) 1 calc R U P A 2
H21E H 0.760112 0.171466 0.423439 0.047 Uiso 0.483(5) 1 calc R U P A 2
H21F H 0.762398 0.231847 0.368635 0.047 Uiso 0.483(5) 1 calc R U P A 2
C22B C 0.790(2) 0.3292(6) 0.5168(16) 0.034(2) Uani 0.483(5) 1 d D U P A 2
H22D H 0.871508 0.328441 0.521950 0.051 Uiso 0.483(5) 1 calc R U P A 2
H22E H 0.763324 0.348397 0.461265 0.051 Uiso 0.483(5) 1 calc R U P A 2
H22F H 0.762517 0.351437 0.566280 0.051 Uiso 0.483(5) 1 calc R U P A 2
Si2A Si 0.49810(8) 0.19652(3) 0.52282(7) 0.0250(2) Uani 0.768(3) 1 d D U P A 1
N5A N 0.4888(5) 0.1627(2) 0.6142(3) 0.0349(10) Uani 0.768(3) 1 d D U P A 1
Si4A Si 0.47435(11) 0.12395(6) 0.70452(8) 0.0254(3) Uani 0.768(3) 1 d D U P A 1
C23A C 0.3754(3) 0.05942(17) 0.6862(3) 0.0342(8) Uani 0.768(3) 1 d D U P A 1
H23A H 0.370006 0.038088 0.741772 0.051 Uiso 0.768(3) 1 calc R U P A 1
H23B H 0.301280 0.074022 0.664997 0.051 Uiso 0.768(3) 1 calc R U P A 1
H23C H 0.403640 0.032652 0.642253 0.051 Uiso 0.768(3) 1 calc R U P A 1
C24A C 0.4163(9) 0.1686(4) 0.7941(6) 0.0408(18) Uani 0.768(3) 1 d D U P A 1
H24A H 0.409470 0.143518 0.846021 0.061 Uiso 0.768(3) 1 calc R U P A 1
H24B H 0.466593 0.201753 0.809712 0.061 Uiso 0.768(3) 1 calc R U P A 1
H24C H 0.342386 0.183853 0.773606 0.061 Uiso 0.768(3) 1 calc R U P A 1
C25A C 0.6112(4) 0.0930(3) 0.7515(4) 0.0392(11) Uani 0.768(3) 1 d D U P A 1
H25A H 0.599262 0.070370 0.804903 0.059 Uiso 0.768(3) 1 calc R U P A 1
H25B H 0.642440 0.066957 0.707992 0.059 Uiso 0.768(3) 1 calc R U P A 1
H25C H 0.663489 0.125502 0.766040 0.059 Uiso 0.768(3) 1 calc R U P A 1
N6A N 0.5175(4) 0.16418(18) 0.3500(2) 0.0257(7) Uani 0.768(3) 1 d D U P A 1
C26A C 0.5296(9) 0.1297(4) 0.2680(5) 0.0314(15) Uani 0.768(3) 1 d D U P A 1
C27A C 0.6062(4) 0.07418(18) 0.2783(3) 0.0354(8) Uani 0.768(3) 1 d D U P A 1
H27A H 0.608898 0.054535 0.221060 0.053 Uiso 0.768(3) 1 calc R U P A 1
H27B H 0.681840 0.086282 0.299818 0.053 Uiso 0.768(3) 1 calc R U P A 1
H27C H 0.576107 0.046747 0.320460 0.053 Uiso 0.768(3) 1 calc R U P A 1
C28A C 0.5835(14) 0.1719(7) 0.2051(9) 0.0466(10) Uani 0.768(3) 1 d D U P A 1
H28A H 0.593695 0.151501 0.149377 0.070 Uiso 0.768(3) 1 calc R U P A 1
H28B H 0.535102 0.206428 0.193834 0.070 Uiso 0.768(3) 1 calc R U P A 1
H28C H 0.656456 0.184834 0.231624 0.070 Uiso 0.768(3) 1 calc R U P A 1
C29A C 0.4151(4) 0.1123(2) 0.2279(3) 0.0368(9) Uani 0.768(3) 1 d D U P A 1
H29A H 0.423064 0.089573 0.173893 0.055 Uiso 0.768(3) 1 calc R U P A 1
H29B H 0.377244 0.087979 0.270020 0.055 Uiso 0.768(3) 1 calc R U P A 1
H29C H 0.370903 0.147980 0.213998 0.055 Uiso 0.768(3) 1 calc R U P A 1
C30A C 0.5078(2) 0.14225(12) 0.4271(2) 0.0226(6) Uani 0.768(3) 1 d D U P A 1
C31A C 0.5056(2) 0.07779(11) 0.45141(16) 0.0209(5) Uani 0.768(3) 1 d D U P A 1
C32A C 0.5971(3) 0.05221(13) 0.4994(2) 0.0274(6) Uani 0.768(3) 1 d D U P A 1
H32A H 0.659553 0.076311 0.517511 0.033 Uiso 0.768(3) 1 calc R U P A 1
C33A C 0.5993(6) -0.0072(3) 0.5212(6) 0.0339(14) Uani 0.768(3) 1 d D U P A 1
H33A H 0.663579 -0.023590 0.552516 0.041 Uiso 0.768(3) 1 calc R U P A 1
C34A C 0.5086(8) -0.0428(3) 0.4977(9) 0.0340(8) Uani 0.768(3) 1 d D U P A 1
H34A H 0.510869 -0.083972 0.510294 0.041 Uiso 0.768(3) 1 calc R U P A 1
C35A C 0.4133(6) -0.0173(2) 0.4551(5) 0.0299(11) Uani 0.768(3) 1 d D U P A 1
H35A H 0.348845 -0.041037 0.441520 0.036 Uiso 0.768(3) 1 calc R U P A 1
C36A C 0.4115(2) 0.04271(12) 0.43208(19) 0.0253(6) Uani 0.768(3) 1 d D U P A 1
H36A H 0.345933 0.059513 0.403270 0.030 Uiso 0.768(3) 1 calc R U P A 1
Si2B Si 0.5079(3) 0.19660(11) 0.4713(2) 0.0261(8) Uani 0.232(3) 1 d D U P A 2
N5B N 0.5127(16) 0.1624(7) 0.3805(7) 0.036(3) Uani 0.232(3) 1 d D U P A 2
Si4B Si 0.5300(8) 0.1239(4) 0.2896(5) 0.0297(14) Uani 0.232(3) 1 d D U P A 2
C23B C 0.6325(12) 0.0615(7) 0.3084(10) 0.048(4) Uani 0.232(3) 1 d D U P A 2
H23D H 0.639607 0.040270 0.252879 0.071 Uiso 0.232(3) 1 calc R U P A 2
H23E H 0.705589 0.077399 0.329737 0.071 Uiso 0.232(3) 1 calc R U P A 2
H23F H 0.605826 0.034184 0.352278 0.071 Uiso 0.232(3) 1 calc R U P A 2
C24B C 0.578(5) 0.173(2) 0.201(3) 0.0466(10) Uani 0.232(3) 1 d D U P A 2
H24D H 0.587450 0.149296 0.148371 0.070 Uiso 0.232(3) 1 calc R U P A 2
H24E H 0.521748 0.203707 0.187799 0.070 Uiso 0.232(3) 1 calc R U P A 2
H24F H 0.649174 0.191163 0.221549 0.070 Uiso 0.232(3) 1 calc R U P A 2
C25B C 0.3947(13) 0.0900(9) 0.2453(12) 0.048(4) Uani 0.232(3) 1 d D U P A 2
H25D H 0.406881 0.067581 0.191756 0.072 Uiso 0.232(3) 1 calc R U P A 2
H25E H 0.366791 0.063460 0.289581 0.072 Uiso 0.232(3) 1 calc R U P A 2
H25F H 0.339764 0.121403 0.231385 0.072 Uiso 0.232(3) 1 calc R U P A 2
N6B N 0.4875(16) 0.1650(7) 0.6443(8) 0.032(3) Uani 0.232(3) 1 d D U P A 2
C26B C 0.4756(18) 0.1320(9) 0.7276(12) 0.055(5) Uani 0.232(3) 1 d D U P A 2
C27B C 0.3975(15) 0.0785(7) 0.7132(9) 0.049(4) Uani 0.232(3) 1 d D U P A 2
H27D H 0.391551 0.057873 0.769304 0.073 Uiso 0.232(3) 1 calc R U P A 2
H27E H 0.323203 0.092037 0.690484 0.073 Uiso 0.232(3) 1 calc R U P A 2
H27F H 0.427868 0.051460 0.670640 0.073 Uiso 0.232(3) 1 calc R U P A 2
C28B C 0.433(3) 0.1759(13) 0.7932(17) 0.046(6) Uani 0.232(3) 1 d D U P A 2
H28D H 0.423787 0.155738 0.849251 0.070 Uiso 0.232(3) 1 calc R U P A 2
H28E H 0.486523 0.208336 0.802566 0.070 Uiso 0.232(3) 1 calc R U P A 2
H28F H 0.360434 0.191726 0.769899 0.070 Uiso 0.232(3) 1 calc R U P A 2
C29B C 0.5906(17) 0.1123(9) 0.7648(13) 0.048(4) Uani 0.232(3) 1 d D U P A 2
H29D H 0.583596 0.090523 0.819828 0.072 Uiso 0.232(3) 1 calc R U P A 2
H29E H 0.624236 0.086550 0.722158 0.072 Uiso 0.232(3) 1 calc R U P A 2
H29F H 0.638299 0.147069 0.776478 0.072 Uiso 0.232(3) 1 calc R U P A 2
C30B C 0.4973(9) 0.1431(4) 0.5686(6) 0.0230(19) Uani 0.232(3) 1 d D U P A 2
C31B C 0.5031(7) 0.0779(4) 0.5422(5) 0.0229(18) Uani 0.232(3) 1 d D U P A 2
C32B C 0.5976(8) 0.0426(4) 0.5611(7) 0.030(2) Uani 0.232(3) 1 d D U P A 2
H32B H 0.664016 0.058138 0.590307 0.036 Uiso 0.232(3) 1 calc R U P A 2
C33B C 0.590(2) -0.0164(8) 0.535(2) 0.036(5) Uani 0.232(3) 1 d D U P A 2
H33B H 0.652947 -0.041372 0.547049 0.043 Uiso 0.232(3) 1 calc R U P A 2
C34B C 0.494(3) -0.0400(12) 0.493(3) 0.0340(8) Uani 0.232(3) 1 d D U P A 2
H34B H 0.490194 -0.081343 0.482244 0.041 Uiso 0.232(3) 1 calc R U P A 2
C35B C 0.405(2) -0.0044(8) 0.4668(19) 0.036(4) Uani 0.232(3) 1 d D U P A 2
H35B H 0.342614 -0.018985 0.431497 0.043 Uiso 0.232(3) 1 calc R U P A 2
C36B C 0.4121(8) 0.0533(4) 0.4944(7) 0.028(2) Uani 0.232(3) 1 d D U P A 2
H36B H 0.349681 0.078227 0.479635 0.034 Uiso 0.232(3) 1 calc R U P A 2
 
loop_
 _atom_site_aniso_label
 _atom_site_aniso_U_11
 _atom_site_aniso_U_22
 _atom_site_aniso_U_33
 _atom_site_aniso_U_23
 _atom_site_aniso_U_13
 _atom_site_aniso_U_12
C1 0.0265(7) 0.0177(7) 0.0285(8) -0.0008(10) -0.0031(6) 0.0017(10)
C2 0.0290(8) 0.0164(7) 0.0371(10) -0.0001(9) -0.0033(7) 0.0014(9)
C3 0.0322(12) 0.0234(11) 0.0530(15) -0.0017(10) -0.0085(10) -0.0019(9)
C4 0.0487(16) 0.0233(11) 0.085(2) -0.0018(13) -0.0167(15) -0.0101(11)
C5 0.0659(19) 0.0169(9) 0.096(3) 0.0007(13) -0.0139(18) -0.0020(12)
C6 0.0477(16) 0.0250(12) 0.086(2) 0.0032(13) -0.0159(15) 0.0125(11)
C7 0.0324(12) 0.0228(11) 0.0578(16) -0.0011(11) -0.0084(11) 0.0019(9)
C8 0.0347(12) 0.0250(10) 0.0232(10) 0.0052(8) 0.0000(9) -0.0029(9)
C9 0.0412(15) 0.0533(17) 0.0321(14) 0.0051(11) -0.0032(11) 0.0004(12)
C10 0.0494(16) 0.0419(14) 0.0358(13) 0.0064(11) 0.0053(12) -0.0174(12)
C11 0.0641(18) 0.0366(13) 0.0211(11) -0.0003(9) 0.0068(11) 0.0057(12)
C12 0.0405(13) 0.0254(10) 0.0214(10) -0.0074(8) 0.0009(9) 0.0022(9)
C13 0.073(2) 0.0341(12) 0.0233(12) -0.0061(10) 0.0079(12) -0.0062(12)
C14 0.0546(17) 0.0435(15) 0.0356(14) -0.0113(11) 0.0052(12) 0.0157(13)
C15 0.0457(16) 0.0560(17) 0.0315(14) -0.0103(12) -0.0079(11) -0.0028(13)
Si1 0.0450(3) 0.0145(2) 0.0187(2) -0.0007(3) 0.00474(18) -0.0006(3)
N1 0.0377(11) 0.0180(8) 0.0220(9) 0.0018(7) 0.0010(8) 0.0003(7)
N2 0.0400(11) 0.0165(8) 0.0235(9) -0.0039(7) 0.0016(8) 0.0004(7)
N3A 0.030(4) 0.0164(8) 0.023(3) 0.0006(13) -0.005(3) 0.000(3)
C16A 0.016(3) 0.039(5) 0.051(6) -0.012(4) -0.003(4) 0.006(3)
C17A 0.039(5) 0.054(6) 0.081(6) 0.037(5) -0.024(4) -0.011(4)
C18A 0.035(3) 0.041(3) 0.097(7) -0.032(5) 0.009(5) -0.001(2)
C19A 0.032(5) 0.044(5) 0.030(4) -0.004(5) 0.002(3) 0.001(4)
N4A 0.033(4) 0.0167(9) 0.023(2) -0.0019(11) -0.002(3) -0.001(2)
Si3A 0.0262(14) 0.0215(16) 0.0178(10) -0.0053(9) -0.0010(9) -0.0019(12)
C20A 0.040(5) 0.045(6) 0.028(3) -0.005(3) -0.003(3) -0.007(4)
C21A 0.040(4) 0.025(4) 0.032(4) -0.003(3) 0.005(3) -0.004(3)
C22A 0.033(4) 0.029(5) 0.031(4) 0.002(3) 0.005(3) 0.015(3)
N3B 0.033(4) 0.0167(9) 0.023(2) -0.0019(11) -0.002(3) -0.001(2)
C16B 0.038(7) 0.017(6) 0.046(8) 0.004(5) -0.006(6) 0.010(5)
C17B 0.034(5) 0.043(6) 0.066(5) -0.023(4) -0.005(4) 0.005(5)
C18B 0.034(4) 0.029(4) 0.057(7) 0.000(5) -0.002(5) -0.007(3)
C19B 0.025(4) 0.029(5) 0.035(4) -0.004(4) 0.003(3) 0.006(3)
N4B 0.030(4) 0.0164(8) 0.023(3) 0.0006(13) -0.005(3) 0.000(3)
Si3B 0.0325(13) 0.0173(10) 0.0226(9) 0.0054(7) -0.0068(7) -0.0020(7)
C20B 0.040(5) 0.039(5) 0.035(3) 0.018(3) -0.002(3) 0.005(3)
C21B 0.037(3) 0.024(3) 0.034(3) -0.003(3) -0.002(3) 0.008(2)
C22B 0.038(5) 0.039(6) 0.025(4) -0.008(4) -0.001(3) -0.002(4)
Si2A 0.0451(5) 0.0150(4) 0.0157(6) -0.0005(3) 0.0069(3) -0.0006(3)
N5A 0.061(2) 0.0243(16) 0.021(2) 0.0026(18) 0.010(2) 0.0012(13)
Si4A 0.0363(5) 0.0233(5) 0.0169(5) 0.0033(4) 0.0033(4) -0.0004(4)
C23A 0.041(2) 0.0311(17) 0.031(2) 0.0063(15) 0.0070(15) -0.0063(15)
C24A 0.063(4) 0.034(2) 0.027(3) -0.0027(17) 0.018(2) 0.004(3)
C25A 0.040(2) 0.048(3) 0.029(2) 0.007(2) -0.0041(17) -0.0054(19)
N6A 0.0402(16) 0.0213(12) 0.0159(17) -0.0006(14) 0.0047(16) 0.0019(10)
C26A 0.046(2) 0.028(2) 0.020(3) -0.004(2) 0.002(2) 0.0070(17)
C27A 0.042(2) 0.0391(19) 0.0249(19) -0.0100(15) 0.0026(15) 0.0131(15)
C28A 0.073(3) 0.0457(16) 0.0231(17) -0.0038(12) 0.0147(17) -0.0095(17)
C29A 0.051(2) 0.039(2) 0.0201(18) -0.0049(15) -0.0017(16) 0.0039(18)
C30A 0.0296(14) 0.0181(12) 0.0201(14) -0.0002(10) 0.0022(11) -0.0009(10)
C31A 0.0290(13) 0.0165(11) 0.0176(11) -0.0017(9) 0.0039(10) 0.0003(10)
C32A 0.0285(14) 0.0273(14) 0.0261(16) 0.0020(11) 0.0009(11) -0.0013(11)
C33A 0.039(2) 0.030(3) 0.033(3) 0.007(2) 0.0053(19) 0.0100(19)
C34A 0.051(3) 0.0183(11) 0.0340(18) 0.0033(13) 0.0087(19) 0.0052(15)
C35A 0.038(2) 0.0189(19) 0.034(2) -0.0032(18) 0.0110(16) -0.0044(17)
C36A 0.0287(14) 0.0217(13) 0.0252(15) -0.0027(10) 0.0007(11) -0.0004(10)
Si2B 0.0480(18) 0.0187(13) 0.0115(18) -0.0013(10) 0.0026(11) -0.0006(10)
N5B 0.067(8) 0.031(5) 0.009(5) -0.004(5) 0.003(6) 0.002(4)
Si4B 0.040(2) 0.031(2) 0.018(3) -0.005(2) -0.004(2) -0.0008(16)
C23B 0.045(8) 0.072(10) 0.024(7) -0.007(6) -0.007(5) 0.025(7)
C24B 0.073(3) 0.0457(16) 0.0231(17) -0.0038(12) 0.0147(17) -0.0095(17)
C25B 0.053(8) 0.058(11) 0.032(8) -0.021(7) -0.006(6) 0.000(7)
N6B 0.044(6) 0.030(5) 0.021(6) -0.011(5) -0.002(6) 0.001(4)
C26B 0.070(9) 0.056(9) 0.038(9) 0.008(7) -0.002(7) -0.028(7)
C27B 0.070(9) 0.050(8) 0.025(6) -0.007(6) 0.005(6) -0.013(7)
C28B 0.054(9) 0.069(12) 0.015(7) 0.011(6) -0.002(6) -0.015(8)
C29B 0.067(10) 0.052(12) 0.025(7) 0.003(7) 0.004(7) -0.010(7)
C30B 0.041(5) 0.020(4) 0.008(4) -0.004(3) -0.001(3) -0.003(3)
C31B 0.026(4) 0.023(4) 0.019(4) 0.005(3) -0.005(3) 0.000(3)
C32B 0.034(5) 0.029(4) 0.026(5) 0.008(4) 0.002(4) 0.001(3)
C33B 0.054(8) 0.017(6) 0.038(11) 0.000(7) 0.008(7) 0.007(5)
C34B 0.051(3) 0.0183(11) 0.0340(18) 0.0033(13) 0.0087(19) 0.0052(15)
C35B 0.030(6) 0.029(7) 0.048(10) -0.008(6) 0.003(6) 0.005(5)
C36B 0.031(5) 0.027(4) 0.025(5) -0.004(4) -0.008(4) -0.001(3)
 
_geom_special_details
;
 All esds (except the esd in the dihedral angle between two l.s. planes)
 are estimated using the full covariance matrix.  The cell esds are taken
 into account individually in the estimation of esds in distances, angles
 and torsion angles; correlations between esds in cell parameters are only
 used when they are defined by crystal symmetry.  An approximate (isotropic)
 treatment of cell esds is used for estimating esds involving l.s. planes.
;
 
loop_
 _geom_bond_atom_site_label_1
 _geom_bond_atom_site_label_2
 _geom_bond_distance
 _geom_bond_site_symmetry_2
 _geom_bond_publ_flag
C1 N2 1.340(3) . ?
C1 N1 1.341(3) . ?
C1 C2 1.481(2) . ?
C1 Si1 2.2568(16) . ?
C2 C7 1.389(4) . ?
C2 C3 1.395(4) . ?
C3 C4 1.389(4) . ?
C4 C5 1.371(5) . ?
C5 C6 1.387(5) . ?
C6 C7 1.390(4) . ?
C8 N1 1.499(3) . ?
C8 C9 1.517(4) . ?
C8 C11 1.521(4) . ?
C8 C10 1.528(3) . ?
C12 N2 1.485(3) . ?
C12 C14 1.528(4) . ?
C12 C13 1.532(4) . ?
C12 C15 1.534(4) . ?
Si1 N4B 1.583(19) . ?
Si1 N4A 1.596(19) . ?
Si1 N3B 1.75(2) . ?
Si1 N3A 1.753(17) . ?
Si1 N1 1.8051(19) . ?
Si1 N2 1.8114(19) . ?
N3A C16A 1.536(19) . ?
N3A Si2A 1.902(17) . ?
C16A C19A 1.482(15) . ?
C16A C18A 1.510(14) . ?
C16A C17A 1.523(14) . ?
N4A Si3A 1.700(16) . ?
N4A Si2A 1.752(18) . ?
Si3A C20A 1.846(10) . ?
Si3A C21A 1.860(8) . ?
Si3A C22A 1.867(10) . ?
N3B C16B 1.50(2) . ?
N3B Si2B 1.937(19) . ?
C16B C18B 1.519(16) . ?
C16B C17B 1.534(16) . ?
C16B C19B 1.559(15) . ?
N4B Si3B 1.701(16) . ?
N4B Si2B 1.727(18) . ?
Si3B C22B 1.841(12) . ?
Si3B C20B 1.843(9) . ?
Si3B C21B 1.857(8) . ?
Si2A N5A 1.598(4) . ?
Si2A C30A 1.914(3) . ?
N5A Si4A 1.650(4) . ?
Si4A C24A 1.871(6) . ?
Si4A C25A 1.876(5) . ?
Si4A C23A 1.887(4) . ?
N6A C30A 1.287(4) . ?
N6A C26A 1.488(9) . ?
C26A C29A 1.511(10) . ?
C26A C28A 1.528(9) . ?
C26A C27A 1.556(10) . ?
C30A C31A 1.503(4) . ?
C31A C36A 1.393(4) . ?
C31A C32A 1.397(4) . ?
C32A C33A 1.383(7) . ?
C33A C34A 1.378(8) . ?
C34A C35A 1.395(7) . ?
C35A C36A 1.401(6) . ?
Si2B N5B 1.589(11) . ?
Si2B C30B 1.923(9) . ?
N5B Si4B 1.659(13) . ?
Si4B C24B 1.861(18) . ?
Si4B C25B 1.873(14) . ?
Si4B C23B 1.878(14) . ?
N6B C30B 1.266(11) . ?
N6B C26B 1.486(19) . ?
C26B C29B 1.518(19) . ?
C26B C28B 1.522(19) . ?
C26B C27B 1.535(17) . ?
C30B C31B 1.530(11) . ?
C31B C36B 1.382(11) . ?
C31B C32B 1.398(11) . ?
C32B C33B 1.390(17) . ?
C33B C34B 1.377(19) . ?
C34B C35B 1.372(18) . ?
C35B C36B 1.371(15) . ?
 
loop_
 _geom_angle_atom_site_label_1
 _geom_angle_atom_site_label_2
 _geom_angle_atom_site_label_3
 _geom_angle
 _geom_angle_site_symmetry_1
 _geom_angle_site_symmetry_3
 _geom_angle_publ_flag
N2 C1 N1 106.50(13) . . ?
N2 C1 C2 127.3(2) . . ?
N1 C1 C2 126.2(2) . . ?
N2 C1 Si1 53.38(9) . . ?
N1 C1 Si1 53.11(9) . . ?
C2 C1 Si1 179.3(2) . . ?
C7 C2 C3 120.59(16) . . ?
C7 C2 C1 119.7(2) . . ?
C3 C2 C1 119.7(2) . . ?
C4 C3 C2 119.4(2) . . ?
C5 C4 C3 120.3(3) . . ?
C4 C5 C6 120.4(2) . . ?
C5 C6 C7 120.4(3) . . ?
C2 C7 C6 119.0(2) . . ?
N1 C8 C9 110.0(2) . . ?
N1 C8 C11 105.25(19) . . ?
C9 C8 C11 109.7(2) . . ?
N1 C8 C10 111.9(2) . . ?
C9 C8 C10 110.2(2) . . ?
C11 C8 C10 109.7(2) . . ?
N2 C12 C14 111.8(2) . . ?
N2 C12 C13 105.72(19) . . ?
C14 C12 C13 110.4(2) . . ?
N2 C12 C15 109.7(2) . . ?
C14 C12 C15 110.1(2) . . ?
C13 C12 C15 109.0(2) . . ?
N4B Si1 N3B 92.7(5) . . ?
N4A Si1 N3A 93.9(5) . . ?
N4B Si1 N1 125.0(8) . . ?
N4A Si1 N1 127.2(8) . . ?
N3B Si1 N1 122.9(8) . . ?
N3A Si1 N1 122.6(7) . . ?
N4B Si1 N2 125.7(7) . . ?
N4A Si1 N2 123.0(8) . . ?
N3B Si1 N2 121.2(8) . . ?
N3A Si1 N2 120.1(6) . . ?
N1 Si1 N2 72.90(7) . . ?
N4B Si1 C1 136.0(6) . . ?
N4A Si1 C1 135.6(6) . . ?
N3B Si1 C1 131.3(6) . . ?
N3A Si1 C1 130.3(6) . . ?
N1 Si1 C1 36.46(9) . . ?
N2 Si1 C1 36.43(9) . . ?
C1 N1 C8 132.36(19) . . ?
C1 N1 Si1 90.42(14) . . ?
C8 N1 Si1 137.21(15) . . ?
C1 N2 C12 132.10(19) . . ?
C1 N2 Si1 90.19(13) . . ?
C12 N2 Si1 137.71(16) . . ?
C16A N3A Si1 138.3(13) . . ?
C16A N3A Si2A 135.9(13) . . ?
Si1 N3A Si2A 85.6(6) . . ?
C19A C16A C18A 110.7(13) . . ?
C19A C16A C17A 111.9(14) . . ?
C18A C16A C17A 113.1(10) . . ?
C19A C16A N3A 109.0(13) . . ?
C18A C16A N3A 106.3(12) . . ?
C17A C16A N3A 105.5(12) . . ?
Si1 N4A Si3A 135.6(12) . . ?
Si1 N4A Si2A 95.8(8) . . ?
Si3A N4A Si2A 127.8(12) . . ?
N4A Si3A C20A 111.0(9) . . ?
N4A Si3A C21A 109.6(9) . . ?
C20A Si3A C21A 107.1(6) . . ?
N4A Si3A C22A 109.3(9) . . ?
C20A Si3A C22A 111.3(7) . . ?
C21A Si3A C22A 108.6(7) . . ?
C16B N3B Si1 140.0(15) . . ?
C16B N3B Si2B 134.2(15) . . ?
Si1 N3B Si2B 84.5(7) . . ?
N3B C16B C18B 109.9(15) . . ?
N3B C16B C17B 108.8(15) . . ?
C18B C16B C17B 113.0(13) . . ?
N3B C16B C19B 107.0(14) . . ?
C18B C16B C19B 109.4(13) . . ?
C17B C16B C19B 108.4(13) . . ?
Si1 N4B Si3B 134.1(13) . . ?
Si1 N4B Si2B 97.1(8) . . ?
Si3B N4B Si2B 125.5(13) . . ?
N4B Si3B C22B 109.6(10) . . ?
N4B Si3B C20B 111.0(9) . . ?
C22B Si3B C20B 109.9(9) . . ?
N4B Si3B C21B 110.0(8) . . ?
C22B Si3B C21B 108.4(8) . . ?
C20B Si3B C21B 107.9(4) . . ?
N5A Si2A N4A 121.2(8) . . ?
N5A Si2A N3A 118.1(7) . . ?
N4A Si2A N3A 84.1(4) . . ?
N5A Si2A C30A 111.5(2) . . ?
N4A Si2A C30A 110.3(8) . . ?
N3A Si2A C30A 108.4(7) . . ?
Si2A N5A Si4A 175.9(4) . . ?
N5A Si4A C24A 112.9(3) . . ?
N5A Si4A C25A 111.9(3) . . ?
C24A Si4A C25A 106.6(4) . . ?
N5A Si4A C23A 112.9(2) . . ?
C24A Si4A C23A 105.1(4) . . ?
C25A Si4A C23A 106.9(2) . . ?
C30A N6A C26A 125.8(4) . . ?
N6A C26A C29A 109.4(7) . . ?
N6A C26A C28A 105.7(9) . . ?
C29A C26A C28A 108.9(8) . . ?
N6A C26A C27A 115.5(5) . . ?
C29A C26A C27A 110.0(7) . . ?
C28A C26A C27A 107.0(9) . . ?
N6A C30A C31A 127.0(3) . . ?
N6A C30A Si2A 117.5(2) . . ?
C31A C30A Si2A 115.5(2) . . ?
C36A C31A C32A 117.9(2) . . ?
C36A C31A C30A 121.8(3) . . ?
C32A C31A C30A 120.2(3) . . ?
C33A C32A C31A 121.9(4) . . ?
C34A C33A C32A 120.2(6) . . ?
C33A C34A C35A 118.9(7) . . ?
C34A C35A C36A 120.8(6) . . ?
C31A C36A C35A 120.0(4) . . ?
N5B Si2B N4B 126.8(10) . . ?
N5B Si2B C30B 111.8(6) . . ?
N4B Si2B C30B 106.7(8) . . ?
N5B Si2B N3B 120.3(10) . . ?
N4B Si2B N3B 82.2(5) . . ?
C30B Si2B N3B 104.3(8) . . ?
Si2B N5B Si4B 174.3(13) . . ?
N5B Si4B C24B 111(2) . . ?
N5B Si4B C25B 110.9(10) . . ?
C24B Si4B C25B 106.7(18) . . ?
N5B Si4B C23B 112.8(8) . . ?
C24B Si4B C23B 108.9(18) . . ?
C25B Si4B C23B 106.7(9) . . ?
C30B N6B C26B 127.0(14) . . ?
N6B C26B C29B 108.9(16) . . ?
N6B C26B C28B 107.0(17) . . ?
C29B C26B C28B 106.7(17) . . ?
N6B C26B C27B 111.6(14) . . ?
C29B C26B C27B 110.4(16) . . ?
C28B C26B C27B 112.0(18) . . ?
N6B C30B C31B 128.6(10) . . ?
N6B C30B Si2B 118.0(9) . . ?
C31B C30B Si2B 113.4(6) . . ?
C36B C31B C32B 118.4(8) . . ?
C36B C31B C30B 118.4(8) . . ?
C32B C31B C30B 123.2(8) . . ?
C33B C32B C31B 116.9(13) . . ?
C34B C33B C32B 123(2) . . ?
C35B C34B C33B 121(2) . . ?
C36B C35B C34B 116.1(18) . . ?
C35B C36B C31B 124.7(12) . . ?
 
_refine_diff_density_max    0.370
_refine_diff_density_min   -0.196
_refine_diff_density_rms    0.037

_shelx_res_file
;
TITL sad_a.res in Cc
    1.res
    created by SHELXL-2018/3 at 12:59:45 on 16-Feb-2021
REM Old TITL sad in Cc
REM SHELXT solution in Cc: R1 0.158, Rweak 0.013, Alpha 0.006
REM <I/s>   1.285 for  110 systematic absences,  Orientation as input
REM Flack x =  0.325 ( 0.018 ) from  3789 Parsons' quotients
REM Formula found by SHELXT:  C35 N7 Si4
CELL  0.71073  11.985  22.595  15.218   90.000   94.22   90.000
ZERR   4   0.002   0.003   0.002    0.000    0.02    0.000
LATT -7
SYMM X, -Y, 1/2+Z
SFAC C H N SI
UNIT 144 256 24 16
LIST 4 ! automatically inserted. Change 6 to 4 for CHECKCIF!!
TEMP -173.000
SIZE 0.222 0.401 0.421
L.S. 10
BOND
LIST 4
ACTA
TWIN
FMAP 2
PLAN 20
FREE Si1 Si2A
FREE Si1 Si2B
BIND Si2A N3B
BIND SI2A N4B
BIND SI2B N3A
BIND SI2B N4A
SADI
SADI N4A^a Si2A^a N4A^a Si2B^b N4B^b Si2A^a N4B^b Si2B^b
SADI N3A Si2A N3A Si2B N3B Si2A N3B Si2B
SADI 0.04 N3A N5A N3A N5B N3B N5A N3B N5B
SADI 0.04 N4A N5A N4A N5B N4B N5A N4B N5B
SADI 0.04 N3A C30A N3A C30B N3B C30A N3B C30B
SADI 0.04 N4A C30A N4A C30B N4B C30A N4B C30B
SADI 0.04 Si1 Si2A Si1 Si2b
SADI 0.04 N5A C23A N5A C24A N5A C25A
WGHT    0.051700    1.249100
BASF   0.15695
FVAR       0.23552   0.76762   0.51694
C1    1    0.504979    0.404914    0.493985    11.00000    0.02652    0.01769 =
         0.02854   -0.00081   -0.00306    0.00172
C2    1    0.506959    0.470417    0.491048    11.00000    0.02898    0.01642 =
         0.03712   -0.00007   -0.00330    0.00136
C3    1    0.605779    0.500578    0.516247    11.00000    0.03215    0.02336 =
         0.05296   -0.00172   -0.00849   -0.00185
AFIX  43
H3    2    0.670657    0.479378    0.537603    11.00000   -1.20000
AFIX   0
C4    1    0.608424    0.561860    0.509823    11.00000    0.04865    0.02333 =
         0.08522   -0.00178   -0.01671   -0.01013
AFIX  43
H4    2    0.675645    0.582658    0.526207    11.00000   -1.20000
AFIX   0
C5    1    0.514386    0.592466    0.479925    11.00000    0.06588    0.01691 =
         0.09580    0.00067   -0.01390   -0.00201
AFIX  43
H5    2    0.516948    0.634361    0.475211    11.00000   -1.20000
AFIX   0
C6    1    0.415530    0.562590    0.456523    11.00000    0.04766    0.02497 =
         0.08603    0.00319   -0.01590    0.01253
AFIX  43
H6    2    0.350378    0.584214    0.437012    11.00000   -1.20000
AFIX   0
C7    1    0.411192    0.501225    0.461438    11.00000    0.03236    0.02283 =
         0.05781   -0.00105   -0.00839    0.00192
AFIX  43
H7    2    0.343774    0.480672    0.444805    11.00000   -1.20000
AFIX   0
C8    1    0.523191    0.379353    0.329122    11.00000    0.03474    0.02498 =
         0.02319    0.00517   -0.00005   -0.00287
C9    1    0.409990    0.394819    0.283844    11.00000    0.04122    0.05331 =
         0.03207    0.00515   -0.00323    0.00043
AFIX 137
H9A   2    0.357323    0.362451    0.292031    11.00000   -1.50000
H9B   2    0.417481    0.400776    0.220764    11.00000   -1.50000
H9C   2    0.382017    0.431222    0.309480    11.00000   -1.50000
AFIX   0
C10   1    0.607534    0.428352    0.314120    11.00000    0.04942    0.04186 =
         0.03582    0.00637    0.00525   -0.01738
AFIX 137
H10A  2    0.678006    0.419966    0.348673    11.00000   -1.50000
H10B  2    0.577723    0.466387    0.332633    11.00000   -1.50000
H10C  2    0.620980    0.430136    0.251429    11.00000   -1.50000
AFIX   0
C11   1    0.564224    0.321171    0.292968    11.00000    0.06414    0.03656 =
         0.02108   -0.00032    0.00679    0.00570
AFIX 137
H11A  2    0.639624    0.312727    0.319310    11.00000   -1.50000
H11B  2    0.566020    0.324098    0.228837    11.00000   -1.50000
H11C  2    0.513472    0.289194    0.307460    11.00000   -1.50000
AFIX   0
C12   1    0.485976    0.384690    0.659223    11.00000    0.04051    0.02536 =
         0.02136   -0.00743    0.00089    0.00220
C13   1    0.444352    0.327850    0.700845    11.00000    0.07317    0.03411 =
         0.02332   -0.00615    0.00789   -0.00618
AFIX 137
H13A  2    0.493744    0.294917    0.687859    11.00000   -1.50000
H13B  2    0.368099    0.319236    0.676512    11.00000   -1.50000
H13C  2    0.444581    0.333030    0.764795    11.00000   -1.50000
AFIX   0
C14   1    0.403895    0.435327    0.670786    11.00000    0.05459    0.04354 =
         0.03563   -0.01132    0.00525    0.01571
AFIX 137
H14A  2    0.432657    0.471629    0.645405    11.00000   -1.50000
H14B  2    0.395186    0.441410    0.733674    11.00000   -1.50000
H14C  2    0.331182    0.425430    0.640698    11.00000   -1.50000
AFIX   0
C15   1    0.601499    0.400456    0.703157    11.00000    0.04570    0.05595 =
         0.03153   -0.01034   -0.00791   -0.00277
AFIX 137
H15A  2    0.627547    0.437555    0.678317    11.00000   -1.50000
H15B  2    0.654541    0.368704    0.692484    11.00000   -1.50000
H15C  2    0.596190    0.405177    0.766728    11.00000   -1.50000
AFIX   0
SAME Si1 > N2 N3B > C22B N3A > C22A Si2A > C36A
SI1   4    0.502705    0.305059    0.496748    11.00000    0.04504    0.01450 =
         0.01870   -0.00074    0.00474   -0.00058
N1    3    0.512274    0.368317    0.425245    11.00000    0.03772    0.01803 =
         0.02205    0.00183    0.00102    0.00027
N2    3    0.495926    0.370519    0.564861    11.00000    0.04003    0.01649 =
         0.02354   -0.00393    0.00156    0.00044
SIMU N3A > C36B
RIGU N3A > C36B
PART 1 31.000
SAME N3A C16A C18A C19A C17A
SAME N3B > C22B N3A > C22A Si2B > C36B SI2A > C36A
SAME N3B > C22B N3A > C22A Si2A > C36B
REM Si2B > C36B
EADP N3A N4B
N3A   3    0.612491    0.254367    0.516220    31.00000    0.02987    0.01640 =
         0.02308    0.00058   -0.00511   -0.00014
C16A  1    0.740604    0.255262    0.531354    31.00000    0.01606    0.03912 =
         0.05093   -0.01208   -0.00274    0.00584
C17A  1    0.766440    0.232669    0.624954    31.00000    0.03927    0.05396 =
         0.08119    0.03691   -0.02354   -0.01105
AFIX  33
H17A  2    0.738634    0.192081    0.629535    31.00000   -1.50000
H17B  2    0.847505    0.233243    0.639264    31.00000   -1.50000
H17C  2    0.729801    0.258149    0.666279    31.00000   -1.50000
AFIX   0
C18A  1    0.784079    0.215058    0.462324    31.00000    0.03543    0.04146 =
         0.09668   -0.03237    0.00853   -0.00106
AFIX  33
H18A  2    0.756578    0.174741    0.470590    31.00000   -1.50000
H18B  2    0.757809    0.229276    0.403568    31.00000   -1.50000
H18C  2    0.866062    0.215067    0.468020    31.00000   -1.50000
AFIX   0
C19A  1    0.780891    0.316665    0.520506    31.00000    0.03195    0.04361 =
         0.02971   -0.00440    0.00165    0.00080
AFIX  33
H19A  2    0.751840    0.342021    0.565822    31.00000   -1.50000
H19B  2    0.862862    0.317180    0.526487    31.00000   -1.50000
H19C  2    0.754609    0.331390    0.462036    31.00000   -1.50000
AFIX   0
SAME N4A Si3A C21A C22A C20A
N4A   3    0.408212    0.255153    0.491444    31.00000    0.03306    0.01666 =
         0.02271   -0.00190   -0.00202   -0.00059
SAME Si4A > C25A
SI3A  4    0.266121    0.254319    0.479208    31.00000    0.02616    0.02155 =
         0.01785   -0.00528   -0.00104   -0.00194
C20A  1    0.216066    0.213555    0.378784    31.00000    0.04020    0.04471 =
         0.02792   -0.00522   -0.00258   -0.00712
AFIX  33
H20A  2    0.134082    0.213683    0.373169    31.00000   -1.50000
H20B  2    0.244416    0.232700    0.327105    31.00000   -1.50000
H20C  2    0.243130    0.172646    0.382775    31.00000   -1.50000
AFIX   0
C21A  1    0.210271    0.215351    0.574330    31.00000    0.03950    0.02520 =
         0.03156   -0.00293    0.00460   -0.00420
AFIX  33
H21A  2    0.128341    0.214908    0.567178    31.00000   -1.50000
H21B  2    0.238365    0.174609    0.576896    31.00000   -1.50000
H21C  2    0.234688    0.236010    0.629022    31.00000   -1.50000
AFIX   0
C22A  1    0.212926    0.332013    0.476714    31.00000    0.03294    0.02907 =
         0.03147    0.00202    0.00486    0.01491
AFIX  33
H22A  2    0.130989    0.331699    0.469663    31.00000   -1.50000
H22B  2    0.237549    0.351922    0.531986    31.00000   -1.50000
H22C  2    0.242319    0.353197    0.427185    31.00000   -1.50000
AFIX   0
PART 2 -31.00
EADP N3B N4A
N3B   3    0.391873    0.254620    0.486301   -31.00000    0.03306    0.01666 =
         0.02271   -0.00190   -0.00202   -0.00059
C16B  1    0.266363    0.253786    0.473495   -31.00000    0.03833    0.01683 =
         0.04556    0.00370   -0.00606    0.00986
C17B  1    0.231775    0.225093    0.384246   -31.00000    0.03375    0.04284 =
         0.06581   -0.02323   -0.00517    0.00500
AFIX  33
H17D  2    0.149976    0.224335    0.375255   -31.00000   -1.50000
H17E  2    0.262536    0.248068    0.337043   -31.00000   -1.50000
H17F  2    0.260722    0.184548    0.383435   -31.00000   -1.50000
AFIX   0
C18B  1    0.217989    0.222417    0.550409   -31.00000    0.03432    0.02942 =
         0.05718   -0.00038   -0.00163   -0.00732
AFIX  33
H18D  2    0.136164    0.222048    0.541601   -31.00000   -1.50000
H18E  2    0.245874    0.181652    0.553985   -31.00000   -1.50000
H18F  2    0.240726    0.243319    0.605253   -31.00000   -1.50000
AFIX   0
C19B  1    0.226535    0.319499    0.470700   -31.00000    0.02519    0.02932 =
         0.03477   -0.00372    0.00302    0.00556
AFIX  33
H19D  2    0.144707    0.320791    0.462386   -31.00000   -1.50000
H19E  2    0.251193    0.339046    0.526255   -31.00000   -1.50000
H19F  2    0.258673    0.339961    0.421701   -31.00000   -1.50000
AFIX   0
N4B   3    0.593218    0.254177    0.509241   -31.00000    0.02987    0.01640 =
         0.02308    0.00058   -0.00511   -0.00014
SI3B  4    0.735510    0.252980    0.518238   -31.00000    0.03245    0.01734 =
         0.02261    0.00543   -0.00678   -0.00203
C20B  1    0.788746    0.215474    0.620431   -31.00000    0.03998    0.03896 =
         0.03507    0.01779   -0.00240    0.00481
AFIX  33
H20D  2    0.870726    0.215337    0.624138   -31.00000   -1.50000
H20E  2    0.762619    0.236511    0.671360   -31.00000   -1.50000
H20F  2    0.761196    0.174632    0.620125   -31.00000   -1.50000
AFIX   0
C21B  1    0.788313    0.212183    0.423805   -31.00000    0.03672    0.02362 =
         0.03364   -0.00333   -0.00162    0.00783
AFIX  33
H21D  2    0.870290    0.211709    0.429511   -31.00000   -1.50000
H21E  2    0.760112    0.171466    0.423439   -31.00000   -1.50000
H21F  2    0.762398    0.231847    0.368635   -31.00000   -1.50000
AFIX   0
C22B  1    0.789532    0.329230    0.516761   -31.00000    0.03779    0.03869 =
         0.02508   -0.00797   -0.00069   -0.00157
AFIX  33
H22D  2    0.871508    0.328441    0.521950   -31.00000   -1.50000
H22E  2    0.763324    0.348397    0.461265   -31.00000   -1.50000
H22F  2    0.762517    0.351437    0.566280   -31.00000   -1.50000
AFIX   0
PART 0
REM SIMU 0.01 0.01 Si2A > C36B
PART 1 21
REM mit Si
SI2A  4    0.498104    0.196523    0.522816    21.00000    0.04507    0.01502 =
         0.01565   -0.00051    0.00692   -0.00055
N5A   3    0.488830    0.162650    0.614158    21.00000    0.06073    0.02430 =
         0.02067    0.00263    0.00981    0.00121
SI4A  4    0.474352    0.123950    0.704521    21.00000    0.03631    0.02329 =
         0.01694    0.00335    0.00327   -0.00037
C23A  1    0.375434    0.059425    0.686182    21.00000    0.04097    0.03109 =
         0.03115    0.00633    0.00704   -0.00633
AFIX  33
H23A  2    0.370006    0.038088    0.741772    21.00000   -1.50000
H23B  2    0.301280    0.074022    0.664997    21.00000   -1.50000
H23C  2    0.403640    0.032652    0.642253    21.00000   -1.50000
AFIX   0
C24A  1    0.416287    0.168582    0.794134    21.00000    0.06341    0.03390 =
         0.02721   -0.00269    0.01778    0.00358
AFIX  33
H24A  2    0.409470    0.143518    0.846021    21.00000   -1.50000
H24B  2    0.466593    0.201753    0.809712    21.00000   -1.50000
H24C  2    0.342386    0.183853    0.773606    21.00000   -1.50000
AFIX   0
C25A  1    0.611225    0.093000    0.751469    21.00000    0.03952    0.04772 =
         0.02937    0.00736   -0.00412   -0.00537
AFIX  33
H25A  2    0.599262    0.070370    0.804903    21.00000   -1.50000
H25B  2    0.642440    0.066957    0.707992    21.00000   -1.50000
H25C  2    0.663489    0.125502    0.766040    21.00000   -1.50000
AFIX   0
REM mit C
N6A   3    0.517499    0.164181    0.350043    21.00000    0.04024    0.02128 =
         0.01588   -0.00061    0.00470    0.00190
C26A  1    0.529590    0.129702    0.267951    21.00000    0.04582    0.02796 =
         0.02049   -0.00362    0.00225    0.00699
C27A  1    0.606196    0.074179    0.278277    21.00000    0.04229    0.03911 =
         0.02491   -0.01001    0.00256    0.01310
AFIX  33
H27A  2    0.608898    0.054535    0.221060    21.00000   -1.50000
H27B  2    0.681840    0.086282    0.299818    21.00000   -1.50000
H27C  2    0.576107    0.046747    0.320460    21.00000   -1.50000
AFIX   0
C28A  1    0.583548    0.171899    0.205059    21.00000    0.07266    0.04573 =
         0.02315   -0.00376    0.01466   -0.00947
AFIX  33
H28A  2    0.593695    0.151501    0.149377    21.00000   -1.50000
H28B  2    0.535102    0.206428    0.193834    21.00000   -1.50000
H28C  2    0.656456    0.184834    0.231624    21.00000   -1.50000
AFIX   0
C29A  1    0.415141    0.112277    0.227950    21.00000    0.05106    0.03862 =
         0.02008   -0.00486   -0.00166    0.00386
AFIX  33
H29A  2    0.423064    0.089573    0.173893    21.00000   -1.50000
H29B  2    0.377244    0.087979    0.270020    21.00000   -1.50000
H29C  2    0.370903    0.147980    0.213998    21.00000   -1.50000
AFIX   0
REM Ring
EADP C34A C34B
FLAT C30A > C36A
SAME C30A C31A C36A < C32A
C30A  1    0.507771    0.142252    0.427128    21.00000    0.02961    0.01807 =
         0.02007   -0.00016    0.00220   -0.00095
C31A  1    0.505630    0.077786    0.451409    21.00000    0.02900    0.01655 =
         0.01756   -0.00174    0.00393    0.00034
C32A  1    0.597105    0.052209    0.499376    21.00000    0.02852    0.02728 =
         0.02613    0.00204    0.00089   -0.00133
AFIX  43
H32A  2    0.659553    0.076311    0.517511    21.00000   -1.20000
AFIX   0
C33A  1    0.599322   -0.007236    0.521217    21.00000    0.03870    0.03019 =
         0.03309    0.00741    0.00529    0.00998
AFIX  43
H33A  2    0.663579   -0.023590    0.552516    21.00000   -1.20000
AFIX   0
C34A  1    0.508575   -0.042791    0.497697    21.00000    0.05054    0.01828 =
         0.03398    0.00334    0.00868    0.00516
AFIX  43
H34A  2    0.510869   -0.083972    0.510294    21.00000   -1.20000
AFIX   0
C35A  1    0.413303   -0.017349    0.455099    21.00000    0.03810    0.01893 =
         0.03401   -0.00317    0.01103   -0.00440
AFIX  43
H35A  2    0.348845   -0.041037    0.441520    21.00000   -1.20000
AFIX   0
C36A  1    0.411463    0.042711    0.432081    21.00000    0.02874    0.02171 =
         0.02516   -0.00271    0.00067   -0.00039
AFIX  43
H36A  2    0.345933    0.059513    0.403270    21.00000   -1.20000
AFIX   0
PART 2 -21
REM mit Si
SI2B  4    0.507906    0.196601    0.471342   -21.00000    0.04800    0.01871 =
         0.01154   -0.00125    0.00261   -0.00058
N5B   3    0.512735    0.162351    0.380487   -21.00000    0.06699    0.03073 =
         0.00938   -0.00449    0.00256    0.00209
SI4B  4    0.530015    0.123875    0.289616   -21.00000    0.03962    0.03081 =
         0.01763   -0.00505   -0.00397   -0.00082
C23B  1    0.632512    0.061472    0.308369   -21.00000    0.04480    0.07227 =
         0.02429   -0.00733   -0.00665    0.02489
AFIX  33
H23D  2    0.639607    0.040270    0.252879   -21.00000   -1.50000
H23E  2    0.705589    0.077399    0.329737   -21.00000   -1.50000
H23F  2    0.605826    0.034184    0.352278   -21.00000   -1.50000
AFIX   0
EADP C28A C24B
C24B  1    0.577747    0.172803    0.201389   -21.00000    0.07266    0.04573 =
         0.02315   -0.00376    0.01466   -0.00947
AFIX  33
H24D  2    0.587450    0.149296    0.148371   -21.00000   -1.50000
H24E  2    0.521748    0.203707    0.187799   -21.00000   -1.50000
H24F  2    0.649174    0.191163    0.221549   -21.00000   -1.50000
AFIX   0
C25B  1    0.394744    0.090049    0.245304   -21.00000    0.05290    0.05762 =
         0.03165   -0.02136   -0.00628    0.00004
AFIX  33
H25D  2    0.406881    0.067581    0.191756   -21.00000   -1.50000
H25E  2    0.366791    0.063460    0.289581   -21.00000   -1.50000
H25F  2    0.339764    0.121403    0.231385   -21.00000   -1.50000
AFIX   0
REM mit C
SAME N6B C26B C28B C29B C27B
N6B   3    0.487491    0.164953    0.644255   -21.00000    0.04381    0.02980 =
         0.02067   -0.01100   -0.00164    0.00076
C26B  1    0.475595    0.132030    0.727585   -21.00000    0.06978    0.05572 =
         0.03798    0.00777   -0.00191   -0.02753
C27B  1    0.397495    0.078513    0.713203   -21.00000    0.07041    0.05019 =
         0.02538   -0.00703    0.00480   -0.01303
AFIX  33
H27D  2    0.391551    0.057873    0.769304   -21.00000   -1.50000
H27E  2    0.323203    0.092037    0.690484   -21.00000   -1.50000
H27F  2    0.427868    0.051460    0.670640   -21.00000   -1.50000
AFIX   0
C28B  1    0.432774    0.175858    0.793161   -21.00000    0.05432    0.06880 =
         0.01526    0.01135   -0.00229   -0.01472
AFIX  33
H28D  2    0.423787    0.155738    0.849251   -21.00000   -1.50000
H28E  2    0.486523    0.208336    0.802566   -21.00000   -1.50000
H28F  2    0.360434    0.191726    0.769899   -21.00000   -1.50000
AFIX   0
C29B  1    0.590629    0.112293    0.764812   -21.00000    0.06698    0.05152 =
         0.02491    0.00276    0.00361   -0.01031
AFIX  33
H29D  2    0.583596    0.090523    0.819828   -21.00000   -1.50000
H29E  2    0.624236    0.086550    0.722158   -21.00000   -1.50000
H29F  2    0.638299    0.147069    0.776478   -21.00000   -1.50000
AFIX   0
REM Ring
FLAT C30B > C36B
C30B  1    0.497306    0.143057    0.568618   -21.00000    0.04118    0.01951 =
         0.00776   -0.00412   -0.00118   -0.00334
SAME C32B > C36B C31B
C31B  1    0.503076    0.077856    0.542231   -21.00000    0.02631    0.02272 =
         0.01874    0.00550   -0.00494    0.00010
C32B  1    0.597601    0.042566    0.561133   -21.00000    0.03420    0.02850 =
         0.02631    0.00763    0.00237    0.00055
AFIX  43
H32B  2    0.664016    0.058138    0.590307   -21.00000   -1.20000
AFIX   0
C33B  1    0.589872   -0.016385    0.535240   -21.00000    0.05388    0.01706 =
         0.03771   -0.00028    0.00793    0.00712
AFIX  43
H33B  2    0.652947   -0.041372    0.547049   -21.00000   -1.20000
AFIX   0
C34B  1    0.494429   -0.039978    0.493166   -21.00000    0.05054    0.01828 =
         0.03398    0.00334    0.00868    0.00516
AFIX  43
H34B  2    0.490194   -0.081343    0.482244   -21.00000   -1.20000
AFIX   0
C35B  1    0.405329   -0.004435    0.466817   -21.00000    0.03032    0.02924 =
         0.04826   -0.00754    0.00347    0.00452
AFIX  43
H35B  2    0.342614   -0.018985    0.431497   -21.00000   -1.20000
AFIX   0
C36B  1    0.412082    0.053299    0.494433   -21.00000    0.03111    0.02711 =
         0.02507   -0.00418   -0.00783   -0.00088
AFIX  43
H36B  2    0.349681    0.078227    0.479635   -21.00000   -1.20000
PART 0

AFIX   0
HKLF 4


REM  sad_a.res in Cc
REM wR2 = 0.0927, GooF = S = 1.035, Restrained GooF = 0.988 for all data
REM R1 = 0.0340 for 10202 Fo > 4sig(Fo) and 0.0389 for all 11096 data
REM 652 parameters refined using 1644 restraints

END

WGHT      0.0518      1.2444

REM SADI restraints, including those derived from SAME
SADI 0.0200  N4A^a Si2A^a  N4B^b Si2B^b
SADI 0.0200  Si3A^a C21A^a  Si3B^b C21B^b  Si4A^a C24A^a  Si3A^a C22A^a =
     Si3A^a C20A^a  Si3B^b C20B^b  Si3B^b C22B^b  Si4B^b C24B^b =
     Si4A^a C25A^a  Si4A^a C23A^a  Si4B^b C25B^b  Si4B^b C23B^b
SADI 0.0200  N6A^a C30A^a  N6B^b C30B^b
SADI 0.0200  Si2A^a C30A^a  Si2B^b C30B^b
SADI 0.0200  C26A^a C29A^a  C26B^b C29B^b  C26B^b C27B^b  C26B^b C28B^b =
     C26A^a C28A^a  C26A^a C27A^a
SADI 0.0200  N3A^a C16A^a  N3B^b C16B^b
SADI 0.0200  N3A^a Si2A^a  N3B^b Si2B^b
SADI 0.0200  C31B^b C36B^b  C31A^a C36A^a  C31B^b C32B^b  C32B^b C33B^b =
     C31A^a C32A^a  C35B^b C36B^b  C35A^a C36A^a  C32A^a C33A^a =
     C34B^b C35B^b  C33B^b C34B^b  C34A^a C35A^a  C33A^a C34A^a
SADI 0.0200  C16B^b C18B^b  C16A^a C18A^a  C16A^a C19A^a  C16A^a C17A^a =
     C16B^b C19B^b  C16B^b C17B^b
SADI 0.0200  Si2A^a N5A^a  Si2B^b N5B^b
SADI 0.0200  N6A^a C26A^a  N6B^b C26B^b
SADI 0.0200  N4A^a Si3A^a  N4B^b Si3B^b
SADI 0.0200  C30A^a C31A^a  C30B^b C31B^b
SADI 0.0200  Si1 N4A^a  Si1 N4B^b
SADI 0.0200  Si1 N3A^a  Si1 N3B^b
SADI 0.0200  N5A^a Si4A^a  N5B^b Si4B^b
SADI 0.0400  N3A^a C18A^a  N3A^a C17A^a  N3A^a C19A^a  N3B^b C17B^b =
     N3B^b C18B^b  N3B^b C19B^b
SADI 0.0400  C23A^a C24A^a  C20A^a C21A^a  C20B^b C21B^b  C23B^b C24B^b =
     C21A^a C22A^a  C21B^b C22B^b  C20A^a C22A^a  C20B^b C22B^b =
     C23A^a C25A^a  C23B^b C25B^b  C24A^a C25A^a  C24B^b C25B^b
SADI 0.0400  C16B^b Si2B^b  C16A^a Si2A^a
SADI 0.0400  Si3B^b Si2B^b  Si3A^a Si2A^a
SADI 0.0400  N4B^b N5B^b  N4A^a N5A^a
SADI 0.0400  C27B^b C29B^b  C28B^b C29B^b  C27B^b C28B^b  C27A^a C28A^a =
     C27A^a C29A^a  C28A^a C29A^a
SADI 0.0400  N5B^b C23B^b  N5A^a C23A^a  N5A^a C25A^a  N5A^a C24A^a =
     N5B^b C24B^b  N5B^b C25B^b
SADI 0.0400  N4A^a C22A^a  N4B^b C22B^b  N4A^a C20A^a  N4A^a C21A^a =
     N4B^b C20B^b  N4B^b C21B^b
SADI 0.0400  C30B^b C36B^b  C30A^a C36A^a  C30A^a C32A^a  C30B^b C32B^b
SADI 0.0400  N6B^b C27B^b  N6B^b C29B^b  N6B^b C28B^b  N6A^a C28A^a =
     N6A^a C27A^a  N6A^a C29A^a
SADI 0.0400  Si1 C16A^a  Si1 C16B^b
SADI 0.0400  N2 N3A^a  N2 N3B^b
SADI 0.0400  N3A^a N4A^a  N3B^b N4B^b
SADI 0.0400  C31B^b C33B^b  C31A^a C33A^a  C32B^b C34B^b  C32A^a C34A^a =
     C34A^a C36A^a  C31A^a C35A^a  C33B^b C35B^b  C33A^a C35A^a =
     C32B^b C36B^b  C34B^b C36B^b  C31B^b C35B^b  C32A^a C36A^a
SADI 0.0400  Si2A^a C31A^a  Si2B^b C31B^b
SADI 0.0400  N6A^a C31A^a  N6B^b C31B^b
SADI 0.0400  C18B^b C19B^b  C18A^a C19A^a  C17A^a C19A^a  C17B^b C19B^b =
     C17A^a C18A^a  C17B^b C18B^b
SADI 0.0400  N3A^a C30A^a  N3B^b C30B^b
SADI 0.0400  N2 N4B^b  N2 N4A^a
SADI 0.0400  N1 N3A^a  N1 N3B^b
SADI 0.0400  Si2A^a N6A^a  Si2B^b N6B^b
SADI 0.0400  N1 N4B^b  N1 N4A^a
SADI 0.0400  C26A^a C30A^a  C26B^b C30B^b
SADI 0.0400  Si1 Si2A^a  Si1 Si2B^b
SADI 0.0400  N4B^b C30B^b  N4A^a C30A^a
SADI 0.0400  N5B^b C30B^b  N5A^a C30A^a
SADI 0.0400  Si1 Si3B^b  Si1 Si3A^a
SADI 0.0400  Si2B^b Si4B^b  Si2A^a Si4A^a
SADI 0.0400  N3A^a N5A^a  N3B^b N5B^b

REM Highest difference peak  0.370,  deepest hole -0.196,  1-sigma level  0.037
Q1    1   0.5666  0.2771  0.5035  11.00000  0.05    0.37
Q2    1   0.4372  0.2783  0.4929  11.00000  0.05    0.37
Q3    1   0.5661  0.4038  0.3250  11.00000  0.05    0.28
Q4    1   0.3460  0.2623  0.4811  11.00000  0.05    0.27
Q5    1   0.5576  0.2274  0.5117  11.00000  0.05    0.27
Q6    1   0.4915  0.3392  0.5412  11.00000  0.05    0.26
Q7    1   0.4350  0.2254  0.4985  11.00000  0.05    0.25
Q8    1   0.5103  0.3375  0.4481  11.00000  0.05    0.24
Q9    1   0.4558  0.4857  0.4829  11.00000  0.05    0.24
Q10   1   0.4459  0.4062  0.6633  11.00000  0.05    0.23
Q11   1   0.5018  0.4402  0.4979  11.00000  0.05    0.22
Q12   1   0.5060  0.1094  0.4337  11.00000  0.05    0.21
Q13   1   0.6528  0.2588  0.5156  11.00000  0.05    0.21
Q14   1   0.4795  0.5920  0.5203  11.00000  0.05    0.21
Q15   1   0.4589 -0.0222  0.4889  11.00000  0.05    0.21
Q16   1   0.5443  0.4858  0.5176  11.00000  0.05    0.20
Q17   1   0.4182  0.5324  0.4555  11.00000  0.05    0.20
Q18   1   0.5473  0.5731  0.5265  11.00000  0.05    0.20
Q19   1   0.5435  0.3909  0.6783  11.00000  0.05    0.20
Q20   1   0.3886  0.5636  0.4937  11.00000  0.05    0.20
;
_shelx_res_checksum   27806

_shelx_hkl_file
;
   2   0   0 8552.14  195.38
   2   0   0 8471.95  194.08
   2   0   0 7720.43  195.48
   2   0   0 8181.78  194.58
   2   0   0 8568.44  195.08
   2   0   0 8582.14  195.38
  -2   0   0 8116.49  195.08
   4   0   0 1299.27   32.90
   4   0   0 1389.96   31.60
   4   0   0 1388.26   32.10
   4   0   0 1319.57   32.00
  -4   0   0 1356.96   32.10
  -4   0   0 1390.36   31.80
   4   0   0 1213.18   32.60
  -4   0   0 1367.56   32.00
  -4   0   0 1333.97   32.10
   4   0   0 1352.86   32.60
   4   0   0 1353.56   31.90
  -6   0   0   64.99    2.70
  -6   0   0   66.49    2.20
  -6   0   0   66.19    2.60
   6   0   0   73.59    3.50
   6   0   0   70.59    3.20
  -6   0   0   68.09    2.60
   6   0   0   70.29    2.60
   6   0   0   67.79    2.60
   6   0   0   68.79    2.00
   6   0   0   68.49    3.40
   6   0   0   70.39    2.50
   8   0   0 1413.56   34.50
  -8   0   0 1426.96   33.80
  -8   0   0 1390.06   34.70
   8   0   0 1445.16   36.00
   8   0   0 1426.16   34.60
  -8   0   0 1386.16   34.60
   8   0   0 1441.66   34.10
  -8   0   0 1449.95   34.50
  -8   0   0 1439.96   34.80
   8   0   0 1355.46   36.30
   8   0   0 1373.96   35.50
  10   0   0  848.42   23.60
 -10   0   0  822.02   21.50
  10   0   0  827.72   23.00
 -10   0   0  827.12   20.30
 -10   0   0  817.02   21.10
 -10   0   0  792.52   21.40
 -10   0   0  791.42   21.30
  10   0   0  858.51   22.50
  10   0   0  836.32   21.30
 -12   0   0  180.18    7.00
  12   0   0  203.28    6.90
 -12   0   0  191.48    7.00
 -12   0   0  201.18    6.70
  12   0   0  200.68    8.10
  12   0   0  195.78    8.50
 -12   0   0  204.88    7.20
  12   0   0  202.98    9.10
 -14   0   0    9.40    1.60
  14   0   0   12.00    1.90
  14   0   0    3.20    2.20
 -14   0   0    8.10    1.70
 -14   0   0    7.80    1.70
  14   0   0   13.20    2.50
 -14   0   0    8.50    1.90
  14   0   0   13.80    2.90
 -16   0   0    7.30    1.90
  16   0   0   10.20    3.20
  16   0   0    8.40    2.70
  16   0   0    6.70    1.80
 -16   0   0    9.90    2.20
  16   0   0    6.10    2.20
 -16   0   0    9.50    2.00
   1  -1   0    4.40    0.30
   1  -1   0    4.50    0.40
   1  -1   0    4.20    0.40
   1  -1   0    5.20    0.30
  -1  -1   0    5.50    0.30
  -1  -1   0    5.10    0.30
   1  -1   0    5.10    0.20
   1  -1   0    4.30    0.20
  -1  -1   0    5.20    0.20
   1  -1   0    5.30    0.30
  -1  -1   0    5.60    0.30
  -1  -1   0    5.70    0.20
  -1   1   0    4.60    0.20
  -1   1   0    5.30    0.30
  -1   1   0    5.50    0.30
   1   1   0    5.10    0.30
   1   1   0    5.40    0.40
   1   1   0    5.40    0.40
   1   1   0    4.90    0.20
   1   1   0    5.00    0.30
  -1   1   0    5.20    0.30
   1   1   0    5.00    0.30
  -1   1   0    5.70    0.30
   3  -1   0   11.80    1.10
  -3  -1   0   12.70    0.70
  -3  -1   0   12.60    0.70
   3  -1   0   10.00    0.70
   3  -1   0   11.60    1.00
  -3  -1   0   11.50    0.70
   3  -1   0   10.80    0.90
   3  -1   0   12.60    0.60
  -3  -1   0   13.30    0.80
   3  -1   0   10.80    0.70
   3   1   0   11.90    0.70
  -3   1   0   13.30    0.60
   3   1   0   12.40    1.10
   3   1   0   13.80    0.70
   3   1   0   12.20    0.60
  -3   1   0   11.90    0.70
   3   1   0   12.50    1.10
  -3   1   0   12.90    0.70
  -3   1   0   11.90    0.70
   3   1   0   11.90    0.70
   3   1   0   11.30    0.90
  -5  -1   0    0.30    0.40
   5  -1   0    0.80    0.30
   5  -1   0    1.30    0.50
   5  -1   0    0.10    0.40
   5  -1   0    1.20    0.80
   5  -1   0    0.30    0.40
  -5  -1   0    1.00    0.50
   5  -1   0    0.10    0.80
  -5  -1   0    0.00    0.40
   5  -1   0   -0.60    0.60
  -5  -1   0    1.00    0.40
  -5   1   0    0.90    0.50
  -5   1   0    1.40    0.40
   5   1   0    0.90    0.70
   5   1   0    0.70    0.30
   5   1   0    1.00    0.90
   5   1   0    0.10    0.50
   5   1   0    0.60    0.70
   5   1   0    0.80    0.40
   5   1   0    0.80    0.50
  -5   1   0    0.90    0.50
  -5   1   0    1.20    0.50
  -5   1   0    2.10    0.60
  -7  -1   0    4.60    0.90
   7  -1   0    6.00    1.30
   7  -1   0    4.70    0.90
  -7  -1   0    5.30    0.90
   7  -1   0    4.50    0.90
  -7  -1   0    6.50    1.10
   7  -1   0    6.20    0.80
   7  -1   0    6.50    1.30
   7  -1   0    5.50    1.50
   7  -1   0    5.40    0.40
  -7  -1   0    5.30    0.70
   7   1   0    5.10    0.80
   7   1   0    5.70    0.50
  -7   1   0    5.60    0.90
  -7   1   0    5.00    0.80
   7   1   0    4.80    1.30
  -7   1   0    6.90    0.70
  -7   1   0    3.60    0.80
   7   1   0    5.80    0.90
  -7   1   0    4.90    0.90
   7   1   0    6.00    1.20
   7   1   0    3.90    0.70
   7   1   0    5.20    1.40
   9  -1   0   14.40    1.70
  -9  -1   0   15.50    1.60
  -9  -1   0   16.50    1.20
   9  -1   0   12.20    1.90
  -9  -1   0   18.60    1.70
   9  -1   0   19.60    2.70
   9  -1   0   15.70    2.20
  -9  -1   0   14.30    1.50
   9  -1   0   15.50    1.30
  -9  -1   0   19.70    1.70
  -9   1   0   18.50    1.10
  -9   1   0   20.70    1.80
  -9   1   0   18.60    1.60
   9   1   0   16.50    2.20
  -9   1   0   16.70    1.80
   9   1   0   15.00    2.20
  -9   1   0   18.30    1.50
   9   1   0   16.00    2.40
   9   1   0   17.40    1.50
   9   1   0   16.20    1.30
   9   1   0   18.00    1.50
 -11  -1   0   13.90    1.80
  11  -1   0   10.60    2.00
 -11  -1   0   13.00    1.70
 -11  -1   0   13.30    1.80
  11  -1   0   10.80    2.50
 -11  -1   0   14.10    1.70
  11  -1   0   11.00    2.40
  11  -1   0   15.50    1.90
 -11   1   0   15.90    1.70
  11   1   0   14.50    1.70
  11   1   0   12.70    2.50
 -11   1   0   11.80    1.70
 -11   1   0   13.10    1.80
  11   1   0   12.70    2.60
 -11   1   0   11.40    1.70
  11   1   0   10.80    2.00
 -13  -1   0    1.00    1.10
  13  -1   0    4.00    1.60
  13  -1   0   -1.20    0.90
 -13  -1   0    1.60    1.10
  13  -1   0    5.90    2.00
  13  -1   0    0.00    1.50
 -13  -1   0    1.30    1.10
 -13  -1   0    0.50    1.10
 -13   1   0    2.00    1.40
  13   1   0    1.70    1.90
 -13   1   0    2.20    1.20
  13   1   0    1.30    1.60
  13   1   0    0.10    0.80
 -13   1   0    0.90    1.00
  13   1   0    1.20    1.50
 -13   1   0    2.20    1.20
 -15  -1   0    0.60    1.10
 -15  -1   0    1.80    1.20
 -15  -1   0   -1.50    1.00
  15  -1   0    3.50    1.70
  15  -1   0    0.30    1.70
  15  -1   0    0.70    1.10
  15  -1   0   -0.30    1.80
 -15  -1   0    0.40    1.30
  15   1   0    1.30    1.30
 -15   1   0    3.30    1.50
 -15   1   0   -0.90    1.20
  15   1   0    0.90    1.40
  15   1   0    4.40    2.10
 -15   1   0    0.30    1.20
  15   1   0   -1.50    1.90
   0  -2   0  546.55   13.00
   0  -2   0  545.55   13.00
   0  -2   0  557.14   13.10
   0  -2   0  545.45   13.00
   0  -2   0  542.95   13.00
   0   2   0  550.54   13.00
   0   2   0  557.14   13.00
   0   2   0  558.74   12.90
   2  -2   0 1516.05   34.80
  -2  -2   0 1420.56   34.40
  -2  -2   0 1437.76   34.50
  -2  -2   0 1451.05   34.40
  -2  -2   0 1473.55   34.20
   2  -2   0 1436.76   34.30
  -2  -2   0 1432.56   34.50
   2  -2   0 1473.45   34.60
   2  -2   0 1443.76   34.20
   2  -2   0 1482.05   34.70
   2  -2   0 1476.05   34.30
   2  -2   0 1485.15   34.40
  -2   2   0 1521.95   34.20
   2   2   0 1470.85   34.30
   2   2   0 1447.16   34.30
   2   2   0 1469.85   34.70
   2   2   0 1396.96   34.30
   2   2   0 1454.95   34.60
  -2   2   0 1428.56   34.40
  -2   2   0 1451.25   34.40
   2   2   0 1451.05   34.70
  -2   2   0 1410.86   34.30
  -2   2   0 1469.75   34.30
   4  -2   0 3323.47   78.39
   4  -2   0 3201.78   78.89
   4  -2   0 3398.46   78.39
   4  -2   0 3396.66   79.29
  -4  -2   0 3358.76   78.39
   4  -2   0 3423.36   79.39
   4  -2   0 3162.78   79.09
  -4  -2   0 3265.97   78.89
  -4  -2   0 3297.67   78.59
  -4  -2   0 3317.77   78.89
   4  -2   0 3373.56   78.89
  -4   2   0 3400.06   78.19
   4   2   0 3333.77   79.59
   4   2   0 3292.17   79.19
   4   2   0 3500.45   78.19
   4   2   0 3405.06   79.39
  -4   2   0 3271.27   79.19
  -4   2   0 3358.66   78.39
  -4   2   0 3308.57   78.59
  -4   2   0 3330.47   78.69
   4   2   0 3305.37   78.39
   4   2   0 3347.87   78.99
   4   2   0 3388.26   79.09
   6  -2   0   13.80    1.10
  -6  -2   0   14.20    1.20
   6  -2   0   14.40    1.90
   6  -2   0   15.10    1.80
   6  -2   0   14.20    0.70
  -6  -2   0   15.20    1.10
   6  -2   0   14.80    1.70
   6  -2   0   13.70    1.10
  -6  -2   0   14.70    1.10
  -6  -2   0   14.50    1.00
   6  -2   0   21.40    1.20
   6   2   0   12.50    1.70
   6   2   0   15.30    1.90
  -6   2   0   15.70    1.20
   6   2   0   15.50    1.10
  -6   2   0   13.80    0.90
  -6   2   0   15.60    1.30
   6   2   0   16.40    0.90
  -6   2   0   13.10    1.10
   6   2   0   14.10    1.10
   6   2   0   14.10    1.60
  -6   2   0   13.70    1.10
   6   2   0   15.80    1.20
  -8  -2   0   71.29    3.00
  -8  -2   0   71.79    3.10
   8  -2   0   71.49    2.70
   8  -2   0   63.09    3.70
   8  -2   0   67.89    3.50
  -8  -2   0   74.39    2.60
  -8  -2   0   77.69    3.00
   8  -2   0   59.89    4.10
  -8  -2   0   74.89    3.10
   8  -2   0   68.49    2.00
   8  -2   0   68.19    3.00
   8  -2   0   71.49    3.00
  -8   2   0   68.99    3.00
  -8   2   0   71.39    3.10
  -8   2   0   72.29    2.80
  -8   2   0   72.99    2.40
   8   2   0   74.29    2.90
   8   2   0   72.29    3.90
   8   2   0   59.69    3.90
   8   2   0   75.19    3.00
   8   2   0   72.69    3.60
  -8   2   0   67.99    3.00
   8   2   0   69.99    2.70
  10  -2   0   49.90    3.40
  10  -2   0   42.70    4.00
 -10  -2   0   47.40    2.20
 -10  -2   0   47.90    2.60
 -10  -2   0   45.60    2.70
  10  -2   0   40.30    4.20
  10  -2   0   47.70    2.70
 -10  -2   0   49.30    2.70
  10   2   0   44.50    3.30
  10   2   0   45.40    4.40
  10   2   0   40.90    3.50
  10   2   0   44.70    2.50
 -10   2   0   48.50    2.80
 -10   2   0   48.10    2.70
 -10   2   0   47.30    2.80
 -10   2   0   53.89    2.60
  12  -2   0    3.50    1.30
 -12  -2   0    5.10    1.40
  12  -2   0    4.50    1.70
 -12  -2   0    7.10    1.40
 -12  -2   0    6.80    1.50
 -12  -2   0    6.70    1.40
  12  -2   0    1.40    2.00
  12  -2   0    6.10    2.20
 -12   2   0    6.00    1.60
 -12   2   0    7.40    1.50
 -12   2   0    6.40    1.50
  12   2   0    5.00    1.20
 -12   2   0    6.90    1.30
  12   2   0    3.00    2.30
  12   2   0    4.60    2.10
  12   2   0    4.50    1.60
  14  -2   0   19.50    3.20
 -14  -2   0   17.70    2.10
  14  -2   0   14.10    3.00
 -14  -2   0   16.70    2.30
 -14  -2   0   15.70    2.20
 -14  -2   0   16.20    2.20
  14  -2   0   19.40    2.40
  14  -2   0   19.70    3.00
 -14   2   0   17.00    2.30
  14   2   0   17.20    2.20
  14   2   0   19.10    3.60
 -14   2   0   15.30    2.30
 -14   2   0   14.80    2.10
  14   2   0   11.20    2.40
 -14   2   0   17.80    2.10
  14   2   0   19.20    3.40
 -16  -2   0    2.60    1.50
 -16  -2   0    1.10    1.30
  16  -2   0    6.70    2.50
  16  -2   0    0.80    2.10
 -16  -2   0    6.10    1.80
  16  -2   0    4.00    1.60
  16  -2   0    5.80    2.20
 -16  -2   0    4.20    1.80
  16   2   0    3.30    1.90
  16   2   0    3.70    2.30
 -16   2   0    4.00    1.80
  16   2   0    4.40    2.70
 -16   2   0    5.90    1.70
  16   2   0    1.90    1.40
 -16   2   0    0.90    1.40
  -1  -3   0   49.10    1.40
  -1  -3   0   47.90    1.40
   1  -3   0   47.90    1.30
   1  -3   0   47.40    1.40
   1  -3   0   49.00    1.30
   1  -3   0   47.80    1.50
  -1  -3   0   47.00    1.40
   1  -3   0   47.20    1.60
  -1  -3   0   47.60    1.40
  -1  -3   0   48.40    1.50
   1  -3   0   47.20    1.40
   1  -3   0   48.60    1.60
   1  -3   0   47.70    1.30
   1  -3   0   47.50    1.40
  -1   3   0   49.70    1.30
   1   3   0   50.09    1.30
   1   3   0   48.90    1.60
  -1   3   0   47.60    1.50
  -1   3   0   47.20    1.50
   1   3   0   45.60    1.60
  -1   3   0   45.70    1.40
   1   3   0   49.30    1.20
  -3  -3   0   46.60    1.40
   3  -3   0   44.80    1.40
  -3  -3   0   46.20    1.60
  -3  -3   0   46.10    1.70
   3  -3   0   47.00    1.60
   3  -3   0   43.10    1.90
   3  -3   0   45.80    2.00
   3  -3   0   44.90    1.60
  -3  -3   0   46.50    1.50
  -3  -3   0   48.70    1.60
   3  -3   0   46.50    1.90
   3  -3   0   44.50    1.60
  -3   3   0   44.30    1.70
  -3   3   0   47.20    1.60
  -3   3   0   43.60    1.60
  -3   3   0   44.80    1.40
   3   3   0   46.50    1.50
   3   3   0   45.90    1.60
   3   3   0   46.30    1.90
   3   3   0   44.30    2.00
  -3   3   0   44.00    1.60
   3   3   0   45.60    1.50
   3   3   0   46.90    2.00
  -5  -3   0   22.20    1.30
   5  -3   0   19.10    1.20
   5  -3   0   20.00    1.70
  -5  -3   0   21.80    1.30
   5  -3   0   19.40    0.90
   5  -3   0   18.50    1.20
   5  -3   0   17.00    1.40
   5  -3   0   18.30    1.60
   5  -3   0   21.30    1.30
  -5  -3   0   19.60    1.10
  -5  -3   0   21.40    1.20
   5   3   0   21.30    1.00
  -5   3   0   21.60    1.30
   5   3   0   20.60    1.80
  -5   3   0   19.30    1.20
   5   3   0   19.80    1.10
   5   3   0   18.40    1.60
  -5   3   0   20.20    1.00
  -5   3   0   21.70    1.30
   5   3   0   20.70    1.20
  -5   3   0   20.70    1.30
   5   3   0   20.00    1.70
   5   3   0   21.40    1.30
   7  -3   0    9.80    0.60
  -7  -3   0    9.70    1.10
   7  -3   0    9.00    1.20
   7  -3   0    9.30    1.60
  -7  -3   0   11.70    1.20
   7  -3   0    9.40    1.50
   7  -3   0    8.80    1.60
  -7  -3   0   13.50    1.40
   7  -3   0   10.30    1.00
  -7  -3   0   10.30    0.90
   7  -3   0   10.90    1.20
   7   3   0    9.20    1.00
  -7   3   0   11.30    1.20
   7   3   0   10.50    0.80
   7   3   0    8.80    1.00
   7   3   0   10.00    1.50
   7   3   0   13.30    1.80
  -7   3   0    9.40    1.20
  -7   3   0   10.00    1.20
  -7   3   0   10.50    0.70
   7   3   0   10.10    1.10
   7   3   0   12.10    1.90
  -7   3   0   11.90    1.00
   9  -3   0    0.40    0.60
  -9  -3   0   -0.20    0.60
   9  -3   0    0.60    1.10
  -9  -3   0    0.80    0.60
   9  -3   0   -0.60    0.90
  -9  -3   0    0.10    0.60
  -9  -3   0    0.40    0.50
  -9  -3   0    0.80    0.70
   9  -3   0    0.90    0.70
   9  -3   0   -1.50    1.10
   9   3   0   -0.60    0.50
   9   3   0   -0.40    0.90
   9   3   0    0.10    1.10
   9   3   0    1.30    0.60
  -9   3   0   -0.20    0.70
   9   3   0    0.50    0.70
  -9   3   0   -0.30    0.50
  -9   3   0   -1.10    0.50
  -9   3   0    0.30    0.30
  -9   3   0    0.60    0.70
   9   3   0   -0.60    0.90
 -11  -3   0   -0.70    0.80
 -11  -3   0    0.00    0.80
 -11  -3   0    0.10    0.70
 -11  -3   0   -0.80    0.80
  11  -3   0   -0.20    1.40
  11  -3   0   -0.60    1.30
 -11  -3   0    0.40    0.60
  11  -3   0   -0.70    1.10
  11  -3   0   -0.80    0.60
  11   3   0   -0.30    1.50
 -11   3   0    0.30    0.90
 -11   3   0   -0.20    0.80
  11   3   0    0.50    0.80
 -11   3   0   -1.10    0.80
  11   3   0   -2.50    1.20
 -11   3   0   -0.40    0.60
  11   3   0   -1.20    0.90
  13  -3   0    0.40    1.50
 -13  -3   0    3.60    1.30
  13  -3   0    1.30    1.50
 -13  -3   0    3.70    1.20
 -13  -3   0    3.00    1.10
 -13  -3   0    1.60    1.00
  13  -3   0    2.80    2.10
  13  -3   0    2.10    1.10
  13   3   0    0.70    1.60
  13   3   0    1.40    2.00
  13   3   0    2.80    1.50
 -13   3   0    3.00    1.40
  13   3   0    3.40    1.20
 -13   3   0    4.20    1.20
 -13   3   0    1.60    1.20
 -13   3   0    3.40    1.40
 -15  -3   0    0.70    1.20
  15  -3   0    3.80    1.90
 -15  -3   0   -0.10    1.20
  15  -3   0    3.80    1.40
  15  -3   0    3.40    2.30
 -15  -3   0    0.40    1.30
  15  -3   0    0.60    1.60
 -15  -3   0    3.00    1.40
 -15   3   0    1.20    1.30
  15   3   0    2.40    2.20
  15   3   0    0.80    1.50
 -15   3   0    2.50    1.40
  15   3   0    1.70    1.30
 -15   3   0    2.50    1.40
  15   3   0   -0.50    1.70
   0  -4   0  174.68    4.40
   0  -4   0  172.78    4.50
   0  -4   0  178.38    4.60
   0  -4   0  183.08    4.60
   0  -4   0  177.58    4.30
   0  -4   0  176.68    4.50
   0   4   0  178.78    4.60
   0   4   0  183.68    4.70
   0   4   0  176.18    4.40
   0   4   0  182.88    4.70
   0   4   0  183.18    4.30
  -2  -4   0 3930.31   93.09
  -2  -4   0 3889.41   93.49
   2  -4   0 4004.70   93.39
  -2  -4   0 3826.62   92.89
  -2  -4   0 3774.12   93.19
   2  -4   0 3926.31   93.09
   2  -4   0 3808.32   93.19
   2  -4   0 4010.70   92.49
  -2  -4   0 3810.32   92.69
   2  -4   0 4053.49   93.29
   2  -4   0 4046.70   92.39
   2  -4   0 3837.22   93.09
   2  -4   0 3884.81   93.29
   2  -4   0 3816.72   92.89
   2   4   0 3983.70   92.69
   2   4   0 3906.11   92.49
   2   4   0 3949.30   93.09
  -2   4   0 4093.79   92.39
  -2   4   0 4341.07   92.99
  -2   4   0 3892.51   93.09
   2   4   0 3988.90   93.69
  -2   4   0 3840.92   93.29
   2   4   0 3926.41   93.09
   2   4   0 3941.61   92.89
   4  -4   0  388.96   10.60
  -4  -4   0  393.46    9.70
   4  -4   0  395.36    9.60
   4  -4   0  406.36    9.90
  -4  -4   0  393.46    9.60
  -4  -4   0  392.36   10.00
   4  -4   0  383.66    9.90
   4  -4   0  389.66   10.30
  -4  -4   0  382.56    9.80
  -4  -4   0  370.56    9.90
   4  -4   0  396.66   10.50
   4  -4   0  389.26   10.00
   4   4   0  397.36    9.80
   4   4   0  387.06   10.70
  -4   4   0  393.96   10.10
   4   4   0  385.96    9.70
  -4   4   0  406.86    9.50
  -4   4   0  386.56   10.00
  -4   4   0  380.86    9.80
   4   4   0  388.46    9.90
   4   4   0  374.56   10.40
   4   4   0  376.16   10.50
  -4   4   0  394.06    9.70
   6  -4   0  935.21   24.40
   6  -4   0  940.81   23.80
  -6  -4   0  963.50   23.90
  -6  -4   0  963.80   23.90
  -6  -4   0  972.10   23.60
  -6  -4   0  948.01   23.60
   6  -4   0  998.40   25.10
   6  -4   0  968.20   24.70
   6  -4   0 1000.80   23.60
   6  -4   0  974.10   24.00
   6  -4   0  983.10   23.10
  -6   4   0  961.20   23.80
  -6   4   0  958.40   24.00
  -6   4   0  986.80   23.10
   6   4   0  969.00   23.70
   6   4   0  967.00   24.60
   6   4   0  952.10   25.10
   6   4   0  966.00   24.90
  -6   4   0  948.21   23.50
   6   4   0  977.40   23.70
   6   4   0 1022.00   23.40
   6   4   0  956.50   23.60
  -6   4   0  969.90   24.00
  -8  -4   0   -0.20    0.40
   8  -4   0    0.00    0.90
   8  -4   0   -0.20    0.70
  -8  -4   0   -0.50    0.40
   8  -4   0    0.10    0.50
  -8  -4   0    0.70    0.50
   8  -4   0   -0.40    0.50
   8  -4   0    0.60    0.90
   8  -4   0    1.20    0.30
  -8  -4   0    0.00    0.50
  -8   4   0   -0.50    0.50
  -8   4   0    0.60    0.60
   8   4   0    1.30    0.90
  -8   4   0    0.80    0.30
   8   4   0    0.70    0.50
   8   4   0    1.90    1.10
   8   4   0    2.70    1.20
  -8   4   0    0.40    0.50
  -8   4   0    0.10    0.50
   8   4   0    0.20    0.60
   8   4   0    0.30    0.60
   8   4   0    0.80    0.50
  10  -4   0    5.00    1.40
 -10  -4   0    3.60    1.00
  10  -4   0    2.60    1.70
 -10  -4   0    5.90    1.20
  10  -4   0    4.60    1.00
  10  -4   0    4.90    1.70
 -10  -4   0    3.50    0.80
  10  -4   0    2.80    0.80
 -10  -4   0    4.60    1.00
 -10  -4   0    4.90    1.10
 -10   4   0    2.50    0.90
 -10   4   0    4.50    1.10
  10   4   0    5.60    1.60
  10   4   0    3.00    1.60
  10   4   0    5.70    1.80
 -10   4   0    4.80    1.00
 -10   4   0    6.60    1.30
  10   4   0    4.00    1.00
 -12  -4   0    4.70    1.20
 -12  -4   0    3.40    1.10
  12  -4   0    3.60    2.10
 -12  -4   0    4.00    1.20
  12  -4   0    1.40    1.30
  12  -4   0    3.20    1.10
  12  -4   0    8.40    2.10
 -12  -4   0    3.90    1.20
 -12   4   0    4.20    1.30
  12   4   0    1.30    1.60
  12   4   0    5.10    1.60
  12   4   0    2.50    1.70
  12   4   0    4.70    1.20
 -12   4   0    4.30    1.30
 -12   4   0    4.50    1.30
 -12   4   0    4.60    1.10
  14  -4   0    2.00    1.10
 -14  -4   0    2.50    1.10
 -14  -4   0    0.70    1.20
 -14  -4   0    0.50    1.20
  14  -4   0    0.20    1.40
  14  -4   0    0.20    1.60
 -14  -4   0    1.00    1.20
  14  -4   0   -0.70    1.60
 -14   4   0    2.20    1.40
  14   4   0   -0.70    0.90
  14   4   0    0.10    2.20
  14   4   0   -1.60    1.60
 -14   4   0   -0.10    1.00
  14   4   0   -1.80    1.10
 -14   4   0   -0.20    1.10
  16  -4   0    1.30    1.20
  16  -4   0   -0.20    1.50
  16  -4   0    1.60    2.00
 -16  -4   0    0.90    1.30
  16  -4   0   -0.50    1.90
 -16  -4   0   -0.80    1.40
 -16  -4   0    0.30    1.30
 -16   4   0   -0.30    1.00
  16   4   0    2.30    1.80
 -16   4   0    0.60    1.30
 -16   4   0    1.30    1.40
  16   4   0   -0.40    1.10
  16   4   0    0.20    2.00
  16   4   0    3.40    2.50
   1  -5   0   70.59    2.10
   1  -5   0   70.59    2.10
  -1  -5   0   74.49    2.20
   1  -5   0   70.99    1.90
   1  -5   0   66.89    2.10
  -1  -5   0   72.49    2.20
  -1  -5   0   68.49    2.20
   1  -5   0   74.09    2.30
   1  -5   0   74.39    2.00
   1  -5   0   74.29    2.30
   1  -5   0   69.69    2.10
  -1  -5   0   72.79    2.10
  -1  -5   0   72.69    2.00
   1   5   0   72.19    2.30
   1   5   0   74.89    1.80
  -1   5   0   73.59    2.10
  -1   5   0   74.69    2.20
   1   5   0   69.99    2.20
   1   5   0   73.39    2.00
  -1   5   0   75.19    1.90
  -1   5   0   70.59    2.10
   3  -5   0  155.98    4.80
  -3  -5   0  157.78    4.30
   3  -5   0  146.79    4.10
  -3  -5   0  150.88    4.30
   3  -5   0  154.48    4.50
  -3  -5   0  151.18    4.30
   3  -5   0  157.08    4.30
   3  -5   0  156.18    4.00
   3  -5   0  151.28    4.30
  -3  -5   0  154.18    4.00
   3  -5   0  154.68    4.30
  -3  -5   0  151.08    4.40
  -3  -5   0  157.58    4.20
   3  -5   0  153.58    4.70
  -3   5   0  154.18    4.40
   3   5   0  158.68    4.10
  -3   5   0  159.88    4.20
  -3   5   0  165.28    4.20
   3   5   0  155.08    4.30
  -3   5   0  154.58    4.40
   3   5   0  154.28    4.00
   3   5   0  147.39    4.70
   3   5   0  157.78    4.90
   3   5   0  148.89    4.60
   5  -5   0    6.60    0.60
   5  -5   0    3.80    0.90
   5  -5   0    5.20    0.80
  -5  -5   0    7.50    0.80
   5  -5   0    5.80    1.10
   5  -5   0    6.90    0.90
   5  -5   0    6.50    1.20
   5  -5   0    6.20    0.80
  -5  -5   0    6.40    0.80
  -5  -5   0    6.20    0.70
  -5  -5   0    6.80    0.90
  -5  -5   0    7.30    1.00
   5   5   0    6.90    0.70
  -5   5   0    6.40    0.60
  -5   5   0    6.20    0.90
   5   5   0    7.50    0.90
   5   5   0    6.50    0.80
  -5   5   0    5.90    0.80
   5   5   0    8.20    1.40
   5   5   0    5.90    1.40
   5   5   0    7.00    1.20
  -5   5   0    5.80    0.90
   5   5   0    7.10    0.70
  -5   5   0    6.30    0.80
  -7  -5   0   35.60    2.00
   7  -5   0   35.50    2.50
   7  -5   0   41.50    1.50
  -7  -5   0   37.20    1.80
  -7  -5   0   40.50    2.10
  -7  -5   0   36.40    1.80
   7  -5   0   35.80    2.00
   7  -5   0   38.30    2.40
   7  -5   0   36.40    2.60
   7  -5   0   40.30    1.80
   7   5   0   35.00    1.80
   7   5   0   40.70    2.00
  -7   5   0   38.40    1.80
   7   5   0   33.30    2.30
  -7   5   0   40.30    2.00
  -7   5   0   40.50    1.40
   7   5   0   34.50    2.60
   7   5   0   34.60    1.70
  -7   5   0   36.80    2.20
   7   5   0   42.00    2.90
   7   5   0   38.20    1.70
  -7   5   0   36.40    2.00
  -9  -5   0    6.10    0.90
   9  -5   0    5.50    0.90
   9  -5   0    4.50    1.50
   9  -5   0    3.50    1.40
   9  -5   0    2.60    1.20
   9  -5   0    6.40    1.20
  -9  -5   0    5.40    1.00
  -9  -5   0    4.20    1.00
  -9  -5   0    6.50    1.00
   9   5   0    7.60    1.90
   9   5   0    3.50    1.50
   9   5   0    9.30    1.20
   9   5   0    7.10    1.00
  -9   5   0    6.50    1.00
  -9   5   0    6.30    1.20
   9   5   0    5.10    1.10
   9   5   0    5.20    1.30
  -9   5   0    5.60    1.10
  -9   5   0    6.70    1.30
  11  -5   0   32.10    3.70
  11  -5   0   40.10    2.50
  11  -5   0   34.60    3.00
  11  -5   0   32.50    3.30
 -11  -5   0   38.20    2.50
 -11  -5   0   34.40    2.30
 -11  -5   0   32.40    2.30
 -11  -5   0   32.10    2.00
 -11  -5   0   31.70    2.40
 -11   5   0   37.60    2.60
  11   5   0   31.30    3.60
  11   5   0   28.70    3.70
 -11   5   0   34.90    2.10
 -11   5   0   34.30    2.60
  11   5   0   36.40    2.40
  11   5   0   29.50    3.10
 -11   5   0   31.50    2.30
  13  -5   0    5.10    1.80
  13  -5   0    3.10    1.80
  13  -5   0    2.10    1.90
 -13  -5   0    3.50    1.30
  13  -5   0    5.20    1.40
 -13  -5   0    2.60    1.20
 -13  -5   0    4.60    1.30
 -13  -5   0    4.20    1.20
 -13   5   0    4.00    1.40
  13   5   0    3.80    2.10
 -13   5   0    1.20    1.20
 -13   5   0    5.60    1.40
  13   5   0    3.50    2.00
  13   5   0    5.00    1.30
  13   5   0    5.70    1.90
  15  -5   0   -0.80    1.50
 -15  -5   0    1.90    1.40
  15  -5   0    1.20    1.80
  15  -5   0   -1.10    1.00
  15  -5   0   -0.20    1.30
 -15  -5   0    1.60    1.30
 -15  -5   0    0.20    1.50
 -15  -5   0    1.40    1.50
  15   5   0    3.30    2.20
  15   5   0   -3.30    1.70
  15   5   0    0.00    1.20
 -15   5   0   -0.90    1.30
  15   5   0    2.20    1.80
 -15   5   0   -1.30    1.00
 -15   5   0   -0.10    1.30
   0  -6   0  167.48    4.60
   0  -6   0  163.98    4.50
   0  -6   0  173.88    4.10
   0  -6   0  170.38    4.50
   0  -6   0  169.48    4.60
   0  -6   0  170.78    4.50
   0  -6   0  166.08    4.40
   0   6   0  171.18    4.30
   0   6   0  168.18    4.70
   0   6   0  174.48    4.70
   0   6   0  178.08    4.20
   0   6   0  162.08    4.50
  -2  -6   0  686.53   16.90
   2  -6   0  682.13   16.90
   2  -6   0  694.63   16.80
   2  -6   0  684.63   16.60
  -2  -6   0  700.63   16.80
   2  -6   0  709.23   17.10
   2  -6   0  687.43   17.10
   2  -6   0  705.93   16.70
  -2  -6   0  705.73   16.70
  -2  -6   0  696.53   16.90
   2  -6   0  691.23   16.90
   2  -6   0  720.63   16.60
  -2  -6   0  680.93   16.80
   2   6   0  708.03   17.10
  -2   6   0  672.73   17.00
  -2   6   0  677.83   16.80
   2   6   0  678.13   17.20
  -2   6   0  695.63   16.90
  -2   6   0  719.63   16.60
   2   6   0  674.93   17.30
   2   6   0  699.53   16.40
   2   6   0  702.93   16.60
  -4  -6   0  262.87    7.10
   4  -6   0  272.37    7.10
  -4  -6   0  272.27    6.80
   4  -6   0  266.17    6.80
   4  -6   0  271.17    7.50
   4  -6   0  259.77    7.20
  -4  -6   0  264.27    7.20
  -4  -6   0  270.77    7.20
   4  -6   0  270.07    7.80
   4  -6   0  267.27    7.70
  -4  -6   0  275.67    7.00
   4  -6   0  262.37    6.90
  -4  -6   0  254.27    7.20
   4   6   0  267.27    7.80
   4   6   0  278.77    7.00
   4   6   0  279.37    7.80
  -4   6   0  262.47    7.30
  -4   6   0  278.87    6.80
   4   6   0  268.57    6.80
  -4   6   0  257.27    7.00
   4   6   0  261.77    7.90
   4   6   0  266.87    7.20
  -4   6   0  269.27    6.90
  -4   6   0  272.87    7.30
   6  -6   0  241.68    6.60
  -6  -6   0  239.58    6.90
  -6  -6   0  239.08    6.70
   6  -6   0  240.18    7.50
   6  -6   0  245.18    6.30
  -6  -6   0  237.58    6.40
   6  -6   0  229.48    7.70
  -6  -6   0  232.58    6.90
   6  -6   0  236.88    7.30
  -6  -6   0  234.28    6.50
   6  -6   0  233.18    6.90
  -6   6   0  232.88    6.70
   6   6   0  250.37    6.80
  -6   6   0  229.98    6.90
   6   6   0  240.58    6.50
  -6   6   0  240.08    6.50
   6   6   0  233.98    7.70
  -6   6   0  234.08    7.00
   6   6   0  231.28    6.40
   6   6   0  243.08    7.60
   6   6   0  234.88    7.90
   6   6   0  242.78    6.60
  -6   6   0  237.88    6.10
  -8  -6   0   61.29    2.80
   8  -6   0   62.09    3.60
   8  -6   0   57.39    3.40
  -8  -6   0   60.69    2.50
  -8  -6   0   57.09    2.80
   8  -6   0   61.29    2.80
   8  -6   0   63.39    2.10
   8  -6   0   65.09    2.50
  -8  -6   0   63.19    2.60
   8  -6   0   58.19    3.20
  -8   6   0   57.39    2.40
   8   6   0   61.39    2.40
   8   6   0   62.09    3.70
   8   6   0   53.69    3.70
   8   6   0   57.29    2.50
  -8   6   0   60.69    2.90
   8   6   0   64.49    2.70
   8   6   0   57.49    2.50
  -8   6   0   58.99    2.90
  -8   6   0   60.79    2.80
   8   6   0   61.29    3.50
  -8   6   0   59.09    2.10
  10  -6   0    3.00    1.00
  10  -6   0    4.20    1.50
  10  -6   0    1.20    1.10
 -10  -6   0    2.50    1.00
 -10  -6   0    4.60    1.00
 -10  -6   0    3.10    0.90
  10  -6   0    3.90    0.90
  10  -6   0    4.00    1.70
 -10  -6   0    3.40    0.90
 -10  -6   0    1.30    0.80
 -10   6   0    3.70    1.10
 -10   6   0    2.20    1.10
  10   6   0    2.90    1.40
  10   6   0    2.80    0.80
 -10   6   0    4.20    0.90
  10   6   0    4.20    1.50
 -10   6   0    2.90    1.10
  10   6   0   -0.90    1.40
 -12  -6   0    3.10    1.00
  12  -6   0    3.90    1.10
 -12  -6   0    2.50    0.90
  12  -6   0    4.50    1.70
  12  -6   0    2.00    1.20
  12  -6   0    2.80    1.50
 -12  -6   0    3.00    1.10
 -12  -6   0    2.30    1.10
 -12  -6   0    3.60    1.10
 -12   6   0    3.10    1.00
  12   6   0    3.40    1.60
  12   6   0    3.80    1.10
 -12   6   0    2.40    1.20
  12   6   0    4.60    2.00
 -12   6   0    4.10    1.30
  12   6   0    3.10    1.80
 -14  -6   0   18.60    2.30
  14  -6   0   15.30    2.80
  14  -6   0   20.50    3.70
  14  -6   0   20.50    2.90
 -14  -6   0   21.50    2.40
  14  -6   0   14.40    2.10
 -14  -6   0   15.90    2.20
 -14  -6   0   13.40    2.20
 -14   6   0   19.30    2.60
 -14   6   0   22.90    2.80
  14   6   0   18.00    2.90
 -14   6   0   17.10    2.30
  14   6   0   21.50    3.60
  14   6   0   18.10    3.80
  14   6   0   19.00    2.20
  16  -6   0    0.00    2.00
 -16  -6   0   -0.30    1.40
  16  -6   0    0.80    1.80
 -16  -6   0   -0.40    1.30
  16  -6   0   -1.10    1.40
 -16   6   0    1.50    1.40
  16   6   0    4.20    2.70
  16   6   0    2.00    2.50
 -16   6   0   -0.30    1.20
 -16   6   0    0.90    1.30
  16   6   0    0.50    1.70
   1  -7   0  205.78    5.70
   1  -7   0  212.38    5.50
   1  -7   0  210.28    5.60
  -1  -7   0  208.58    5.60
  -1  -7   0  204.38    5.70
  -1  -7   0  210.88    5.20
   1  -7   0  211.78    5.70
  -1  -7   0  205.48    5.50
   1  -7   0  217.68    5.10
  -1  -7   0  211.58    5.60
   1  -7   0  217.78    5.30
  -1  -7   0  211.48    5.60
   1  -7   0  205.68    5.60
  -1   7   0  212.38    5.70
   1   7   0  211.98    5.30
   1   7   0  204.28    5.80
  -1   7   0  211.38    5.40
   1   7   0  214.58    5.70
   1   7   0  206.88    5.80
  -1   7   0  207.28    5.50
   1   7   0  214.18    5.10
  -1   7   0  198.08    5.60
   3  -7   0   38.70    1.90
  -3  -7   0   40.10    1.60
   3  -7   0   38.60    1.90
   3  -7   0   42.30    1.50
  -3  -7   0   41.60    1.60
   3  -7   0   37.50    1.70
   3  -7   0   42.00    1.50
  -3  -7   0   37.90    1.60
  -3  -7   0   40.50    1.60
   3  -7   0   38.80    1.60
   3  -7   0   37.80    1.60
   3  -7   0   37.30    1.50
  -3  -7   0   40.40    1.70
   3   7   0   36.60    1.90
  -3   7   0   37.70    1.60
   3   7   0   37.70    1.60
   3   7   0   39.70    2.00
  -3   7   0   38.70    1.70
   3   7   0   40.70    1.20
  -3   7   0   41.30    1.50
  -3   7   0   39.10    1.80
   3   7   0   40.50    1.90
  -3   7   0   38.90    1.40
   3   7   0   39.70    1.40
   5  -7   0   22.80    1.60
   5  -7   0   25.60    1.20
   5  -7   0   23.80    1.90
  -5  -7   0   24.50    1.20
   5  -7   0   28.30    2.10
   5  -7   0   26.30    1.50
  -5  -7   0   22.90    1.30
   5  -7   0   26.50    1.20
  -5  -7   0   22.20    1.50
  -5  -7   0   23.40    1.40
   5  -7   0   25.30    1.50
  -5  -7   0   25.10    1.40
  -5   7   0   26.30    1.60
  -5   7   0   27.90    1.20
   5   7   0   26.40    2.10
  -5   7   0   24.00    1.30
   5   7   0   23.60    1.90
   5   7   0   23.70    1.20
  -5   7   0   25.60    1.60
   5   7   0   23.60    1.10
   5   7   0   24.40    2.00
   5   7   0   22.80    1.50
  -5   7   0   24.10    1.30
   7  -7   0   92.99    4.20
   7  -7   0   89.99    3.20
  -7  -7   0   91.39    3.50
  -7  -7   0   88.19    3.10
  -7  -7   0   95.69    3.40
   7  -7   0   88.89    3.50
  -7  -7   0   95.99    3.10
   7  -7   0   92.69    2.90
   7  -7   0   86.19    4.20
   7  -7   0   90.19    3.90
  -7  -7   0   94.99    3.60
  -7   7   0   88.29    3.50
  -7   7   0   89.29    3.70
   7   7   0   93.09    3.10
   7   7   0   94.29    3.50
   7   7   0   94.69    3.20
   7   7   0   93.29    4.60
  -7   7   0   91.39    3.40
  -7   7   0   91.39    2.70
   7   7   0   91.89    3.10
   7   7   0   89.19    4.30
   7   7   0   91.69    4.10
  -7   7   0   89.79    3.10
   9  -7   0   17.20    2.50
   9  -7   0   19.00    2.40
  -9  -7   0   16.00    1.40
   9  -7   0   19.30    1.90
  -9  -7   0   17.60    1.50
   9  -7   0   21.80    1.50
  -9  -7   0   15.60    1.70
  -9  -7   0   18.20    1.80
   9  -7   0   18.20    2.20
   9   7   0   18.70    2.40
  -9   7   0   17.80    1.90
  -9   7   0   16.40    1.70
   9   7   0   12.20    2.30
   9   7   0   18.70    1.50
   9   7   0   12.10    2.10
  -9   7   0   20.50    1.40
  -9   7   0   24.10    1.90
   9   7   0   18.60    1.40
  11  -7   0    6.40    1.70
  11  -7   0    5.80    1.80
 -11  -7   0    8.80    1.40
  11  -7   0    8.50    2.20
 -11  -7   0    7.70    1.50
 -11  -7   0    9.20    1.50
  11  -7   0    6.90    1.40
 -11  -7   0    6.70    1.20
 -11  -7   0    8.10    1.40
 -11   7   0    7.30    1.60
  11   7   0   10.20    1.40
  11   7   0    5.40    1.90
 -11   7   0    7.20    1.40
 -11   7   0    6.50    1.50
  11   7   0   11.40    2.70
  11   7   0   10.40    2.10
 -13  -7   0    1.50    1.00
  13  -7   0    2.90    1.40
 -13  -7   0    3.50    1.30
 -13  -7   0    1.40    1.00
  13  -7   0    1.40    1.60
  13  -7   0    0.40    1.70
  13  -7   0    3.20    1.20
 -13  -7   0   -0.20    1.00
  13   7   0    0.60    1.90
 -13   7   0    4.00    1.20
  13   7   0    1.50    1.50
  13   7   0    3.50    1.20
  13   7   0    4.40    2.10
 -13   7   0    1.80    1.30
 -13   7   0    0.70    1.20
  15  -7   0    2.60    1.90
  15  -7   0    3.90    2.30
 -15  -7   0    0.10    1.50
 -15  -7   0    2.70    1.50
  15  -7   0    3.10    1.30
  15  -7   0    4.30    1.80
 -15   7   0    1.50    1.50
  15   7   0    5.50    2.70
 -15   7   0    3.30    1.60
  15   7   0    3.20    2.40
 -15   7   0    1.40    1.60
  15   7   0    3.10    1.70
   0  -8   0   15.50    0.60
   0  -8   0   13.10    0.90
   0  -8   0   16.50    1.00
   0  -8   0   14.70    0.90
   0  -8   0   14.70    0.90
   0  -8   0   15.10    0.80
   0  -8   0   15.50    0.90
   0   8   0   15.40    0.60
   0   8   0   15.00    1.00
   0   8   0   15.30    0.70
   0   8   0   15.00    0.90
   2  -8   0   46.40    1.60
   2  -8   0   40.40    1.70
   2  -8   0   43.70    1.40
  -2  -8   0   44.70    1.80
   2  -8   0   42.60    1.90
  -2  -8   0   45.70    1.70
   2  -8   0   40.90    1.90
   2  -8   0   44.20    1.50
  -2  -8   0   44.70    1.70
  -2  -8   0   41.10    1.70
  -2  -8   0   41.90    1.50
   2  -8   0   41.90    1.70
   2  -8   0   40.60    1.70
   2   8   0   42.60    2.00
   2   8   0   42.40    2.00
  -2   8   0   41.40    1.60
  -2   8   0   43.40    1.70
   2   8   0   45.70    2.00
  -2   8   0   45.00    1.80
   2   8   0   47.90    1.20
  -2   8   0   43.70    1.40
   2   8   0   44.20    1.50
   4  -8   0  141.89    4.80
  -4  -8   0  142.39    4.20
   4  -8   0  143.79    4.30
  -4  -8   0  143.79    4.30
   4  -8   0  152.08    4.20
  -4  -8   0  137.99    4.30
  -4  -8   0  141.09    4.40
   4  -8   0  139.19    4.80
  -4  -8   0  148.59    3.80
  -4  -8   0  140.29    4.30
   4  -8   0  143.79    4.60
   4  -8   0  144.99    4.00
   4  -8   0  140.59    4.30
  -4   8   0  140.19    4.40
  -4   8   0  134.69    4.60
   4   8   0  141.39    3.80
   4   8   0  139.29    4.30
   4   8   0  135.09    4.80
   4   8   0  143.79    4.00
   4   8   0  142.29    5.10
   4   8   0  138.69    4.90
  -4   8   0  146.89    4.10
  -4   8   0  141.39    4.50
  -4   8   0  148.19    4.00
  -6  -8   0   79.79    3.10
   6  -8   0   85.19    3.00
  -6  -8   0   78.99    3.10
   6  -8   0   76.39    3.50
   6  -8   0   80.39    2.70
  -6  -8   0   77.39    2.70
   6  -8   0   84.39    3.50
  -6  -8   0   79.69    3.00
  -6  -8   0   82.09    2.80
   6  -8   0   78.59    3.70
   6  -8   0   77.59    3.10
  -6   8   0   79.49    2.50
   6   8   0   82.09    2.80
   6   8   0   86.89    3.10
  -6   8   0   82.39    2.90
   6   8   0   78.19    2.60
  -6   8   0   76.09    3.10
  -6   8   0   81.59    2.70
   6   8   0   77.89    3.80
   6   8   0   76.39    3.90
  -6   8   0   74.69    3.20
   6   8   0   76.19    3.60
  -8  -8   0    2.60    0.60
  -8  -8   0    1.70    0.70
   8  -8   0    2.90    1.00
  -8  -8   0    2.50    0.80
   8  -8   0    2.10    1.20
   8  -8   0    2.40    0.50
   8  -8   0    2.20    0.70
   8  -8   0    0.10    1.00
   8  -8   0    2.10    0.70
  -8  -8   0    1.20    0.70
  -8  -8   0    3.30    0.80
  -8   8   0    1.60    0.70
  -8   8   0    2.60    0.90
   8   8   0    2.20    1.20
   8   8   0    2.60    1.20
  -8   8   0    1.20    0.60
   8   8   0    1.50    0.50
   8   8   0    1.20    0.60
  -8   8   0    2.10    0.60
   8   8   0    4.20    1.60
   8   8   0    3.30    0.70
   8   8   0    2.50    0.80
  10  -8   0   45.50    2.30
 -10  -8   0   49.30    2.50
 -10  -8   0   44.80    2.40
  10  -8   0   44.60    3.10
  10  -8   0   45.10    3.40
  10  -8   0   46.40    2.80
 -10  -8   0   48.20    2.80
  10  -8   0   47.10    3.70
 -10  -8   0   44.70    2.70
 -10   8   0   41.40    2.70
 -10   8   0   48.50    2.50
 -10   8   0   46.90    2.70
 -10   8   0   42.80    2.90
  10   8   0   49.10    4.00
  10   8   0   50.39    3.50
  10   8   0   48.20    2.50
  10   8   0   49.60    3.80
 -12  -8   0    1.50    1.00
 -12  -8   0    1.50    1.00
 -12  -8   0    2.20    0.90
  12  -8   0    1.10    1.50
  12  -8   0    0.80    0.80
 -12  -8   0    0.80    0.90
 -12  -8   0    1.90    0.90
  12  -8   0    1.10    1.10
  12  -8   0    0.20    1.60
 -12   8   0    2.70    1.00
  12   8   0    1.30    1.60
  12   8   0    1.80    1.20
 -12   8   0    0.80    1.10
 -12   8   0    0.90    1.10
  12   8   0    0.70    1.30
  12   8   0    0.30    1.50
  14  -8   0   45.10    3.80
  14  -8   0   47.60    3.20
 -14  -8   0   43.20    3.40
  14  -8   0   47.80    5.10
  14  -8   0   47.50    4.10
 -14  -8   0   43.10    3.20
  14   8   0   35.70    5.00
 -14   8   0   43.20    3.40
 -14   8   0   42.40    3.40
  14   8   0   36.70    4.50
 -14   8   0   44.60    3.20
  14   8   0   33.50    3.90
  -1  -9   0  639.54   15.00
  -1  -9   0  628.84   15.80
  -1  -9   0  622.64   15.60
   1  -9   0  625.14   15.70
   1  -9   0  645.14   15.80
   1  -9   0  620.94   15.60
  -1  -9   0  631.34   15.40
   1  -9   0  632.84   15.40
  -1  -9   0  621.54   15.60
   1  -9   0  649.04   14.90
  -1  -9   0  639.64   15.60
   1  -9   0  644.14   15.20
   1  -9   0  622.04   15.60
   1   9   0  628.74   15.70
  -1   9   0  626.84   15.40
   1   9   0  612.94   15.90
  -1   9   0  643.34   15.30
   1   9   0  595.44   15.80
  -1   9   0  613.34   15.60
   1   9   0  616.44   14.90
  -1   9   0  629.24   15.80
   1   9   0  658.73   15.20
   3  -9   0   12.10    0.80
   3  -9   0    9.00    1.10
  -3  -9   0   10.70    0.90
  -3  -9   0   11.40    1.00
   3  -9   0    7.90    1.00
  -3  -9   0   12.60    0.80
   3  -9   0   11.50    0.90
   3  -9   0   12.10    1.00
  -3  -9   0   11.60    1.00
   3  -9   0    7.80    0.90
  -3  -9   0   11.10    1.00
   3  -9   0   11.70    0.80
  -3   9   0    8.90    1.00
  -3   9   0   10.30    0.70
  -3   9   0   11.10    1.00
   3   9   0   10.40    0.50
   3   9   0   11.80    1.40
   3   9   0   10.70    0.80
  -3   9   0   12.90    0.90
   3   9   0    9.50    1.20
   3   9   0    9.60    1.20
  -5  -9   0  247.48    7.10
   5  -9   0  246.48    7.60
   5  -9   0  242.28    7.30
   5  -9   0  243.68    7.60
  -5  -9   0  252.17    7.10
   5  -9   0  254.47    7.00
  -5  -9   0  245.68    7.10
   5  -9   0  252.07    6.80
   5  -9   0  246.68    7.10
  -5  -9   0  248.68    6.90
  -5  -9   0  244.48    6.40
  -5  -9   0  244.98    7.00
   5  -9   0  259.37    6.60
   5   9   0  247.58    7.90
  -5   9   0  251.77    7.10
   5   9   0  247.48    6.40
  -5   9   0  240.18    7.20
  -5   9   0  254.57    6.80
  -5   9   0  260.17    6.60
   5   9   0  249.08    6.60
   5   9   0  245.48    7.70
   5   9   0  242.88    7.10
  -5   9   0  259.47    6.60
   5   9   0  245.88    8.00
   7  -9   0    8.10    1.30
   7  -9   0   10.20    1.20
   7  -9   0    8.20    1.10
  -7  -9   0   11.90    1.10
  -7  -9   0    9.30    1.20
  -7  -9   0   12.80    1.40
  -7  -9   0   12.10    1.20
   7  -9   0    7.40    1.40
  -7  -9   0    9.70    1.20
   7  -9   0    7.70    1.50
   7  -9   0    8.80    0.90
  -7   9   0   12.10    1.20
  -7   9   0    8.80    1.30
   7   9   0   10.70    1.00
   7   9   0    8.30    1.50
   7   9   0   11.40    1.10
  -7   9   0   10.80    1.00
  -7   9   0   10.70    1.30
   7   9   0   10.10    1.30
   7   9   0   10.60    1.80
  -7   9   0   11.10    1.30
   7   9   0   10.50    1.90
   7   9   0   10.20    1.10
  -9  -9   0  186.38    6.30
  -9  -9   0  182.08    5.90
   9  -9   0  192.28    7.10
   9  -9   0  182.28    6.20
  -9  -9   0  182.38    6.20
   9  -9   0  153.68    6.90
   9  -9   0  184.28    5.70
  -9  -9   0  185.58    5.70
   9   9   0  176.98    5.60
   9   9   0  187.38    7.90
  -9   9   0  182.88    6.00
   9   9   0  168.68    6.90
  -9   9   0  184.08    5.40
  -9   9   0  181.98    6.30
   9   9   0  177.18    7.40
 -11  -9   0    8.20    1.30
  11  -9   0    8.00    2.10
 -11  -9   0    6.00    1.30
  11  -9   0    7.20    1.90
  11  -9   0    2.70    1.30
 -11  -9   0    7.50    1.30
 -11  -9   0    6.10    1.40
  11  -9   0    5.40    1.40
 -11  -9   0    5.60    1.50
  11   9   0    8.40    1.30
 -11   9   0    7.50    1.40
  11   9   0    4.00    1.90
  11   9   0    7.50    2.10
 -11   9   0    4.20    1.30
  11   9   0    3.60    1.60
 -11   9   0    1.90    1.10
 -13  -9   0   25.60    2.60
  13  -9   0   25.30    3.30
  13  -9   0   29.20    3.30
 -13  -9   0   26.30    2.30
  13  -9   0   21.60    3.40
  13  -9   0   22.50    2.50
 -13  -9   0   23.90    2.60
  13   9   0   23.20    3.50
  13   9   0   23.30    3.80
  13   9   0   18.60    2.90
 -13   9   0   21.70    2.50
 -13   9   0   28.30    2.90
 -13   9   0   20.00    2.50
  15  -9   0    4.80    2.50
 -15  -9   0    2.10    1.60
 -15  -9   0   -0.20    1.10
  15  -9   0   -0.40    1.60
  15  -9   0    2.40    1.70
 -15   9   0   -0.80    1.30
  15   9   0    1.40    1.70
  15   9   0    1.80    2.10
 -15   9   0    1.30    1.50
 -15   9   0    0.50    1.50
  15   9   0    2.10    2.40
   0 -10   0    3.50    0.50
   0 -10   0    2.60    0.60
   0 -10   0    3.80    0.60
   0 -10   0    3.90    0.70
   0 -10   0    3.40    0.60
   0 -10   0    3.10    0.30
   0 -10   0    3.40    0.70
   0  10   0    2.60    0.60
   0  10   0    4.50    0.40
   0  10   0    3.10    0.70
   0  10   0    3.90    0.50
   0  10   0    3.00    0.70
  -2 -10   0  341.07    9.10
  -2 -10   0  334.37    8.60
   2 -10   0  342.37    9.00
  -2 -10   0  334.57    9.10
   2 -10   0  348.87    9.10
   2 -10   0  345.67    9.10
   2 -10   0  340.47    9.30
   2 -10   0  348.07    8.50
   2 -10   0  355.36    8.70
   2 -10   0  351.56    8.90
  -2 -10   0  345.57    9.00
   2 -10   0  340.07    9.30
  -2 -10   0  342.87    9.10
  -2  10   0  341.67    9.40
  -2  10   0  338.27    9.00
  -2  10   0  363.16    8.50
  -2  10   0  346.37    8.80
   2  10   0  336.27    9.50
   2  10   0  335.87    9.50
  -2  10   0  348.57    9.20
   2  10   0  351.86    8.20
   2  10   0  347.57    8.60
   2  10   0  349.96    9.40
  -4 -10   0   26.60    1.60
  -4 -10   0   30.00    1.10
  -4 -10   0   31.10    1.70
   4 -10   0   31.20    2.00
   4 -10   0   30.70    1.50
   4 -10   0   28.90    1.70
   4 -10   0   28.60    1.80
  -4 -10   0   31.20    1.60
   4 -10   0   30.30    1.60
   4 -10   0   31.10    1.40
  -4 -10   0   30.10    1.70
  -4 -10   0   30.40    1.50
   4 -10   0   32.00    1.40
   4  10   0   29.40    2.00
   4  10   0   29.20    1.70
  -4  10   0   29.20    1.60
   4  10   0   29.70    1.90
  -4  10   0   30.90    1.30
   4  10   0   30.50    2.10
  -4  10   0   31.20    1.70
   4  10   0   29.40    1.30
   4  10   0   30.60    1.10
  -4  10   0   29.50    1.40
  -4  10   0   29.10    1.70
   6 -10   0  258.37    7.20
  -6 -10   0  262.07    7.70
  -6 -10   0  264.37    7.60
   6 -10   0  266.67    8.30
  -6 -10   0  271.57    7.00
   6 -10   0  252.17    8.20
  -6 -10   0  263.17    7.60
  -6 -10   0  266.97    7.60
   6 -10   0  254.07    7.90
  -6 -10   0  264.57    7.40
   6 -10   0  257.07    7.60
   6 -10   0  273.97    7.50
   6 -10   0  269.67    7.00
  -6  10   0  265.47    7.30
  -6  10   0  269.37    7.80
  -6  10   0  269.17    7.00
  -6  10   0  264.87    7.00
   6  10   0  262.17    6.90
   6  10   0  254.67    8.80
   6  10   0  265.07    7.10
   6  10   0  240.28    8.40
  -6  10   0  256.47    7.70
   6  10   0  264.37    8.40
   6  10   0  258.87    7.60
   8 -10   0    1.50    1.00
  -8 -10   0    1.00    0.50
   8 -10   0    0.50    0.80
   8 -10   0   -0.10    0.60
  -8 -10   0    0.30    0.60
   8 -10   0    0.40    1.10
   8 -10   0    0.40    0.40
   8 -10   0    0.80    0.70
  -8 -10   0    1.30    0.70
  -8 -10   0    1.30    0.70
  -8 -10   0   -0.10    0.60
  -8  10   0    0.40    0.60
   8  10   0    0.70    0.50
   8  10   0    1.70    1.30
   8  10   0    0.10    0.60
  -8  10   0   -0.20    0.50
   8  10   0    0.50    0.40
   8  10   0    0.10    1.20
  -8  10   0    2.20    0.70
   8  10   0   -0.60    0.60
   8  10   0    2.10    1.20
  -8  10   0   -0.90    0.60
  10 -10   0   78.19    4.10
  10 -10   0   72.49    4.50
  10 -10   0   73.69    3.60
 -10 -10   0   67.09    3.50
 -10 -10   0   77.19    3.40
 -10 -10   0   67.29    3.50
  10 -10   0   76.99    3.20
  10 -10   0   63.59    4.00
 -10 -10   0   72.89    3.10
 -10  10   0   72.09    3.80
  10  10   0   71.19    4.60
 -10  10   0   66.49    3.60
  10  10   0   73.49    5.00
 -10  10   0   77.59    3.50
  10  10   0   78.99    3.20
  10  10   0   71.39    4.40
 -12 -10   0    0.40    0.90
 -12 -10   0    1.60    1.00
 -12 -10   0   -0.60    0.90
  12 -10   0    0.80    1.40
  12 -10   0    0.40    1.00
  12 -10   0   -0.20    1.30
  12 -10   0    0.00    1.10
 -12  10   0    1.10    1.00
  12  10   0   -2.40    1.30
  12  10   0    0.70    1.60
 -12  10   0    4.10    1.40
  12  10   0    1.40    1.40
 -12  10   0    0.30    1.10
  14 -10   0    9.60    2.30
 -14 -10   0   16.30    2.20
  14 -10   0   12.70    2.40
  14 -10   0   12.00    3.00
 -14 -10   0    9.10    1.90
  14  10   0   16.10    3.50
  14  10   0   12.50    2.60
 -14  10   0   12.20    2.10
 -14  10   0   14.90    2.20
 -14  10   0   12.00    2.20
  14  10   0   10.40    2.80
   1 -11   0   38.20    1.80
   1 -11   0   39.40    1.70
   1 -11   0   37.30    1.80
  -1 -11   0   38.40    2.00
  -1 -11   0   37.60    1.60
  -1 -11   0   38.90    1.30
   1 -11   0   36.20    1.90
   1 -11   0   39.00    1.20
   1 -11   0   38.20    1.50
  -1 -11   0   38.40    1.80
   1 -11   0   37.00    1.90
  -1 -11   0   41.10    1.90
  -1 -11   0   38.90    1.80
  -1  11   0   37.90    1.60
   1  11   0   38.40    1.20
  -1  11   0   41.20    1.80
  -1  11   0   39.90    1.50
   1  11   0   36.60    2.00
   1  11   0   38.20    2.00
   1  11   0   38.70    1.50
   1  11   0   37.40    1.90
   3 -11   0  125.09    4.20
  -3 -11   0  122.39    3.10
  -3 -11   0  122.89    4.00
  -3 -11   0  124.19    4.00
   3 -11   0  127.29    3.60
   3 -11   0  124.59    3.90
  -3 -11   0  124.09    4.00
   3 -11   0  117.79    3.90
  -3 -11   0  122.49    3.60
   3 -11   0  126.99    3.70
   3 -11   0  117.09    3.90
  -3 -11   0  122.09    3.90
   3 -11   0  125.69    4.30
  -3  11   0  126.09    4.10
   3  11   0  117.79    4.40
   3  11   0  122.69    3.50
   3  11   0  120.89    3.10
   3  11   0  120.09    4.30
  -3  11   0  116.29    3.80
  -3  11   0  120.89    3.40
  -3  11   0  121.99    3.90
   3  11   0  113.79    4.50
  -5 -11   0   41.70    2.00
  -5 -11   0   40.90    2.10
   5 -11   0   42.10    1.90
  -5 -11   0   40.50    2.10
   5 -11   0   40.70    2.40
  -5 -11   0   41.30    1.90
   5 -11   0   36.70    2.00
   5 -11   0   38.90    2.30
  -5 -11   0   43.20    2.10
   5 -11   0   42.80    1.80
  -5 -11   0   43.80    1.50
   5 -11   0   44.00    2.20
  -5  11   0   43.60    1.70
   5  11   0   42.20    1.50
  -5  11   0   43.00    2.20
  -5  11   0   39.60    1.70
   5  11   0   41.80    2.80
   5  11   0   38.70    2.10
  -5  11   0   42.80    2.30
   5  11   0   43.00    1.70
  -5  11   0   42.70    2.10
   5  11   0   44.00    2.70
   5  11   0   41.20    2.50
   7 -11   0   33.90    2.50
   7 -11   0   33.10    2.50
  -7 -11   0   29.30    1.80
  -7 -11   0   31.30    2.00
   7 -11   0   34.20    2.30
   7 -11   0   29.50    1.90
  -7 -11   0   32.40    2.00
   7 -11   0   33.50    1.90
  -7 -11   0   29.40    1.50
  -7 -11   0   31.10    2.00
   7 -11   0   36.60    1.80
  -7  11   0   32.90    2.10
  -7  11   0   27.60    2.10
   7  11   0   32.40    2.90
   7  11   0   30.80    2.70
  -7  11   0   31.70    1.80
   7  11   0   31.80    2.10
  -7  11   0   31.90    2.00
   7  11   0   31.70    2.60
   7  11   0   30.80    1.50
  -7  11   0   30.50    1.60
   7  11   0   28.70    1.60
   9 -11   0   28.90    2.20
   9 -11   0   31.20    1.70
  -9 -11   0   29.90    2.20
   9 -11   0   26.80    2.40
   9 -11   0   29.20    2.60
   9 -11   0   32.70    2.00
  -9 -11   0   37.00    2.20
   9 -11   0   29.40    3.10
  -9 -11   0   32.90    2.30
  -9 -11   0   32.90    2.10
   9  11   0   31.00    3.20
   9  11   0   31.50    3.70
   9  11   0   31.20    3.30
  -9  11   0   32.90    2.10
  -9  11   0   29.30    2.30
   9  11   0   31.90    1.90
  -9  11   0   32.60    2.40
  11 -11   0   11.60    2.30
  11 -11   0   10.80    2.40
  11 -11   0    9.10    1.70
 -11 -11   0   10.00    1.70
 -11 -11   0    9.50    1.50
 -11 -11   0    9.50    1.70
 -11  11   0   11.80    1.80
  11  11   0    8.90    1.90
 -11  11   0   13.50    2.00
 -11  11   0    9.70    1.60
  11  11   0    8.10    2.20
  11  11   0   11.00    2.50
 -13 -11   0    4.60    1.30
  13 -11   0    4.10    2.00
 -13 -11   0    5.60    1.50
  13 -11   0    1.70    1.80
  13 -11   0    4.10    1.50
 -13 -11   0    3.80    1.40
  13  11   0    2.20    2.00
 -13  11   0    6.60    1.70
  13  11   0    2.70    2.20
 -13  11   0    6.40    1.60
 -13  11   0    5.20    1.50
  13  11   0    6.40    2.00
  15 -11   0    1.30    1.80
 -15 -11   0    0.00    1.00
  15 -11   0    1.00    1.30
  15 -11   0    3.00    2.00
 -15 -11   0    0.10    1.40
 -15  11   0   -0.20    1.40
  15  11   0   -0.70    1.70
 -15  11   0    0.80    1.40
  15  11   0    1.10    2.30
  15  11   0    2.70    2.50
 -15  11   0    2.00    1.70
   0 -12   0   83.09    2.90
   0 -12   0   88.99    2.30
   0 -12   0   81.99    2.70
   0 -12   0   84.69    3.10
   0 -12   0   79.29    3.00
   0 -12   0   85.79    3.30
   0  12   0   78.89    3.00
   0  12   0   81.79    2.60
   0  12   0   82.69    2.40
   0  12   0   78.39    3.20
   0  12   0   78.89    3.20
   2 -12   0  469.05   12.60
   2 -12   0  452.75   12.70
  -2 -12   0  488.05   12.50
  -2 -12   0  472.85   12.30
  -2 -12   0  482.65   11.80
  -2 -12   0  480.25   12.50
   2 -12   0  492.45   12.50
   2 -12   0  483.05   12.50
   2 -12   0  489.65   12.00
   2 -12   0  490.45   12.30
  -2 -12   0  475.15   12.50
  -2  12   0  480.25   12.50
  -2  12   0  490.75   12.80
  -2  12   0  489.95   12.10
   2  12   0  473.85   11.90
  -2  12   0  497.85   11.60
   2  12   0  474.45   13.00
  -2  12   0  481.85   12.30
   2  12   0  470.05   12.70
   2  12   0  469.85   12.90
   4 -12   0  352.66   10.00
  -4 -12   0  339.17    9.20
  -4 -12   0  345.27    9.50
   4 -12   0  348.17    9.60
   4 -12   0  355.86    9.50
   4 -12   0  353.46   10.00
  -4 -12   0  340.47    9.50
   4 -12   0  362.36    9.00
  -4 -12   0  359.06    8.50
  -4 -12   0  344.87    9.60
   4 -12   0  361.96    9.50
   4 -12   0  353.16    9.20
  -4 -12   0  340.67    9.60
  -4  12   0  344.17    8.90
   4  12   0  358.16   10.20
   4  12   0  352.66    8.90
  -4  12   0  345.27    9.40
   4  12   0  331.17   10.20
  -4  12   0  336.67    9.50
   4  12   0  352.86    8.50
  -4  12   0  359.66    9.00
   4  12   0  354.56    9.70
   4  12   0  338.37   10.40
  -4  12   0  352.36    9.70
  -6 -12   0  641.44   16.50
   6 -12   0  641.44   16.90
  -6 -12   0  660.93   15.70
   6 -12   0  630.14   17.30
   6 -12   0  643.24   17.40
  -6 -12   0  645.44   16.80
  -6 -12   0  637.34   16.70
   6 -12   0  655.93   16.10
   6 -12   0  635.74   16.50
   6 -12   0  617.74   16.30
  -6 -12   0  637.24   16.80
  -6 -12   0  636.74   16.50
   6  12   0  654.23   16.00
  -6  12   0  648.74   15.90
  -6  12   0  621.64   16.90
   6  12   0  639.74   17.80
  -6  12   0  636.24   16.80
  -6  12   0  642.74   16.20
   6  12   0  632.34   18.10
   6  12   0  661.03   17.70
   6  12   0  653.23   15.70
   6  12   0  631.54   16.70
  -6  12   0  626.04   16.70
  -6  12   0  676.53   16.00
   8 -12   0    1.60    0.90
  -8 -12   0    2.60    0.90
  -8 -12   0    3.00    0.90
  -8 -12   0    3.20    0.90
   8 -12   0    2.70    1.20
   8 -12   0    1.40    0.70
  -8 -12   0    2.90    0.80
   8 -12   0    2.80    0.70
   8 -12   0    4.00    1.40
   8  12   0    3.30    0.70
   8  12   0   -0.40    1.30
  -8  12   0    2.40    0.90
   8  12   0    1.30    1.10
   8  12   0    2.00    0.80
   8  12   0    2.70    1.40
  -8  12   0    3.20    1.00
  -8  12   0    2.10    0.80
   8  12   0    0.40    0.80
  -8  12   0    1.90    0.90
 -10 -12   0   15.70    1.90
  10 -12   0   11.30    1.90
  10 -12   0   19.70    2.70
  10 -12   0   13.30    2.30
 -10 -12   0   12.70    1.80
 -10 -12   0   17.00    1.80
  10 -12   0   15.40    1.70
 -10  12   0   14.70    2.00
  10  12   0   16.90    2.70
 -10  12   0   16.70    2.10
  10  12   0   13.90    2.30
 -10  12   0   17.20    1.90
  10  12   0   15.10    2.90
 -12 -12   0    8.70    1.60
 -12 -12   0    6.70    1.40
  12 -12   0    7.90    2.20
  12 -12   0    8.10    2.10
  12 -12   0    8.20    1.80
 -12 -12   0    8.70    1.70
 -12  12   0    7.10    1.50
 -12  12   0    8.80    1.80
 -12  12   0    7.40    1.70
  12  12   0    7.20    2.50
  12  12   0    6.80    2.40
  12  12   0    3.00    1.70
 -14 -12   0   11.00    2.00
 -14 -12   0    8.80    2.10
  14 -12   0    7.10    2.10
  14 -12   0    9.00    2.00
  14 -12   0    8.90    2.70
 -14  12   0    9.70    2.20
  14  12   0    6.80    2.80
  14  12   0    7.30    2.70
  14  12   0   11.40    2.80
 -14  12   0    9.30    2.10
 -14  12   0    9.00    1.90
  -1 -13   0    7.40    0.80
   1 -13   0    5.90    0.90
  -1 -13   0    7.30    0.50
   1 -13   0    5.70    0.90
   1 -13   0    5.70    0.80
   1 -13   0    7.40    1.00
  -1 -13   0    6.60    1.00
  -1 -13   0    8.70    1.00
   1 -13   0    6.30    1.00
  -1 -13   0    6.30    0.90
   1 -13   0    6.10    0.70
  -1 -13   0    5.90    0.90
   1 -13   0    6.90    0.40
  -1  13   0    6.10    1.00
  -1  13   0    5.10    1.00
  -1  13   0    6.90    0.90
  -1  13   0    7.40    0.80
   1  13   0    8.00    1.20
   1  13   0    8.40    1.20
   1  13   0    9.10    0.80
  -1  13   0    7.80    0.60
   1  13   0    6.30    1.00
   1  13   0    7.10    0.40
  -1  13   0    6.60    0.40
  -3 -13   0  130.79    4.50
   3 -13   0  137.19    4.00
  -3 -13   0  129.99    4.30
   3 -13   0  132.29    4.40
   3 -13   0  132.89    4.60
   3 -13   0  127.39    4.30
  -3 -13   0  134.49    3.90
  -3 -13   0  133.69    4.40
  -3 -13   0  134.99    4.50
   3 -13   0  137.59    4.20
   3 -13   0  128.19    4.70
   3 -13   0  133.99    4.40
  -3  13   0  135.09    4.30
  -3  13   0  132.49    4.50
   3  13   0  139.09    5.00
  -3  13   0  129.79    4.70
   3  13   0  125.59    4.90
  -3  13   0  135.69    3.70
   3  13   0  137.29    3.90
   3  13   0  140.79    4.90
  -3  13   0  138.29    4.20
   5 -13   0   61.79    2.50
   5 -13   0   54.99    3.00
  -5 -13   0   67.39    2.80
  -5 -13   0   60.79    2.80
  -5 -13   0   63.59    2.50
   5 -13   0   61.29    2.80
  -5 -13   0   68.89    2.90
  -5 -13   0   64.19    2.90
   5 -13   0   60.99    2.70
   5 -13   0   63.09    3.10
   5 -13   0   60.49    2.60
   5 -13   0   64.09    2.30
   5  13   0   65.39    1.90
  -5  13   0   62.39    2.30
  -5  13   0   68.49    2.40
  -5  13   0   64.99    2.80
   5  13   0   60.89    3.40
  -5  13   0   63.39    2.80
   5  13   0   66.19    2.30
   5  13   0   63.79    2.90
  -5  13   0   63.59    2.90
   5  13   0   57.19    3.40
   5  13   0   62.89    3.30
  -7 -13   0   91.99    3.90
  -7 -13   0   91.99    3.70
   7 -13   0  100.09    3.80
   7 -13   0   91.89    4.30
  -7 -13   0   99.19    3.70
   7 -13   0   94.19    3.50
   7 -13   0   92.39    4.40
   7 -13   0   95.19    4.00
  -7 -13   0   91.69    3.80
  -7 -13   0   87.99    3.80
  -7  13   0   96.59    3.50
   7  13   0   90.99    3.20
  -7  13   0   98.39    4.10
   7  13   0   90.49    4.90
   7  13   0  101.19    4.70
   7  13   0   93.79    4.80
   7  13   0   98.29    4.00
  -7  13   0   94.79    4.00
  -7  13   0   98.49    4.00
   9 -13   0    2.60    0.80
   9 -13   0    0.80    1.20
  -9 -13   0    0.90    0.90
   9 -13   0    1.10    0.80
  -9 -13   0    2.90    1.00
   9 -13   0    1.30    1.30
   9 -13   0    1.80    1.00
  -9 -13   0    2.00    0.90
   9  13   0    1.90    1.50
  -9  13   0    2.40    0.80
  -9  13   0    2.10    1.00
  -9  13   0    2.50    0.90
  -9  13   0    3.80    1.20
   9  13   0    1.00    1.60
   9  13   0   -0.60    1.10
  11 -13   0    9.50    1.40
  11 -13   0    6.60    1.90
  11 -13   0   10.20    2.20
 -11 -13   0    6.90    1.50
 -11 -13   0    9.20    1.70
 -11 -13   0   10.40    1.70
  11 -13   0    8.00    1.60
  11  13   0    7.20    2.30
 -11  13   0   12.80    1.70
 -11  13   0   10.20    1.90
 -11  13   0   11.30    1.90
 -11  13   0    9.50    1.80
  11  13   0    7.50    2.50
  11  13   0    9.40    2.20
  13 -13   0    3.50    1.80
 -13 -13   0    3.70    1.40
  13 -13   0    3.20    1.50
 -13 -13   0    3.00    1.40
  13 -13   0    5.80    2.10
 -13 -13   0    4.20    1.50
  13  13   0    6.60    2.80
 -13  13   0    2.90    1.50
 -13  13   0    3.90    1.40
 -13  13   0    3.40    1.50
  13  13   0    4.10    2.20
  13  13   0    5.60    2.30
 -13  13   0    4.90    1.40
   0 -14   0  109.69    3.80
   0 -14   0  103.89    3.40
   0 -14   0  102.49    3.60
   0 -14   0  103.69    3.70
   0 -14   0  109.59    2.80
   0 -14   0  106.19    4.00
   0  14   0  105.49    3.30
   0  14   0  108.19    4.10
   0  14   0   97.29    3.70
   0  14   0  107.49    3.00
   0  14   0  106.29    4.10
   2 -14   0    8.00    1.10
   2 -14   0    8.20    0.80
  -2 -14   0    7.00    1.00
  -2 -14   0    7.90    0.60
  -2 -14   0    7.20    0.90
   2 -14   0    7.70    0.90
   2 -14   0    4.80    1.00
   2 -14   0    9.10    1.10
  -2 -14   0    9.70    1.20
  -2 -14   0    7.20    1.00
   2 -14   0    6.40    1.00
   2  14   0    8.20    0.80
   2  14   0   10.70    1.50
   2  14   0    8.20    1.30
  -2  14   0    7.80    1.00
  -2  14   0    8.60    0.90
  -2  14   0   10.10    1.00
  -2  14   0    7.30    0.50
   2  14   0    9.80    1.30
  -2  14   0   10.10    1.30
  -4 -14   0   86.69    3.60
   4 -14   0   93.89    3.90
  -4 -14   0   88.39    3.60
   4 -14   0   90.89    3.50
   4 -14   0   88.99    3.50
   4 -14   0   92.09    3.80
  -4 -14   0   89.99    3.10
  -4 -14   0   94.39    3.50
  -4 -14   0   91.59    3.50
   4 -14   0   98.49    3.50
   4 -14   0   93.49    3.30
   4 -14   0   97.59    3.10
  -4  14   0   93.59    2.80
   4  14   0   90.99    2.90
   4  14   0   89.39    4.10
   4  14   0   95.99    3.70
   4  14   0   85.99    4.20
   4  14   0   92.69    4.00
  -4  14   0   94.79    3.70
  -4  14   0   89.09    3.40
  -4  14   0   93.69    3.40
  -6 -14   0   37.10    2.30
  -6 -14   0   39.80    2.30
  -6 -14   0   38.50    2.20
   6 -14   0   34.70    2.10
   6 -14   0   35.80    2.00
   6 -14   0   36.10    2.50
  -6 -14   0   42.40    2.10
   6 -14   0   40.40    2.40
  -6 -14   0   38.50    2.30
   6 -14   0   37.10    2.60
   6  14   0   36.30    2.70
   6  14   0   42.70    2.40
   6  14   0   38.10    2.90
  -6  14   0   37.60    2.40
   6  14   0   38.70    3.00
  -6  14   0   33.90    2.20
   6  14   0   43.00    2.40
  -6  14   0   37.60    2.20
  -6  14   0   39.20    1.80
  -8 -14   0    4.70    1.00
  -8 -14   0    3.00    1.00
   8 -14   0    4.90    1.20
   8 -14   0    5.60    1.10
   8 -14   0    4.10    1.40
   8 -14   0    6.00    1.00
   8 -14   0    5.40    1.40
  -8 -14   0    3.30    0.90
  -8 -14   0    5.80    1.20
   8  14   0    2.70    1.10
   8  14   0    1.60    1.30
  -8  14   0    7.20    1.10
  -8  14   0    4.50    1.10
   8  14   0    4.40    1.40
  -8  14   0    3.80    1.10
   8  14   0    2.40    1.00
  -8  14   0    6.80    1.30
   8  14   0    3.90    1.70
  10 -14   0   15.60    2.40
  10 -14   0   14.40    2.30
  10 -14   0   16.80    1.80
 -10 -14   0   15.60    1.90
  10 -14   0   14.40    2.00
 -10 -14   0   15.60    1.90
 -10 -14   0   12.40    1.80
  10  14   0   12.80    3.00
 -10  14   0   13.60    1.60
  10  14   0    9.30    2.00
 -10  14   0   13.90    1.90
  10  14   0   15.10    2.70
 -10  14   0   10.90    1.90
 -10  14   0   13.20    1.90
  12 -14   0   10.50    2.20
  12 -14   0    9.20    2.40
 -12 -14   0   13.50    2.10
 -12 -14   0   14.40    2.10
 -12 -14   0   12.70    1.80
  12 -14   0   12.40    2.10
 -12  14   0   13.90    2.40
  12  14   0   12.80    2.50
 -12  14   0   13.20    2.10
  12  14   0   11.50    2.80
 -12  14   0   15.00    2.10
  12  14   0   18.10    3.50
 -12  14   0   10.30    1.90
  14 -14   0   -2.70    1.20
 -14 -14   0   -1.90    1.10
 -14 -14   0    1.30    1.30
 -14 -14   0    1.30    1.30
  14 -14   0   -0.80    1.60
  14 -14   0   -0.10    1.20
  14  14   0    0.60    1.70
 -14  14   0    2.30    1.60
  14  14   0    2.10    2.30
  14  14   0   -0.40    2.10
 -14  14   0    0.60    1.30
 -14  14   0    1.70    1.40
   1 -15   0    3.20    0.80
   1 -15   0    3.20    0.80
  -1 -15   0    3.40    0.80
  -1 -15   0    2.60    0.60
  -1 -15   0    2.90    0.80
   1 -15   0    3.20    0.60
   1 -15   0    2.60    0.70
   1 -15   0    2.20    0.70
  -1 -15   0    2.70    0.70
  -1 -15   0    3.10    0.40
  -1 -15   0    3.80    1.00
   1 -15   0    2.60    0.70
  -1  15   0    1.90    0.80
   1  15   0    3.40    0.40
   1  15   0    2.20    0.80
  -1  15   0    3.00    0.60
  -1  15   0    1.70    0.80
   1  15   0    1.80    0.80
  -1  15   0    3.50    0.30
   1  15   0    2.30    0.50
  -1  15   0    3.30    0.80
  -1  15   0    2.50    0.50
   1  15   0    2.70    0.80
   3 -15   0    7.80    1.00
   3 -15   0   10.10    1.20
   3 -15   0    8.90    1.40
   3 -15   0    7.50    1.10
  -3 -15   0    7.80    0.70
   3 -15   0   10.30    1.30
  -3 -15   0    8.60    1.10
   3 -15   0    8.50    0.90
  -3 -15   0    6.90    1.10
  -3 -15   0    5.90    1.00
  -3 -15   0    7.70    1.10
  -3  15   0    8.80    0.60
  -3  15   0    7.40    1.10
   3  15   0    7.20    1.40
   3  15   0    8.30    0.80
  -3  15   0    8.30    0.90
   3  15   0    8.10    1.20
  -3  15   0   10.60    1.20
  -3  15   0   10.50    1.40
   3  15   0    7.90    1.40
   5 -15   0   28.70    1.80
  -5 -15   0   28.00    1.90
  -5 -15   0   28.30    2.00
   5 -15   0   29.30    2.00
   5 -15   0   30.60    2.00
   5 -15   0   28.60    2.10
  -5 -15   0   27.00    1.90
   5 -15   0   32.00    1.80
  -5 -15   0   31.60    1.70
   5 -15   0   31.70    2.30
  -5 -15   0   31.80    2.00
  -5  15   0   31.00    2.00
   5  15   0   30.10    2.40
   5  15   0   29.10    2.10
   5  15   0   30.60    2.60
   5  15   0   32.40    2.70
  -5  15   0   30.30    1.80
  -5  15   0   30.40    1.40
  -5  15   0   30.20    2.10
   7 -15   0    7.20    1.30
  -7 -15   0    8.10    1.40
   7 -15   0    4.80    1.40
   7 -15   0    6.10    1.10
   7 -15   0    5.80    1.40
  -7 -15   0    7.00    1.20
   7 -15   0    6.00    1.10
  -7 -15   0    6.50    1.10
  -7 -15   0    5.20    1.10
  -7 -15   0    7.40    1.40
   7  15   0    5.80    1.30
  -7  15   0    8.80    1.40
   7  15   0    8.40    1.90
  -7  15   0    6.20    1.40
   7  15   0    8.20    1.90
   7  15   0    8.20    1.90
  -7  15   0    6.50    1.00
  -7  15   0    7.00    1.20
  -9 -15   0   15.90    1.80
  -9 -15   0   15.60    1.90
   9 -15   0   14.20    1.50
   9 -15   0   16.70    1.80
   9 -15   0   10.70    2.00
   9 -15   0   12.70    1.80
  -9 -15   0   17.60    2.00
   9 -15   0    9.90    2.00
   9  15   0   12.70    2.50
   9  15   0   20.40    3.10
  -9  15   0   17.00    2.10
  -9  15   0   17.90    2.10
   9  15   0   11.50    2.30
  -9  15   0   19.40    2.50
  -9  15   0   13.90    2.00
  11 -15   0   15.10    1.80
  11 -15   0   14.60    2.10
 -11 -15   0   15.10    2.00
 -11 -15   0   13.90    1.90
  11 -15   0   12.70    2.40
  11 -15   0   16.50    2.70
 -11 -15   0   13.60    2.00
 -11  15   0   15.80    2.30
 -11  15   0   11.50    1.80
  11  15   0   14.90    2.70
  11  15   0   16.20    3.10
 -11  15   0   13.20    2.10
  11  15   0   14.50    3.00
 -13 -15   0   -0.80    1.10
 -13 -15   0    1.10    1.20
  13 -15   0   -0.80    1.10
 -13 -15   0   -0.90    1.10
  13 -15   0    0.50    1.40
  13 -15   0   -1.70    1.10
  13  15   0    1.40    1.70
 -13  15   0   -1.20    1.20
 -13  15   0   -0.10    0.90
  13  15   0   -1.70    1.90
 -13  15   0    0.60    1.20
  13  15   0   -2.10    1.70
   0 -16   0  723.23   19.40
   0 -16   0  720.43   19.20
   0 -16   0  745.53   19.20
   0 -16   0  745.13   19.00
   0 -16   0  759.32   18.60
   0  16   0  761.92   19.70
   0  16   0  763.32   18.00
   0  16   0  753.82   19.60
   0  16   0  749.53   19.20
   0  16   0  743.93   18.40
  -2 -16   0  128.79    4.60
   2 -16   0  132.19    4.90
   2 -16   0  130.69    4.80
   2 -16   0  140.79    4.10
  -2 -16   0  141.49    4.80
   2 -16   0  130.49    4.60
  -2 -16   0  136.39    3.70
  -2 -16   0  128.29    4.30
  -2 -16   0  137.79    4.80
   2 -16   0  131.69    4.70
   2 -16   0  134.99    4.50
  -2  16   0  122.19    4.60
   2  16   0  137.79    5.20
  -2  16   0  134.59    4.30
  -2  16   0  124.79    4.90
   2  16   0  137.69    4.00
   2  16   0  133.79    4.90
  -2  16   0  133.49    4.90
   2  16   0  127.39    5.10
  -2  16   0  130.89    4.10
   4 -16   0   25.20    2.10
   4 -16   0   25.60    1.80
  -4 -16   0   22.40    1.80
  -4 -16   0   23.50    1.30
  -4 -16   0   26.70    1.80
  -4 -16   0   26.70    1.80
   4 -16   0   25.70    1.70
   4 -16   0   24.30    1.80
   4 -16   0   24.00    1.90
  -4 -16   0   23.50    1.80
   4  16   0   26.00    2.10
   4  16   0   26.80    2.30
  -4  16   0   22.10    1.60
  -4  16   0   26.40    2.00
  -4  16   0   23.40    1.80
  -4  16   0   26.50    1.60
   4  16   0   27.30    2.40
  -6 -16   0   22.60    1.90
  -6 -16   0   19.40    1.50
  -6 -16   0   25.30    1.90
   6 -16   0   21.60    2.30
  -6 -16   0   21.30    1.80
   6 -16   0   21.30    1.80
   6 -16   0   23.10    2.40
   6 -16   0   21.70    1.80
  -6 -16   0   23.40    1.80
   6 -16   0   20.80    1.70
  -6  16   0   21.40    1.70
   6  16   0   17.70    1.90
  -6  16   0   21.20    1.80
   6  16   0   21.00    2.40
  -6  16   0   21.70    1.80
   6  16   0   19.10    2.50
   6  16   0   20.50    2.70
  -8 -16   0   85.89    4.00
  -8 -16   0   86.99    4.10
   8 -16   0   91.89    3.70
  -8 -16   0   86.09    3.90
   8 -16   0   91.69    4.60
   8 -16   0   91.89    4.20
  -8 -16   0   87.79    3.80
   8 -16   0   85.59    4.40
   8 -16   0   85.79    3.80
  -8  16   0   88.19    4.20
   8  16   0   88.89    4.90
   8  16   0   82.99    5.20
   8  16   0   92.69    5.20
  -8  16   0   90.89    4.00
  -8  16   0   89.99    4.10
   8  16   0   89.59    4.20
  10 -16   0   10.80    1.60
 -10 -16   0    8.30    1.50
 -10 -16   0    8.50    1.60
 -10 -16   0    7.40    1.50
  10 -16   0   10.50    2.10
  10 -16   0   11.60    2.20
  10 -16   0    8.50    1.60
  10  16   0    6.20    2.30
 -10  16   0   11.30    1.90
  10  16   0    6.50    2.20
 -10  16   0    6.50    1.50
  10  16   0   10.30    2.30
 -10  16   0    8.80    1.60
 -12 -16   0   13.30    2.00
  12 -16   0   11.90    2.60
  12 -16   0   12.60    2.40
  12 -16   0    8.40    1.80
 -12 -16   0   10.10    1.90
 -12 -16   0   11.30    2.00
  12  16   0   10.90    2.70
  12  16   0   11.90    3.00
 -12  16   0    9.10    1.90
 -12  16   0   14.00    2.30
 -12  16   0   13.70    2.10
  12  16   0   13.90    3.20
  14 -16   0   13.50    2.80
  14 -16   0   14.60    2.40
 -14 -16   0   10.50    2.10
  14 -16   0   15.30    2.80
 -14 -16   0   13.70    2.30
 -14 -16   0   10.90    2.10
 -14  16   0   12.20    2.30
 -14  16   0   11.40    2.40
  14  16   0   10.90    2.80
 -14  16   0   14.40    2.40
   1 -17   0    6.00    1.00
  -1 -17   0    7.70    1.20
   1 -17   0    8.40    1.30
   1 -17   0    6.80    1.20
   1 -17   0    7.30    1.20
  -1 -17   0    6.40    1.30
   1 -17   0    8.00    1.20
  -1 -17   0    6.20    1.10
  -1 -17   0    6.70    0.90
  -1 -17   0    4.70    1.00
   1 -17   0    7.60    0.90
   1  17   0    8.00    1.50
   1  17   0    6.40    1.20
   1  17   0    8.70    0.90
  -1  17   0    9.50    1.40
  -1  17   0    7.40    0.80
  -1  17   0    7.20    1.30
   1  17   0    7.50    1.30
  -1  17   0    8.40    1.20
  -1  17   0    7.70    1.00
   3 -17   0    1.10    0.80
  -3 -17   0    0.90    0.70
   3 -17   0    1.20    0.70
   3 -17   0    0.70    0.70
   3 -17   0    0.90    0.70
  -3 -17   0    3.20    0.80
  -3 -17   0    2.00    0.80
  -3 -17   0    2.10    0.80
   3 -17   0    1.20    0.70
   3  17   0    1.00    0.90
  -3  17   0    0.80    0.50
   3  17   0    1.20    0.90
  -3  17   0    1.20    0.70
  -3  17   0    1.30    0.80
   3  17   0    2.80    1.20
  -3  17   0    1.70    0.60
   5 -17   0   37.90    2.60
  -5 -17   0   40.70    2.50
   5 -17   0   40.40    2.70
  -5 -17   0   42.20    2.00
  -5 -17   0   44.90    2.70
   5 -17   0   48.00    2.50
  -5 -17   0   43.80    2.50
  -5 -17   0   47.90    2.70
   5 -17   0   43.70    2.50
   5 -17   0   43.20    2.50
   5  17   0   45.40    3.30
  -5  17   0   44.30    2.40
  -5  17   0   48.60    2.90
   5  17   0   44.30    2.70
  -5  17   0   43.90    2.40
   5  17   0   48.50    3.40
   5  17   0   43.90    3.00
  -5  17   0   47.10    2.70
   7 -17   0    3.30    1.10
  -7 -17   0    3.40    1.00
   7 -17   0    5.70    1.30
  -7 -17   0    3.70    1.20
  -7 -17   0    4.00    0.90
  -7 -17   0    4.30    1.10
   7 -17   0    1.90    1.10
   7 -17   0    4.10    1.00
   7 -17   0    3.80    1.30
  -7 -17   0    3.90    1.10
   7  17   0    6.70    1.40
  -7  17   0    4.20    1.10
   7  17   0    1.60    1.40
  -7  17   0    2.10    0.90
   7  17   0    4.10    1.60
   7  17   0    3.90    1.40
  -7  17   0    2.00    0.90
  -9 -17   0    7.70    1.50
  -9 -17   0    4.40    1.20
   9 -17   0    7.60    1.80
   9 -17   0    6.20    1.70
  -9 -17   0    5.50    1.50
   9 -17   0    5.10    1.20
   9 -17   0    8.60    1.60
   9 -17   0    8.30    1.50
  -9  17   0    5.00    1.40
   9  17   0    6.40    2.30
  -9  17   0    7.60    1.50
   9  17   0    6.80    1.80
  -9  17   0    7.10    1.50
   9  17   0    5.40    1.90
  11 -17   0    6.10    1.90
  11 -17   0    5.10    1.50
 -11 -17   0    6.60    1.70
  11 -17   0    5.40    1.40
 -11 -17   0    6.90    1.60
 -11 -17   0    5.30    1.50
  11 -17   0    6.50    1.90
  11  17   0    9.00    2.60
 -11  17   0    8.20    1.80
  11  17   0    8.00    2.80
 -11  17   0   11.70    2.00
  11  17   0    6.70    2.30
 -11  17   0    5.50    1.60
  13 -17   0    3.20    1.90
 -13 -17   0    1.70    1.30
 -13 -17   0    1.60    1.50
  13 -17   0    4.90    1.70
  13 -17   0    5.10    2.00
 -13 -17   0    1.90    1.40
  13  17   0    3.70    2.10
 -13  17   0    2.20    1.50
  13  17   0    1.60    2.00
 -13  17   0    3.50    1.60
 -13  17   0    2.20    1.40
  13  17   0    1.50    2.30
   0 -18   0   51.29    2.80
   0 -18   0   57.39    2.40
   0 -18   0   54.69    2.70
   0 -18   0   49.80    2.70
   0 -18   0   55.59    3.10
   0  18   0   54.79    3.10
   0  18   0   53.59    3.00
   0  18   0   55.49    2.80
   0  18   0   53.19    2.20
   2 -18   0   54.39    2.80
   2 -18   0   50.29    2.90
   2 -18   0   55.89    2.60
   2 -18   0   51.69    2.70
   2 -18   0   55.49    2.30
  -2 -18   0   52.99    2.50
  -2 -18   0   49.70    2.70
  -2 -18   0   48.10    2.60
  -2 -18   0   51.09    2.80
  -2  18   0   56.89    3.20
   2  18   0   52.19    3.20
  -2  18   0   50.59    2.70
  -2  18   0   51.09    2.40
   2  18   0   50.49    3.20
   2  18   0   48.00    2.80
  -2  18   0   50.29    2.90
  -2  18   0   53.49    2.10
  -4 -18   0  331.27   10.20
   4 -18   0  348.17   10.50
   4 -18   0  335.97   10.30
  -4 -18   0  334.47    9.80
  -4 -18   0  346.27   10.20
   4 -18   0  355.36   10.10
  -4 -18   0  332.67   10.10
   4 -18   0  344.57   10.10
   4 -18   0  363.56    9.90
  -4  18   0  366.66   10.30
   4  18   0  318.37   10.50
   4  18   0  333.77   11.00
  -4  18   0  376.56   10.60
  -4  18   0  353.66    9.90
  -4  18   0  341.97    9.60
   6 -18   0  165.98    5.80
  -6 -18   0  163.58    5.90
   6 -18   0  154.18    6.00
  -6 -18   0  153.38    5.90
  -6 -18   0  160.18    5.70
   6 -18   0  150.28    6.10
   6 -18   0  155.38    5.60
   6 -18   0  168.58    5.90
  -6 -18   0  152.18    5.80
   6  18   0  169.58    7.00
  -6  18   0  166.88    6.30
   6  18   0  159.98    6.00
  -6  18   0  167.08    5.60
  -6  18   0  161.98    5.90
   6  18   0  147.29    6.40
   6  18   0  152.98    6.90
  -8 -18   0  144.19    5.90
  -8 -18   0  163.38    6.30
   8 -18   0  148.29    5.60
   8 -18   0  153.18    5.80
  -8 -18   0  158.78    5.50
   8 -18   0  159.78    6.00
   8 -18   0  155.18    6.40
  -8 -18   0  164.88    6.10
   8 -18   0  156.88    6.50
  -8 -18   0  154.58    5.90
  -8  18   0  152.48    5.80
  -8  18   0  155.68    6.00
   8  18   0  154.18    6.90
   8  18   0  171.38    7.50
   8  18   0  160.68    7.60
   8  18   0  153.78    6.20
  -8  18   0  157.58    6.10
  10 -18   0   -0.60    0.90
 -10 -18   0    0.90    1.00
  10 -18   0   -0.60    1.10
 -10 -18   0    0.60    1.10
  10 -18   0   -1.10    0.80
  10 -18   0    0.80    1.30
 -10 -18   0    1.20    1.00
  10  18   0   -0.60    1.50
 -10  18   0    2.60    1.20
 -10  18   0   -0.80    0.90
 -10  18   0    0.20    0.90
  10  18   0    0.00    1.50
  10  18   0    1.30    1.60
  12 -18   0   31.80    3.60
 -12 -18   0   28.80    2.90
  12 -18   0   25.50    3.30
 -12 -18   0   25.40    2.90
  12 -18   0   31.70    3.30
 -12 -18   0   27.50    3.00
  12  18   0   31.90    4.00
 -12  18   0   26.30    3.00
 -12  18   0   15.90    2.40
 -12  18   0   24.80    2.80
  12  18   0   30.90    4.60
  12  18   0   28.80    4.20
   1 -19   0    5.80    1.10
   1 -19   0    5.40    1.30
  -1 -19   0    8.10    1.40
   1 -19   0    7.20    1.20
  -1 -19   0    6.30    1.20
  -1 -19   0    7.50    1.50
   1 -19   0    7.80    1.00
   1 -19   0    6.90    1.30
  -1 -19   0    6.00    1.20
  -1 -19   0    6.20    1.00
  -1  19   0    8.60    1.30
  -1  19   0    6.10    1.30
   1  19   0    4.90    1.30
   1  19   0    5.10    1.30
   1  19   0    8.20    1.40
  -1  19   0    4.20    1.10
  -1  19   0    6.20    0.90
  -3 -19   0   10.70    1.60
   3 -19   0   10.40    1.60
  -3 -19   0   13.80    1.70
  -3 -19   0    8.70    1.50
   3 -19   0   12.60    1.70
   3 -19   0    9.80    1.40
   3 -19   0   11.50    1.40
  -3 -19   0   10.50    1.30
   3 -19   0    8.80    1.40
   3  19   0   11.60    1.90
  -3  19   0   13.40    1.90
  -3  19   0   16.40    1.60
   3  19   0   15.90    2.20
   3  19   0    9.20    1.60
  -3  19   0   11.80    1.80
  -3  19   0   13.90    1.20
  -3  19   0   14.90    1.80
   5 -19   0    6.40    1.40
  -5 -19   0    7.30    1.30
   5 -19   0    7.00    1.40
  -5 -19   0    8.60    1.40
  -5 -19   0    6.60    1.40
   5 -19   0    7.60    1.40
   5 -19   0    8.80    1.50
  -5 -19   0    5.90    1.30
  -5  19   0    6.70    1.30
  -5  19   0   12.00    1.60
  -5  19   0    8.90    1.30
   5  19   0    8.50    1.90
  -5  19   0    5.60    1.30
   5  19   0    9.80    1.80
   5  19   0    8.40    2.00
   5  19   0    9.70    1.70
   7 -19   0   12.90    1.80
  -7 -19   0   15.50    1.90
   7 -19   0    8.10    1.70
   7 -19   0   12.50    1.70
  -7 -19   0   13.50    1.90
   7 -19   0   12.60    1.70
  -7 -19   0   14.70    1.90
   7 -19   0   11.00    1.90
  -7 -19   0   11.70    1.70
  -7  19   0   14.40    1.80
  -7  19   0   12.80    1.80
   7  19   0   12.70    2.30
   7  19   0   12.10    1.90
  -7  19   0   12.20    1.80
   7  19   0   15.10    2.70
   7  19   0   11.90    2.10
   9 -19   0    5.50    1.70
   9 -19   0    3.60    1.30
   9 -19   0    2.20    1.00
   9 -19   0    1.90    1.30
   9 -19   0    4.10    1.20
  -9 -19   0    1.70    1.20
  -9 -19   0    3.20    1.30
   9  19   0    4.20    1.70
   9  19   0    3.30    1.90
   9  19   0    1.00    1.60
  -9  19   0    3.20    1.30
  -9  19   0    4.90    1.40
  -9  19   0    2.50    1.10
  11 -19   0    2.10    1.50
  11 -19   0    1.80    1.30
 -11 -19   0    0.90    1.20
  11 -19   0    1.80    1.10
  11 -19   0    0.40    1.40
 -11 -19   0    0.30    1.20
 -11  19   0    2.50    1.30
  11  19   0    3.70    2.00
  11  19   0    1.70    2.10
  11  19   0    1.10    1.80
 -11  19   0    1.40    1.20
 -11  19   0    0.70    1.20
   0 -20   0   27.00    2.00
   0 -20   0   28.20    2.20
   0 -20   0   25.70    2.60
   0 -20   0   30.30    2.20
   0 -20   0   28.90    1.70
   0  20   0   24.60    2.00
   0  20   0   30.30    2.00
   0  20   0   26.20    2.30
   0  20   0   25.00    2.30
  -2 -20   0    1.50    0.70
  -2 -20   0    0.90    0.80
  -2 -20   0    2.70    0.90
   2 -20   0    3.30    1.00
   2 -20   0    1.50    0.80
   2 -20   0    1.50    0.90
   2 -20   0    1.40    0.90
   2 -20   0    1.40    0.90
  -2 -20   0    1.50    0.80
  -2  20   0    2.40    0.90
   2  20   0    2.90    1.10
  -2  20   0    1.80    0.70
  -2  20   0    1.20    0.90
  -2  20   0    2.90    1.10
   2  20   0    0.60    1.00
   2  20   0    1.30    1.00
  -4 -20   0    1.70    0.80
  -4 -20   0    0.80    0.90
  -4 -20   0    1.80    0.90
   4 -20   0    0.50    0.80
   4 -20   0    0.90    0.80
  -4 -20   0    1.30    0.90
   4 -20   0    0.80    1.00
   4 -20   0    3.40    1.10
   4 -20   0    1.00    0.90
   4  20   0    1.30    1.20
   4  20   0    2.60    1.20
  -4  20   0    1.50    0.70
  -4  20   0    2.40    0.90
  -4  20   0    0.70    0.90
   4  20   0    0.40    1.00
   4  20   0    2.30    1.10
  -4  20   0    2.00    0.90
  -6 -20   0   13.30    1.90
   6 -20   0   15.30    2.00
  -6 -20   0   12.60    1.80
   6 -20   0   14.00    1.70
   6 -20   0   13.00    2.00
  -6 -20   0   11.00    1.70
   6 -20   0   14.50    2.10
  -6 -20   0   13.60    1.80
   6  20   0   14.90    2.40
   6  20   0   17.80    2.70
   6  20   0   11.90    2.40
   6  20   0   10.30    1.80
  -6  20   0   11.10    1.60
  -6  20   0   14.10    1.70
  -6  20   0   14.70    1.90
  -6  20   0   14.30    2.00
  -8 -20   0   76.89    4.10
   8 -20   0   70.59    3.70
   8 -20   0   70.69    4.20
   8 -20   0   78.59    3.90
  -8 -20   0   70.39    3.80
   8 -20   0   72.79    3.80
  -8 -20   0   74.89    4.00
   8 -20   0   69.39    4.20
   8  20   0   79.19    4.90
  -8  20   0   70.79    3.90
   8  20   0   65.69    4.70
  -8  20   0   68.69    3.70
   8  20   0   66.69    5.00
  -8  20   0   72.29    3.80
 -10 -20   0   30.20    2.70
  10 -20   0   23.30    2.50
 -10 -20   0   22.60    2.60
  10 -20   0   26.60    3.20
  10 -20   0   22.80    2.90
  10 -20   0   22.60    2.50
  10  20   0   21.00    3.50
 -10  20   0   24.40    2.60
 -10  20   0   20.90    2.60
  10  20   0   24.70    3.60
 -10  20   0   21.90    2.60
  10  20   0   15.50    2.80
  12 -20   0   28.20    3.10
 -12 -20   0   24.90    2.90
 -12 -20   0   26.90    2.90
  12 -20   0   30.60    3.60
  12 -20   0   34.20    3.80
  12  20   0   32.40    4.60
 -12  20   0   29.60    3.10
  12  20   0   27.70    3.80
  12  20   0   28.80    4.20
 -12  20   0   24.20    2.80
 -12  20   0   26.60    3.10
  -1 -21   0   29.90    2.20
  -1 -21   0   31.60    2.40
   1 -21   0   31.50    2.50
  -1 -21   0   29.40    2.50
  -1 -21   0   31.70    2.40
   1 -21   0   26.90    2.30
  -1 -21   0   30.70    1.90
   1 -21   0   34.40    2.50
   1 -21   0   32.80    2.20
  -1  21   0   29.10    2.60
   1  21   0   33.90    2.70
   1  21   0   33.60    2.50
  -1  21   0   30.10    2.30
  -1  21   0   27.70    2.40
   1  21   0   27.30    2.50
  -1  21   0   27.70    1.90
  -3 -21   0   13.40    1.80
   3 -21   0   14.80    1.70
  -3 -21   0   13.50    1.60
   3 -21   0   11.60    1.80
   3 -21   0   15.10    1.90
   3 -21   0   12.50    1.80
  -3 -21   0   13.40    1.80
  -3 -21   0   18.30    2.10
   3 -21   0   11.10    1.60
  -3  21   0   11.80    1.90
  -3  21   0   11.10    1.80
  -3  21   0   13.50    1.50
  -3  21   0   14.30    1.80
   3  21   0   14.40    2.20
   3  21   0   13.90    2.20
   3  21   0   16.00    2.20
  -5 -21   0   -0.10    0.80
  -5 -21   0    0.70    0.70
  -5 -21   0    0.80    1.00
   5 -21   0    0.50    0.80
   5 -21   0   -0.20    1.00
   5 -21   0    0.70    0.90
  -5 -21   0   -0.30    0.70
   5 -21   0    1.20    1.00
  -5  21   0    0.60    0.90
  -5  21   0    0.70    0.90
   5  21   0    1.50    1.40
  -5  21   0    0.40    0.70
   5  21   0    0.80    1.00
   5  21   0    1.00    1.00
  -5  21   0    1.50    0.90
   5  21   0    2.40    1.40
  -7 -21   0    1.00    0.90
   7 -21   0    1.50    1.00
  -7 -21   0    2.20    1.20
   7 -21   0    1.70    1.20
  -7 -21   0    0.70    0.90
   7 -21   0    0.40    1.00
   7 -21   0    0.60    1.00
  -7 -21   0    1.40    0.90
  -7  21   0    2.40    1.10
  -7  21   0    1.40    1.20
   7  21   0    0.20    1.20
  -7  21   0   -0.30    0.70
   7  21   0    0.50    1.50
  -7  21   0    0.20    0.80
   7  21   0    0.10    1.20
   7  21   0    0.30    1.00
   9 -21   0    4.70    1.60
   9 -21   0    3.10    1.50
   9 -21   0    2.30    1.10
  -9 -21   0    1.20    1.00
   9 -21   0    3.00    1.30
   9 -21   0    0.70    1.00
  -9 -21   0    2.20    1.20
  -9  21   0    1.90    1.10
   9  21   0    4.20    2.10
  -9  21   0    2.60    1.20
   9  21   0    2.50    1.80
   9  21   0    0.50    1.50
  -9  21   0    4.20    1.40
  11 -21   0    0.50    1.10
  11 -21   0    0.10    1.60
  11 -21   0   -0.60    1.00
  11 -21   0   -0.30    1.40
 -11 -21   0   -0.10    1.10
 -11 -21   0    0.20    1.20
 -11  21   0    0.50    1.20
  11  21   0   -1.10    1.40
  11  21   0   -0.10    1.70
 -11  21   0    1.10    1.30
 -11  21   0    0.10    1.00
  11  21   0    0.10    1.80
   0 -22   0   49.40    3.30
   0 -22   0   50.49    2.90
   0 -22   0   56.99    3.20
   0 -22   0   49.10    3.00
   0  22   0   45.10    3.00
   0  22   0   47.70    3.30
   0  22   0   54.79    3.50
  -2 -22   0    8.10    1.50
  -2 -22   0    6.50    1.30
   2 -22   0    8.30    1.50
  -2 -22   0    5.80    1.30
   2 -22   0    9.80    1.50
   2 -22   0    7.80    1.60
  -2 -22   0    8.60    1.30
   2 -22   0    7.40    1.50
   2  22   0    9.40    1.80
   2  22   0   10.50    1.80
   2  22   0    8.30    1.80
  -2  22   0   11.00    1.50
  -2  22   0    7.30    1.70
  -2  22   0    9.20    1.60
  -2  22   0    7.90    1.50
  -4 -22   0   15.90    1.80
  -4 -22   0   11.60    1.80
  -4 -22   0   14.80    2.00
   4 -22   0   14.90    2.10
  -4 -22   0   15.50    1.90
   4 -22   0   14.80    2.00
   4 -22   0   14.70    1.90
   4 -22   0   12.70    1.90
  -4  22   0   17.80    2.10
   4  22   0   15.30    2.40
  -4  22   0   13.90    1.70
   4  22   0   13.50    2.10
  -4  22   0   11.60    1.90
  -4  22   0   14.90    2.10
   4  22   0   11.50    2.20
   4  22   0   16.40    2.40
   6 -22   0    7.10    1.70
  -6 -22   0    6.70    1.40
   6 -22   0    7.80    1.50
  -6 -22   0    5.20    1.40
  -6 -22   0    5.20    1.30
   6 -22   0    5.70    1.50
  -6 -22   0    5.50    1.50
   6 -22   0    7.70    1.50
   6  22   0    7.40    1.60
   6  22   0    8.50    2.20
  -6  22   0    8.00    1.60
  -6  22   0    6.90    1.40
  -6  22   0    1.30    1.00
   6  22   0   10.20    2.30
   6  22   0    7.70    1.90
  -8 -22   0    8.60    1.70
   8 -22   0   13.20    2.00
  -8 -22   0   11.60    2.00
   8 -22   0   10.70    1.90
   8 -22   0   11.10    2.20
   8 -22   0   11.40    1.90
  -8  22   0   14.30    2.10
   8  22   0    7.80    2.30
   8  22   0   11.50    2.50
  -8  22   0    9.70    1.70
  -8  22   0   13.00    1.90
  -8  22   0    9.30    1.90
   8  22   0    9.00    2.60
  10 -22   0    1.60    1.50
  10 -22   0   -0.40    1.00
  10 -22   0   -1.00    1.30
  10 -22   0    1.10    1.10
 -10 -22   0    1.60    1.20
 -10 -22   0    1.10    1.20
  10  22   0    3.90    2.10
  10  22   0    1.80    1.90
 -10  22   0    1.60    1.20
 -10  22   0    1.90    1.20
  10  22   0    2.90    1.90
 -10  22   0    0.60    1.20
   1 -23   0   14.10    1.80
   1 -23   0   12.40    1.80
  -1 -23   0   14.20    1.90
  -1 -23   0   14.00    1.90
   1 -23   0   12.40    2.10
  -1 -23   0   13.80    1.90
   1 -23   0   14.40    2.00
  -1  23   0   13.30    2.20
   1  23   0   11.80    2.00
  -1  23   0   15.30    2.30
  -1  23   0   12.40    1.90
   1  23   0   11.30    1.80
   1  23   0   13.50    2.20
   3 -23   0   -1.10    0.80
   3 -23   0    0.40    0.80
  -3 -23   0    0.10    0.90
   3 -23   0    0.00    0.70
   3 -23   0   -0.80    0.80
  -3 -23   0   -0.30    0.80
  -3 -23   0    0.80    0.90
   3 -23   0   -1.00    0.80
  -3 -23   0    0.10    0.70
  -3  23   0    0.60    1.00
   3  23   0    2.00    1.40
   3  23   0    0.20    1.20
  -3  23   0    1.10    0.90
  -3  23   0    0.40    0.80
   3  23   0   -1.00    0.70
  -3  23   0    2.00    1.10
  -5 -23   0    6.90    1.60
   5 -23   0    7.80    1.60
   5 -23   0    9.80    1.80
  -5 -23   0    5.70    1.30
   5 -23   0    6.30    1.80
  -5 -23   0    6.90    1.50
  -5 -23   0    7.30    1.50
   5 -23   0    7.00    1.70
   5  23   0    4.60    1.80
  -5  23   0    7.10    1.30
   5  23   0    5.40    1.60
  -5  23   0    7.40    1.60
   5  23   0    5.10    1.50
  -5  23   0    7.60    1.70
   5  23   0    7.60    2.20
  -5  23   0    7.50    1.60
  -7 -23   0    0.20    1.00
  -7 -23   0    1.50    1.10
  -7 -23   0    1.90    1.20
   7 -23   0    1.10    1.20
  -7 -23   0    1.70    1.00
   7 -23   0    3.00    1.40
   7 -23   0    2.30    1.10
   7 -23   0    1.30    1.10
  -7  23   0    1.90    1.10
  -7  23   0    0.50    1.10
   7  23   0   -0.20    1.30
   7  23   0    1.60    1.60
  -7  23   0    0.40    0.90
   7  23   0    1.40    1.40
   7  23   0    0.20    1.50
   9 -23   0    3.50    1.30
   9 -23   0    5.10    1.70
  -9 -23   0    2.10    1.30
  -9 -23   0    4.10    1.50
   9 -23   0    5.90    1.50
   9 -23   0    2.20    1.30
  -9  23   0    1.00    1.30
  -9  23   0    4.60    1.60
   9  23   0    4.50    2.20
   9  23   0    4.70    2.00
  -9  23   0    6.40    1.90
  -9  23   0    3.70    1.40
   9  23   0    4.70    2.50
   0 -24   0  129.39    5.60
   0 -24   0  138.19    6.10
   0 -24   0  134.29    5.40
   0 -24   0  132.69    5.60
   0  24   0  135.69    6.10
   0  24   0  137.99    5.80
   0  24   0  132.89    6.10
   2 -24   0    4.60    1.30
   2 -24   0    3.00    1.20
   2 -24   0    3.70    1.40
   2 -24   0    3.20    1.20
  -2 -24   0    4.10    1.30
  -2 -24   0    3.10    1.10
  -2 -24   0    3.40    1.10
  -2 -24   0    3.30    1.20
   2  24   0    2.90    1.20
   2  24   0    3.30    1.50
  -2  24   0    0.60    0.90
  -2  24   0    1.60    1.20
  -2  24   0    1.80    1.20
   2  24   0    2.10    1.20
   4 -24   0   46.60    3.40
  -4 -24   0   46.00    3.30
  -4 -24   0   43.80    2.70
  -4 -24   0   42.10    3.10
   4 -24   0   44.50    3.30
  -4 -24   0   45.50    3.10
   4 -24   0   43.20    3.10
   4 -24   0   48.30    3.20
   4  24   0   49.50    3.40
  -4  24   0   43.70    3.30
   4  24   0   47.40    3.70
  -4  24   0   46.00    3.60
   4  24   0   49.50    4.00
  -4  24   0   44.50    3.00
   4  24   0   46.00    3.50
   6 -24   0    2.90    1.50
  -6 -24   0    3.80    1.30
   6 -24   0    2.10    1.20
  -6 -24   0    1.00    0.90
  -6 -24   0    2.30    1.30
   6 -24   0    4.90    1.50
   6 -24   0    2.10    1.20
  -6 -24   0    4.30    1.50
  -6  24   0    3.40    1.20
   6  24   0    3.40    1.80
   6  24   0    5.90    1.90
  -6  24   0    2.80    1.40
   6  24   0    3.70    1.50
   6  24   0    3.20    1.60
  -6  24   0    3.70    1.30
   8 -24   0    7.40    1.90
   8 -24   0    6.90    1.70
   8 -24   0   13.70    2.20
  -8 -24   0    7.60    1.70
   8 -24   0    7.60    1.70
  -8 -24   0   11.40    2.00
  -8  24   0   11.90    1.90
   8  24   0   11.70    2.80
  -8  24   0   10.30    2.20
   8  24   0    6.00    2.50
   8  24   0    8.30    2.30
  -8  24   0   12.30    2.10
  10 -24   0   -1.00    1.00
 -10 -24   0    1.10    1.20
  10 -24   0   -0.90    1.00
  10 -24   0   -1.80    1.10
 -10 -24   0    1.50    1.30
  10  24   0    0.20    1.60
  10  24   0    1.90    2.10
 -10  24   0    3.30    1.40
 -10  24   0   -1.90    0.90
  10  24   0    1.20    1.90
 -10  24   0   -0.90    1.20
   1 -25   0   31.90    3.30
  -1 -25   0   29.80    2.90
  -1 -25   0   30.70    3.00
  -1 -25   0   33.20    2.70
   1 -25   0   29.90    2.50
   1 -25   0   24.90    2.70
   1 -25   0   32.20    2.70
  -1  25   0   33.50    2.90
   1  25   0   24.90    3.00
  -1  25   0   33.10    2.70
   1  25   0   31.90    3.20
   1  25   0   31.40    3.40
  -1  25   0   30.40    3.20
  -3 -25   0   33.90    2.80
   3 -25   0   31.40    2.70
  -3 -25   0   28.60    2.90
   3 -25   0   38.40    3.00
  -3 -25   0   35.50    2.90
  -3 -25   0   31.10    2.30
   3 -25   0   28.30    3.10
  -3  25   0   32.50    3.40
   3  25   0   41.20    3.60
   3  25   0   33.30    3.40
  -3  25   0   34.10    2.70
   3  25   0   27.50    3.30
  -3  25   0   37.10    3.10
   5 -25   0   16.60    2.40
  -5 -25   0   19.70    2.20
   5 -25   0   15.70    2.30
   5 -25   0   17.00    2.40
  -5 -25   0   15.50    2.50
  -5 -25   0   15.00    2.30
   5 -25   0   20.10    2.50
  -5 -25   0   15.60    2.30
  -5  25   0   20.00    2.50
   5  25   0   15.70    2.60
  -5  25   0   18.90    2.40
   5  25   0   17.70    2.50
   5  25   0   16.20    2.80
  -5  25   0   17.00    2.60
   5  25   0   16.20    2.80
  -7 -25   0    6.80    1.70
   7 -25   0    7.20    1.70
  -7 -25   0    7.20    1.60
  -7 -25   0    6.90    2.00
   7 -25   0   10.80    2.20
   7 -25   0    7.90    2.00
  -7 -25   0    7.30    1.90
   7 -25   0    8.60    1.80
   7  25   0    6.00    1.90
   7  25   0    7.00    2.20
   7  25   0    5.30    2.30
  -7  25   0    7.80    1.90
  -7  25   0    6.10    1.50
  -7  25   0    9.90    2.00
   7  25   0    2.80    1.90
   9 -25   0   -0.20    1.10
   9 -25   0    0.40    1.20
   9 -25   0   -1.50    1.20
  -9 -25   0    1.60    1.10
   9 -25   0    0.00    0.90
  -9 -25   0   -1.00    1.00
  -9  25   0   -0.70    1.00
  -9  25   0   -0.50    1.00
   9  25   0    1.50    1.80
   9  25   0   -1.60    1.80
   9  25   0   -0.40    1.70
  -9  25   0   -0.90    1.10
   0 -26   0    7.60    1.50
   0 -26   0    5.60    1.70
   0 -26   0    7.30    1.60
   0 -26   0   10.00    1.90
   0  26   0    5.50    1.80
   0  26   0    8.60    2.00
   0  26   0    8.60    1.80
  -2 -26   0   67.49    4.00
   2 -26   0   60.19    3.70
  -2 -26   0   55.09    3.60
   2 -26   0   69.09    4.10
   2 -26   0   67.39    4.00
   2 -26   0   74.09    4.40
  -2 -26   0   59.39    3.90
  -2  26   0   65.49    4.30
  -2  26   0   66.69    3.90
  -2  26   0   62.59    4.20
   2  26   0   64.99    4.40
   2  26   0   64.09    4.50
   2  26   0   64.59    4.10
  -4 -26   0    9.70    1.90
  -4 -26   0    9.20    1.90
   4 -26   0   10.40    2.00
   4 -26   0   10.80    2.20
   4 -26   0   10.00    1.90
  -4 -26   0    8.90    1.90
   4 -26   0    8.30    1.80
  -4 -26   0   10.20    1.60
  -4  26   0    7.90    2.00
   4  26   0    8.70    2.20
   4  26   0    8.70    2.20
   4  26   0    8.20    2.30
  -4  26   0    8.90    2.20
  -4  26   0   10.20    1.80
   4  26   0    8.70    2.00
  -6 -26   0   61.49    3.70
  -6 -26   0   59.79    4.10
  -6 -26   0   57.99    4.10
  -6 -26   0   61.09    4.10
   6 -26   0   64.99    4.10
   6 -26   0   70.79    4.20
   6 -26   0   72.29    4.50
   6 -26   0   69.79    4.20
  -6  26   0   75.09    4.60
   6  26   0   72.49    5.20
  -6  26   0   65.79    3.90
  -6  26   0   58.29    4.20
   6  26   0   56.19    4.80
   6  26   0   67.19    4.90
   6  26   0   74.49    4.60
   8 -26   0    5.80    1.80
   8 -26   0    6.40    1.90
  -8 -26   0    5.00    1.80
  -8 -26   0    2.10    1.30
   8 -26   0    5.40    1.50
   8 -26   0    3.70    1.50
   8  26   0    1.30    2.00
  -8  26   0    4.70    1.70
  -8  26   0    4.70    1.50
   8  26   0    1.20    1.80
   8  26   0    3.30    2.00
  -8  26   0    3.80    1.40
  -1 -27   0   -0.60    0.90
   1 -27   0    0.90    1.10
   1 -27   0   -1.10    0.90
  -1 -27   0    1.20    1.10
   1 -27   0    2.20    1.30
   1 -27   0   -0.30    1.10
  -1 -27   0    2.90    1.40
   1  27   0    1.80    1.30
   1  27   0    2.00    1.50
   1  27   0    2.80    1.60
  -1  27   0   -1.40    1.20
  -1  27   0    2.20    1.40
  -1  27   0    2.80    1.30
   3 -27   0    2.80    1.40
   3 -27   0    4.20    1.60
   3 -27   0    1.40    1.30
  -3 -27   0    2.00    1.20
  -3 -27   0    2.50    1.40
  -3 -27   0    2.40    1.20
  -3  27   0    2.50    1.60
   3  27   0    2.40    1.60
  -3  27   0    2.60    1.40
   3  27   0    0.50    1.30
  -3  27   0    1.20    1.10
   3  27   0    1.50    1.40
   3  27   0    0.00    1.30
   5 -27   0    4.40    1.50
   5 -27   0    4.10    1.70
  -5 -27   0    5.90    1.70
   5 -27   0    2.10    1.30
   5 -27   0    7.10    1.80
  -5 -27   0    8.40    2.00
  -5 -27   0    3.70    1.50
  -5 -27   0    4.20    1.40
   5  27   0    6.00    2.10
  -5  27   0    3.90    1.60
  -5  27   0    3.50    1.80
   5  27   0    2.90    1.80
   5  27   0    6.90    2.20
   5  27   0    4.80    1.70
  -5  27   0    6.90    1.60
   7 -27   0    3.20    1.60
   7 -27   0    5.00    1.80
  -7 -27   0    4.30    1.70
   7 -27   0    6.60    1.80
   7 -27   0    5.60    1.70
  -7 -27   0    3.00    1.50
  -7 -27   0    4.20    1.40
   7  27   0    4.30    1.90
   7  27   0    2.00    2.00
  -7  27   0    5.60    1.80
  -7  27   0    3.30    1.50
  -7  27   0    3.50    1.70
   7  27   0    1.20    2.10
   0 -28   0   11.60    2.10
   0 -28   0    6.40    1.70
   0 -28   0    8.60    1.80
   0  28   0   10.40    2.20
   0  28   0    8.90    2.30
   0  28   0    7.00    2.10
   2 -28   0  150.78    6.70
  -2 -28   0  152.38    6.70
  -2 -28   0  142.59    6.60
  -2 -28   0  137.29    6.20
   2 -28   0  150.18    6.60
   2 -28   0  149.29    7.00
   2  28   0  150.38    7.30
  -2  28   0  146.29    7.00
   2  28   0  149.49    6.90
  -2  28   0  155.18    6.60
  -2  28   0  147.99    7.00
   2  28   0  151.88    7.40
  -4 -28   0   56.39    4.00
  -4 -28   0   54.29    3.80
   4 -28   0   61.09    4.00
  -4 -28   0   57.59    4.10
   4 -28   0   60.79    4.30
   4 -28   0   61.89    4.10
   4  28   0   56.59    4.40
  -4  28   0   63.59    4.00
  -4  28   0   52.19    4.20
   4  28   0   64.19    5.10
   4  28   0   58.89    4.20
  -4  28   0   57.79    4.30
   4  28   0   54.49    4.60
   6 -28   0  131.39    6.40
   6 -28   0  124.79    6.40
   6 -28   0  124.19    6.10
  -6 -28   0  114.69    5.40
   6 -28   0  128.59    6.20
  -6 -28   0  123.29    6.10
  -6 -28   0  128.19    6.30
  -6 -28   0  110.19    6.20
   6  28   0  128.39    6.90
   6  28   0  124.49    6.30
  -6  28   0  122.49    5.90
  -6  28   0  118.69    6.40
   6  28   0  122.99    7.20
  -6  28   0  135.69    6.60
   6  28   0  124.89    7.40
  -1 -29   0   25.20    3.20
  -1 -29   0   21.10    2.70
   1 -29   0   19.00    2.70
  -1 -29   0   19.00    2.80
   1 -29   0   21.10    3.00
   1 -29   0   27.50    3.30
   1  29   0   22.40    3.30
  -1  29   0   24.40    3.10
   1  29   0   24.70    3.00
  -1  29   0   16.00    2.70
   1  29   0   20.00    3.10
  -1  29   0   22.00    3.10
  -3 -29   0   -0.50    1.20
   3 -29   0    3.30    1.60
  -3 -29   0    2.10    1.30
  -3 -29   0    2.90    1.40
   3 -29   0    1.90    1.40
   3 -29   0    5.00    1.70
   3  29   0    2.00    1.60
   3  29   0    3.40    1.90
  -3  29   0    2.40    1.50
  -3  29   0    1.10    1.50
   3  29   0    2.60    1.60
   3  29   0    2.40    2.00
  -3  29   0    5.50    2.00
  -5 -29   0   22.00    3.20
   5 -29   0   21.60    3.00
   5 -29   0   19.60    2.80
   5 -29   0   21.80    3.20
  -5 -29   0   18.40    2.90
  -5 -29   0   22.80    3.00
   5  29   0   24.00    3.80
   5  29   0   22.50    3.20
   5  29   0   25.40    3.60
  -5  29   0   23.20    3.20
  -5  29   0   21.60    3.00
   5  29   0   25.30    4.00
  -5  29   0   21.30    3.10
   0 -30   0    9.70    2.10
   0 -30   0   15.50    2.50
   0 -30   0   14.40    2.40
   0  30   0   11.00    2.60
   0  30   0   15.90    2.80
   0  30   0    9.90    2.20
   2 -30   0   85.19    5.30
  -2 -30   0   85.69    5.10
   2 -30   0   71.69    4.80
  -2 -30   0   85.39    5.10
  -2 -30   0   68.89    4.50
   2 -30   0   78.39    4.90
  -2  30   0   88.29    5.40
  -2  30   0   72.09    5.00
  -2  30   0   79.49    4.80
   2  30   0   85.49    5.70
   2  30   0   86.59    5.70
   2  30   0   77.19    5.10
   4 -30   0    5.90    1.90
   4 -30   0    4.40    1.90
  -4 -30   0    4.00    1.80
  -4 -30   0    2.50    1.50
  -4  30   0    3.40    1.60
   4  30   0    5.90    2.10
   4  30   0    4.60    1.90
  16   0  -1   -0.40    1.90
  16   0  -1   -0.40    1.20
  16   0  -1    1.20    1.80
 -16   0   1   -0.80    1.20
  16   0  -1   -1.80    1.90
 -16   0   1   -1.30    1.30
 -16   0   1    0.30    1.50
  14   0  -1    0.50    1.30
 -14   0   1   -0.70    1.00
  14   0  -1    0.70    2.10
 -14   0   1    1.00    1.20
  14   0  -1   -0.60    1.70
  14   0  -1   -0.30    0.90
 -14   0   1    0.60    1.00
 -14   0   1   -0.10    1.00
  12   0  -1   -1.90    0.70
  12   0  -1   -0.90    1.50
 -12   0   1   -0.80    1.00
  12   0  -1    0.00    1.00
 -12   0   1   -1.10    1.00
  12   0  -1    0.60    1.90
 -12   0   1    0.50    1.00
 -12   0   1   -1.10    1.00
  10   0  -1    1.70    1.10
 -10   0   1   -0.20    0.80
  10   0  -1   -0.40    1.30
  10   0  -1    1.20    1.50
 -10   0   1    0.60    0.80
  10   0  -1    0.10    0.70
  10   0  -1    0.10    0.80
 -10   0   1   -1.10    0.40
 -10   0   1   -0.80    0.80
 -10   0   1   -0.20    0.70
   8   0  -1    0.30    1.00
   8   0  -1    0.20    0.80
  -8   0   1   -1.30    0.60
  -8   0   1   -0.80    0.30
   8   0  -1   -0.90    0.50
  -8   0   1    0.30    0.70
  -8   0   1   -0.70    0.60
   8   0  -1   -0.70    0.40
   8   0  -1    0.00    1.00
  -8   0   1   -0.70    0.50
   8   0  -1   -0.40    0.60
   6   0  -1    0.00    0.60
  -6   0   1    0.10    0.50
  -6   0   1    0.70    0.50
   6   0  -1   -0.20    0.40
  -6   0   1   -0.10    0.30
  -6   0   1    0.00    0.40
   6   0  -1   -1.00    0.80
   6   0  -1    0.90    0.90
   6   0  -1   -0.20    0.60
   6   0  -1    0.20    0.40
  -6   0   1    0.10    0.40
   4   0  -1    0.30    0.40
   4   0  -1    0.50    0.40
  -4   0   1    0.20    0.20
  -4   0   1    0.30    0.30
   4   0  -1    0.00    0.30
   4   0  -1   -0.30    0.50
  -4   0   1   -0.10    0.20
  -4   0   1   -0.10    0.30
  -4   0   1    0.20    0.30
   4   0  -1   -0.40    0.50
   4   0  -1    0.70    0.30
  -2   0   1    1.10    0.30
  -2   0   1    0.80    0.20
   2   0  -1    0.10    0.30
   2   0  -1    0.50    0.30
   2   0  -1   -0.10    0.40
   2   0  -1    0.80    0.20
   2   0  -1    1.20    0.50
  -2   0   1    0.60    0.20
   2   0  -1    0.60    0.40
  -2   0   1    0.70    0.20
  -2   0   1    0.60    0.20
   0   0   1    0.20    0.10
   0   0   1    0.30    0.10
   0   0  -1    0.40    0.10
   0   0   1    0.10    0.10
   0   0   1    0.20    0.10
   0   0  -1    0.20    0.10
   0   0  -1    0.20    0.10
   0   0   1    0.30    0.10
   0   0   1    0.10    0.10
  -2   0  -1   -0.10    0.20
  -2   0  -1    0.20    0.30
   2   0   1    0.30    0.20
  -2   0  -1    0.00    0.30
   2   0   1    0.40    0.20
   2   0   1   -0.50    0.40
   2   0   1    0.10    0.40
   2   0   1    0.30    0.40
   2   0   1    0.20    0.10
   2   0   1    0.00    0.20
   4   0   1    1.00    0.40
  -4   0  -1    0.60    0.40
  -4   0  -1    0.40    0.30
   4   0   1    1.20    0.30
   4   0   1    0.50    0.30
   4   0   1    0.60    0.50
   4   0   1    0.50    0.50
   4   0   1    0.10    0.60
  -4   0  -1    0.50    0.30
  -4   0  -1    0.50    0.40
   6   0   1    0.80    0.90
  -6   0  -1    0.40    0.50
  -6   0  -1    0.30    0.50
   6   0   1    1.70    0.50
   6   0   1    0.30    0.80
  -6   0  -1    0.30    0.50
   6   0   1    1.10    0.50
  -6   0  -1    0.10    0.40
   6   0   1    0.70    0.50
   6   0   1    0.00    0.70
  -8   0  -1    0.50    0.50
   8   0   1    1.10    1.10
   8   0   1    0.20    0.90
  -8   0  -1   -0.70    0.60
   8   0   1   -0.50    0.60
   8   0   1    0.70    0.50
   8   0   1    0.90    1.00
  -8   0  -1   -0.40    0.60
   8   0   1   -0.10    0.60
  -8   0  -1   -0.40    0.60
  10   0   1   -0.30    0.70
 -10   0  -1   -0.30    0.50
  10   0   1    0.00    1.20
  10   0   1    0.40    1.20
 -10   0  -1    0.40    0.90
 -10   0  -1   -0.60    0.70
 -10   0  -1   -2.10    0.70
  10   0   1   -1.50    0.60
  10   0   1    0.30    1.10
 -10   0  -1    0.50    0.90
  12   0   1    0.80    1.80
 -12   0  -1    0.00    1.20
 -12   0  -1   -0.60    0.90
  12   0   1    2.60    1.70
  12   0   1    1.10    1.00
  12   0   1    1.50    1.60
 -12   0  -1    1.30    1.10
 -12   0  -1   -1.20    0.90
 -14   0  -1    0.70    1.10
 -14   0  -1   -0.90    0.90
 -14   0  -1   -1.70    1.10
  14   0   1    1.20    1.80
  14   0   1   -1.80    1.10
 -14   0  -1    0.60    1.10
  14   0   1   -0.50    0.80
  14   0   1   -1.20    1.50
 -16   0  -1    1.00    1.10
  16   0   1    0.50    1.90
 -16   0  -1   -0.20    1.20
 -16   0  -1    1.20    1.50
  16   0   1    1.20    1.40
  16   0   1    1.50    2.30
  16   0   1    2.20    1.50
  15  -1  -1    3.40    2.10
 -15  -1   1    6.70    1.70
 -15  -1   1    4.30    1.50
 -15  -1   1    2.70    1.30
 -15  -1   1    5.10    1.60
  15  -1  -1    1.70    1.60
  15  -1  -1    4.20    1.40
  15  -1  -1    5.80    2.50
  15   1  -1    5.30    2.30
  15   1  -1    1.80    2.20
 -15   1   1    2.90    1.50
 -15   1   1    1.00    1.20
  15   1  -1    0.90    1.20
 -15   1   1    2.00    1.30
  15   1  -1    3.50    1.70
 -13  -1   1   20.70    2.50
  13  -1  -1   20.50    3.70
  13  -1  -1   23.10    2.40
  13  -1  -1   25.00    3.00
 -13  -1   1   21.40    2.40
 -13  -1   1   18.20    2.00
  13  -1  -1   18.70    3.10
 -13  -1   1   22.90    2.40
 -13   1   1   22.30    2.50
 -13   1   1   18.60    2.20
 -13   1   1   19.50    2.00
  13   1  -1   21.40    3.70
  13   1  -1   22.50    2.30
  13   1  -1   20.60    3.30
 -13   1   1   24.70    2.60
  13   1  -1   23.30    3.00
 -11  -1   1   20.10    2.20
 -11  -1   1   24.20    1.90
  11  -1  -1   24.00    2.80
  11  -1  -1   21.70    3.20
 -11  -1   1   26.50    2.10
  11  -1  -1   23.90    2.00
 -11  -1   1   19.70    2.00
  11  -1  -1   26.70    3.30
 -11   1   1   21.70    2.20
  11   1  -1   18.10    2.80
  11   1  -1   27.50    2.90
 -11   1   1   23.70    1.80
 -11   1   1   26.10    2.20
  11   1  -1   14.60    2.70
 -11   1   1   24.20    2.10
  11   1  -1   20.60    1.80
  -9  -1   1   78.09    3.50
  -9  -1   1   72.29    3.20
  -9  -1   1   72.29    3.10
   9  -1  -1   74.19    3.80
   9  -1  -1   75.49    4.40
  -9  -1   1   73.99    3.20
  -9  -1   1   80.29    2.70
   9  -1  -1   63.19    4.20
   9  -1  -1   76.19    3.20
   9  -1  -1   74.29    3.10
   9   1  -1   69.39    4.30
  -9   1   1   77.89    2.50
   9   1  -1   70.49    3.10
   9   1  -1   73.99    3.90
  -9   1   1   77.99    3.40
  -9   1   1   73.19    3.30
  -9   1   1   74.19    3.00
   9   1  -1   74.89    4.50
  -9   1   1   79.19    3.40
   9   1  -1   70.39    3.10
   7  -1  -1   70.49    3.70
  -7  -1   1   68.49    2.70
   7  -1  -1   64.69    3.20
  -7  -1   1   69.69    2.80
  -7  -1   1   71.09    2.40
  -7  -1   1   66.59    2.90
   7  -1  -1   74.79    2.90
   7  -1  -1   72.59    2.80
  -7  -1   1   73.39    2.90
   7  -1  -1   70.59    2.30
   7  -1  -1   65.19    3.70
  -7   1   1   73.99    2.70
  -7   1   1   72.79    2.90
   7   1  -1   74.99    2.80
  -7   1   1   70.59    2.90
   7   1  -1   70.89    3.70
  -7   1   1   72.89    2.20
   7   1  -1   76.09    3.40
   7   1  -1   68.39    2.80
   7   1  -1   72.09    2.40
   7   1  -1   70.89    3.80
  -7   1   1   76.59    2.90
   5  -1  -1    6.80    0.80
  -5  -1   1    4.90    0.70
  -5  -1   1    5.90    0.70
   5  -1  -1    5.90    0.70
   5  -1  -1    4.80    1.20
   5  -1  -1    4.80    0.80
   5  -1  -1    5.10    0.90
  -5  -1   1    4.90    0.50
   5  -1  -1    5.60    1.20
  -5  -1   1    4.60    0.70
  -5  -1   1    5.60    0.70
   5   1  -1    5.40    1.20
   5   1  -1    4.90    0.70
   5   1  -1    4.40    1.10
   5   1  -1    5.50    0.80
  -5   1   1    6.20    0.70
  -5   1   1    5.30    0.70
   5   1  -1    5.80    1.00
   5   1  -1    4.40    0.60
  -5   1   1    4.70    0.70
  -5   1   1    6.50    0.50
  -5   1   1    4.80    0.70
  -3  -1   1  453.05   10.90
   3  -1  -1  440.06   10.90
   3  -1  -1  445.66   11.10
   3  -1  -1  449.16   11.50
   3  -1  -1  451.65   10.90
  -3  -1   1  435.06   11.00
  -3  -1   1  445.96   10.90
  -3  -1   1  450.75   10.70
   3  -1  -1  432.36   11.50
   3  -1  -1  426.26   11.10
  -3  -1   1  456.05   10.90
  -3   1   1  435.76   10.90
  -3   1   1  453.75   10.80
  -3   1   1  464.05   10.50
  -3   1   1  425.26   10.90
   3   1  -1  434.76   11.50
   3   1  -1  445.66   11.20
   3   1  -1  443.56   10.80
   3   1  -1  438.36   11.10
  -3   1   1  449.86   11.00
   3   1  -1  432.36   11.50
   3   1  -1  449.86   10.90
  -1  -1   1 2903.71   67.59
  -1  -1   1 2874.51   67.79
  -1  -1   1 2831.52   67.69
   1  -1  -1 2905.11   67.29
  -1  -1   1 2847.71   67.99
   1  -1  -1 2896.31   67.89
   1  -1  -1 2988.50   67.69
   1  -1  -1 2966.20   67.79
  -1  -1   1 2791.42   67.89
   1  -1  -1 2845.52   67.89
  -1  -1   1 2685.23   67.99
   1  -1  -1 2871.51   67.69
   1   1  -1 2867.21   67.59
  -1   1   1 2839.82   67.79
   1   1  -1 2950.80   67.89
   1   1  -1 3027.50   67.79
  -1   1   1 2880.41   68.09
   1   1  -1 2888.61   67.79
  -1   1   1 2887.61   67.29
  -1   1   1 2835.82   67.99
   1   1  -1 2905.41   67.79
   1  -1   1 3517.75   81.69
   1  -1   1 3585.44   81.89
   1  -1   1 3364.56   82.09
   1  -1   1 3486.15   82.29
   1  -1   1 3475.05   81.89
   1  -1   1 3341.67   81.69
  -1  -1  -1 3571.24   82.19
   1  -1   1 3469.15   82.09
   1  -1   1 3546.15   82.09
  -1  -1  -1 3554.54   82.29
  -1  -1  -1 3567.64   82.19
   1  -1   1 3441.76   81.89
  -1  -1  -1 3463.25   81.59
   1   1   1 3447.66   81.89
   1   1   1 3495.55   81.99
  -1   1  -1 3519.25   81.89
  -1   1  -1 3463.75   82.19
   1   1   1 3353.46   81.99
   1   1   1 3487.65   81.79
   1   1   1 3454.45   81.79
   1   1   1 3490.25   82.19
   3  -1   1 5391.66  121.59
   3  -1   1 5038.90  121.99
   3  -1   1 5351.16  121.39
  -3  -1  -1 5237.68  121.99
   3  -1   1 5031.90  121.79
  -3  -1  -1 5200.78  122.49
   3  -1   1 5106.79  122.49
  -3  -1  -1 4965.60  121.89
   3  -1   1 5331.57  121.79
   3  -1   1 5277.17  121.09
   3   1   1 5010.80  122.09
  -3   1  -1 5335.47  122.19
   3   1   1 5304.17  121.79
  -3   1  -1 5348.56  122.19
   3   1   1 4939.01  121.99
   3   1   1 5054.49  121.69
  -3   1  -1 5102.89  121.49
  -3   1  -1 5253.47  122.89
   3   1   1 5153.08  120.79
   3   1   1 5137.59  121.49
  -5  -1  -1  685.03   17.10
   5  -1   1  681.93   17.00
   5  -1   1  685.03   17.70
   5  -1   1  666.13   18.00
  -5  -1  -1  705.53   17.00
  -5  -1  -1  706.03   16.90
   5  -1   1  668.03   17.10
  -5  -1  -1  675.13   17.10
   5  -1   1  701.53   16.60
   5  -1   1  660.63   17.60
   5   1   1  699.43   16.60
   5   1   1  719.13   18.10
  -5   1  -1  694.93   17.10
   5   1   1  673.23   17.70
   5   1   1  703.33   17.00
  -5   1  -1  670.53   17.10
   5   1   1  709.53   17.10
   5   1   1  682.83   17.70
  -5   1  -1  667.13   17.10
  -5   1  -1  697.73   16.80
  -7  -1  -1 1254.67   30.30
   7  -1   1 1226.28   31.70
  -7  -1  -1 1252.67   29.80
   7  -1   1 1255.57   29.50
  -7  -1  -1 1277.57   30.20
   7  -1   1 1175.68   31.10
  -7  -1  -1 1255.07   30.40
   7  -1   1 1201.08   30.30
   7  -1   1 1172.88   31.00
   7  -1   1 1195.88   30.10
   7   1   1 1243.78   31.20
  -7   1  -1 1189.88   30.20
   7   1   1 1196.18   31.20
  -7   1  -1 1198.48   30.10
   7   1   1 1258.27   31.70
  -7   1  -1 1242.78   30.40
  -7   1  -1 1278.27   29.70
   7   1   1 1255.47   30.10
   7   1   1 1280.47   29.50
   7   1   1 1271.87   30.30
   9  -1   1  372.66   10.50
   9  -1   1  376.16   11.50
   9  -1   1  343.87   11.50
   9  -1   1  365.56   12.20
   9  -1   1  368.86   10.60
  -9  -1  -1  370.96   10.70
  -9  -1  -1  389.66   10.50
  -9  -1  -1  370.56    9.90
   9  -1   1  392.06    9.90
  -9  -1  -1  376.46   10.50
   9   1   1  381.06   11.70
  -9   1  -1  358.36   10.50
  -9   1  -1  365.66   10.30
   9   1   1  373.46   11.70
  -9   1  -1  364.96   10.60
  -9   1  -1  370.46   10.70
   9   1   1  376.56   10.40
   9   1   1  359.06   12.10
  -9   1  -1  378.56    9.80
   9   1   1  374.76   10.50
 -11  -1  -1  180.48    6.50
 -11  -1  -1  188.88    6.30
  11  -1   1  179.18    8.20
  11  -1   1  168.08    7.50
  11  -1   1  184.58    6.40
 -11  -1  -1  191.08    6.50
  11  -1   1  181.78    7.50
  11  -1   1  187.28    6.50
 -11  -1  -1  186.58    5.80
 -11  -1  -1  166.48    6.40
 -11   1  -1  177.08    6.60
  11   1   1  185.28    8.30
  11   1   1  183.88    7.80
  11   1   1  180.08    6.30
 -11   1  -1  172.18    6.50
  11   1   1  204.58    6.60
 -11   1  -1  180.98    6.50
 -11   1  -1  182.68    6.20
  11   1   1  179.48    7.40
 -13  -1  -1   74.29    3.80
 -13  -1  -1   74.69    3.90
 -13  -1  -1   81.19    4.20
 -13  -1  -1   69.89    3.90
  13  -1   1   80.49    4.00
  13  -1   1   72.59    4.80
  13  -1   1   68.39    4.90
  13  -1   1   70.39    5.30
  13   1   1   84.99    5.40
 -13   1  -1   63.59    3.80
 -13   1  -1   71.49    4.10
 -13   1  -1   74.69    4.10
  13   1   1   83.39    5.90
  13   1   1   78.19    3.90
  13   1   1   75.19    4.90
 -13   1  -1   83.49    3.90
 -15  -1  -1    2.50    1.40
 -15  -1  -1    3.20    1.40
  15  -1   1    0.90    1.50
 -15  -1  -1    5.20    1.40
 -15  -1  -1    3.90    1.50
  15  -1   1    0.10    2.00
  15  -1   1    0.50    1.00
  15  -1   1    0.10    1.80
  15   1   1    1.40    1.30
 -15   1  -1    3.90    1.60
  15   1   1   -2.80    1.70
  15   1   1    1.90    2.00
 -15   1  -1    2.40    1.40
 -15   1  -1    2.10    1.30
  15   1   1    4.10    1.70
 -15   1  -1    3.00    1.30
  16  -2  -1    0.20    2.10
 -16  -2   1   -0.10    1.30
  16  -2  -1   -1.40    1.70
 -16  -2   1    0.10    1.30
 -16  -2   1    1.70    1.40
  16  -2  -1    2.00    1.70
 -16  -2   1    0.30    1.40
  16   2  -1    1.90    2.00
  16   2  -1    2.60    1.70
  16   2  -1    2.90    2.40
 -16   2   1    1.10    1.50
  16   2  -1    3.70    1.50
 -16   2   1   -2.00    1.20
 -16   2   1    1.20    1.40
  14  -2  -1    6.90    2.80
 -14  -2   1   13.30    2.10
 -14  -2   1    7.70    1.60
 -14  -2   1    9.90    1.80
  14  -2  -1    6.50    2.30
 -14  -2   1    8.90    1.70
  14  -2  -1   10.90    1.80
  14  -2  -1    7.70    2.00
  14   2  -1    7.40    1.50
  14   2  -1    7.30    2.50
 -14   2   1   12.00    2.00
  14   2  -1    8.70    2.70
 -14   2   1    9.10    1.80
  14   2  -1    8.10    2.10
 -14   2   1    8.80    1.90
 -12  -2   1   12.30    1.80
  12  -2  -1   12.40    1.80
  12  -2  -1   15.60    2.70
 -12  -2   1   14.40    1.80
  12  -2  -1    4.10    2.30
 -12  -2   1   14.00    1.80
  12  -2  -1    9.70    2.00
 -12  -2   1   13.60    1.80
  12   2  -1   15.70    3.10
  12   2  -1   15.90    1.80
 -12   2   1   14.70    2.00
  12   2  -1   14.80    2.90
 -12   2   1   16.30    2.10
  12   2  -1   14.50    2.40
 -12   2   1   16.60    1.70
 -12   2   1   12.80    1.90
  10  -2  -1   21.40    3.00
  10  -2  -1   20.10    1.70
 -10  -2   1   19.10    2.00
 -10  -2   1   16.50    1.70
  10  -2  -1   18.90    2.80
  10  -2  -1   18.70    1.90
  10  -2  -1   21.60    2.50
 -10  -2   1   19.70    1.90
 -10  -2   1   23.10    1.90
 -10  -2   1   22.80    1.50
  10   2  -1   22.60    2.50
 -10   2   1   16.50    1.80
 -10   2   1   16.70    1.90
  10   2  -1   17.20    2.70
 -10   2   1   21.20    1.90
  10   2  -1   20.20    2.70
 -10   2   1   21.60    1.60
  10   2  -1   21.60    1.70
  -8  -2   1   34.60    1.60
   8  -2  -1   33.90    2.00
   8  -2  -1   34.90    2.80
   8  -2  -1   39.00    2.00
   8  -2  -1   30.30    2.40
   8  -2  -1   32.80    2.80
  -8  -2   1   33.30    2.10
  -8  -2   1   34.80    2.00
  -8  -2   1   37.10    2.00
   8  -2  -1   38.50    1.50
  -8  -2   1   37.80    2.10
  -8   2   1   37.80    1.80
  -8   2   1   37.40    2.10
  -8   2   1   38.00    1.40
   8   2  -1   34.00    2.80
   8   2  -1   38.70    2.60
   8   2  -1   38.00    2.90
   8   2  -1   38.40    2.00
   8   2  -1   37.60    1.60
   8   2  -1   36.10    2.00
  -8   2   1   37.90    2.20
  -8   2   1   33.30    2.10
  -6  -2   1   37.20    1.70
   6  -2  -1   36.30    2.50
   6  -2  -1   36.30    1.80
  -6  -2   1   36.80    1.70
   6  -2  -1   32.90    2.40
   6  -2  -1   33.50    2.10
   6  -2  -1   38.20    1.50
   6  -2  -1   34.00    1.80
  -6  -2   1   35.90    1.90
  -6  -2   1   38.80    1.80
  -6  -2   1   36.80    1.50
   6   2  -1   34.60    1.70
   6   2  -1   37.10    1.90
   6   2  -1   35.70    2.20
   6   2  -1   34.30    2.50
  -6   2   1   37.00    1.90
  -6   2   1   37.40    1.30
  -6   2   1   36.50    1.80
  -6   2   1   37.70    1.80
   6   2  -1   35.60    1.60
  -6   2   1   36.80    1.60
   6   2  -1   34.90    2.50
  -4  -2   1   91.39    2.80
   4  -2  -1   90.99    2.70
   4  -2  -1   93.29    3.00
  -4  -2   1   89.59    2.90
   4  -2  -1   91.69    3.50
  -4  -2   1   88.79    2.80
   4  -2  -1   88.09    2.80
   4  -2  -1   88.39    3.10
  -4  -2   1   90.69    2.80
  -4  -2   1   95.49    2.70
   4  -2  -1   92.49    3.50
   4   2  -1   89.79    3.50
   4   2  -1   90.39    3.20
  -4   2   1   88.99    2.90
   4   2  -1   92.29    3.50
  -4   2   1   94.09    2.70
  -4   2   1   88.99    2.90
   4   2  -1   87.99    2.70
  -4   2   1   94.79    2.90
   4   2  -1   89.69    3.00
  -4   2   1   93.09    2.30
   4   2  -1   94.49    2.80
   2  -2  -1   29.40    1.20
  -2  -2   1   30.90    1.00
  -2  -2   1   31.30    1.10
   2  -2  -1   26.10    1.40
  -2  -2   1   29.10    1.10
   2  -2  -1   26.80    1.20
  -2  -2   1   29.90    1.00
  -2  -2   1   30.50    1.10
  -2  -2   1   28.80    1.00
   2  -2  -1   30.10    1.40
   2  -2  -1   29.50    1.20
   2   2  -1   28.80    1.20
   2   2  -1   29.80    0.90
  -2   2   1   26.80    1.10
   2   2  -1   29.70    1.20
  -2   2   1   30.30    1.10
  -2   2   1   28.00    1.00
   2   2  -1   30.60    1.20
   2   2  -1   30.60    1.40
  -2   2   1   29.30    0.90
   2   2  -1   30.60    1.40
   0  -2   1   28.00    0.80
   0  -2  -1   28.30    0.90
   0  -2   1   27.60    0.80
   0  -2  -1   28.60    0.80
   0  -2   1   28.30    0.90
   0  -2   1   28.20    0.80
   0  -2   1   27.90    0.80
   0  -2   1   28.30    0.90
   0  -2   1   29.10    0.90
   0  -2  -1   28.20    0.90
   0  -2  -1   28.20    0.90
   0  -2  -1   27.80    0.90
   0  -2   1   28.40    0.90
   0  -2  -1   27.70    0.90
   0   2   1   27.30    0.90
   0   2  -1   26.30    0.90
   0   2   1   29.90    0.80
   0   2   1   28.50    0.90
   0   2   1   29.40    0.90
   0   2   1   30.70    0.90
   0   2  -1   27.70    0.90
   0   2  -1   27.40    0.80
  -2  -2  -1   15.10    0.90
   2  -2   1   16.90    0.80
   2  -2   1   15.60    0.60
  -2  -2  -1   15.40    0.50
   2  -2   1   16.80    1.00
  -2  -2  -1   15.40    0.60
   2  -2   1   15.10    0.70
   2  -2   1   16.70    0.90
   2  -2   1   15.70    0.80
   2  -2   1   16.30    0.60
  -2  -2  -1   16.10    0.80
   2  -2   1   17.50    0.90
   2  -2   1   16.10    0.80
   2  -2   1   16.90    0.80
  -2  -2  -1   14.60    0.90
   2   2   1   14.40    0.70
   2   2   1   14.80    0.90
  -2   2  -1   16.60    0.80
   2   2   1   14.80    0.60
  -2   2  -1   17.40    0.90
  -2   2  -1   15.70    0.80
   2   2   1   14.90    1.00
   2   2   1   15.50    0.70
   2   2   1   14.00    0.90
   4  -2   1    1.40    0.60
   4  -2   1    0.10    0.30
  -4  -2  -1    0.10    0.30
  -4  -2  -1    0.50    0.30
  -4  -2  -1    0.00    0.30
   4  -2   1   -0.40    0.50
   4  -2   1    0.10    0.40
   4  -2   1    0.40    0.10
   4  -2   1   -0.50    0.40
   4  -2   1    0.10    0.20
  -4  -2  -1    0.10    0.10
   4   2   1    0.60    0.50
  -4   2  -1    0.10    0.30
  -4   2  -1    0.00    0.30
  -4   2  -1    0.80    0.40
   4   2   1    0.10    0.60
   4   2   1    0.50    0.60
   4   2   1    0.30    0.20
   4   2   1    0.80    0.30
   4   2   1    0.30    0.30
   4   2   1   -0.10    0.30
  -4   2  -1    0.10    0.30
  -6  -2  -1    8.40    0.90
   6  -2   1    9.60    1.60
   6  -2   1    8.70    0.40
   6  -2   1    6.80    1.20
   6  -2   1    9.10    1.50
   6  -2   1    9.50    0.80
  -6  -2  -1    8.90    1.10
  -6  -2  -1    8.30    1.00
  -6  -2  -1    6.90    0.80
   6  -2   1    8.40    1.00
   6  -2   1    8.50    1.00
   6   2   1    8.50    1.40
  -6   2  -1    7.80    1.00
   6   2   1    7.30    1.40
   6   2   1    7.50    1.30
  -6   2  -1    8.40    0.90
   6   2   1    7.70    0.80
   6   2   1    9.60    1.10
  -6   2  -1    9.50    1.10
   6   2   1   11.20    1.10
  -6   2  -1    9.30    1.00
   8  -2   1   12.70    1.40
   8  -2   1   14.00    1.00
   8  -2   1   13.60    2.10
  -8  -2  -1    8.80    1.30
   8  -2   1   11.20    1.80
  -8  -2  -1   11.40    1.20
   8  -2   1   10.60    1.30
   8  -2   1   11.40    1.70
  -8  -2  -1   12.60    1.50
  -8  -2  -1   10.90    1.30
   8   2   1   11.00    1.90
  -8   2  -1    9.90    1.30
   8   2   1   10.60    1.70
   8   2   1    7.80    1.00
   8   2   1    9.40    1.60
  -8   2  -1   10.50    1.30
   8   2   1   11.20    1.30
  -8   2  -1   12.70    1.50
   8   2   1   11.30    1.00
  -8   2  -1   13.20    1.00
  -8   2  -1   10.90    1.20
 -10  -2  -1   13.80    1.60
  10  -2   1   12.00    1.60
  10  -2   1   14.60    2.30
 -10  -2  -1    9.40    1.50
  10  -2   1   12.40    2.10
 -10  -2  -1   11.90    1.50
 -10  -2  -1   11.60    1.30
 -10  -2  -1   11.80    1.60
  10  -2   1   14.90    1.70
  10  -2   1   14.20    2.60
 -10   2  -1   12.90    1.80
 -10   2  -1   12.70    1.60
  10   2   1   11.70    1.50
 -10   2  -1   14.00    1.50
  10   2   1   12.60    2.30
 -10   2  -1   11.60    1.50
  10   2   1   11.10    2.20
 -10   2  -1   14.60    1.70
  10   2   1   14.70    2.20
  10   2   1   14.90    1.70
  12  -2   1    4.20    1.70
  12  -2   1    7.10    2.30
 -12  -2  -1    5.30    1.30
  12  -2   1    4.40    1.90
 -12  -2  -1    5.80    1.40
 -12  -2  -1    4.50    1.30
  12  -2   1    5.70    1.40
 -12  -2  -1    5.40    1.50
  12   2   1    2.40    1.80
  12   2   1    5.80    1.40
 -12   2  -1    6.00    1.30
 -12   2  -1    4.80    1.20
 -12   2  -1    5.10    1.50
  12   2   1    9.50    2.50
 -12   2  -1    7.10    1.60
  12   2   1    7.40    1.90
  14  -2   1    0.30    1.40
 -14  -2  -1    1.60    1.20
  14  -2   1    2.30    1.70
  14  -2   1    2.40    1.20
 -14  -2  -1   -0.20    1.10
  14  -2   1    4.10    2.10
 -14  -2  -1    2.30    1.30
 -14  -2  -1    1.10    1.10
 -14   2  -1    2.80    1.20
  14   2   1    2.30    1.50
  14   2   1    3.50    2.20
 -14   2  -1   -0.80    1.10
 -14   2  -1    0.50    1.10
  14   2   1    2.40    2.00
 -14   2  -1    0.60    1.10
  14   2   1    1.20    1.10
  16  -2   1   -0.80    2.00
  16  -2   1   -0.50    1.20
 -16  -2  -1    1.00    1.30
 -16  -2  -1    2.30    1.70
 -16  -2  -1    1.60    1.30
 -16  -2  -1    1.30    1.40
  16  -2   1    3.30    2.10
  16  -2   1    0.30    1.70
  16   2   1   -1.00    2.10
 -16   2  -1   -1.90    1.20
  16   2   1    0.80    1.30
 -16   2  -1    3.50    1.60
 -16   2  -1    1.70    1.50
  16   2   1    0.10    2.00
  16   2   1    2.00    1.80
 -15  -3   1    6.40    1.60
  15  -3  -1    3.50    1.30
 -15  -3   1    5.00    1.70
  15  -3  -1    2.70    2.00
  15  -3  -1    2.80    1.70
 -15  -3   1    3.60    1.60
 -15  -3   1    4.80    1.40
  15  -3  -1    4.50    2.30
 -15   3   1    4.80    1.50
 -15   3   1    2.90    1.60
  15   3  -1    5.40    2.00
  15   3  -1    4.00    2.60
 -15   3   1    6.00    1.70
  15   3  -1    0.90    1.10
  15   3  -1    2.30    2.20
 -13  -3   1   23.50    2.30
  13  -3  -1   19.00    3.00
  13  -3  -1   18.10    2.70
  13  -3  -1   24.00    3.80
 -13  -3   1   25.80    2.50
 -13  -3   1   20.20    2.20
  13  -3  -1   20.50    2.30
 -13  -3   1   20.50    2.30
  13   3  -1   19.60    3.60
 -13   3   1   25.70    2.00
 -13   3   1   21.00    2.30
  13   3  -1   19.70    3.20
 -13   3   1   18.30    2.30
 -13   3   1   23.00    2.50
  13   3  -1   18.50    2.70
  13   3  -1   24.60    2.40
  11  -3  -1    9.50    1.40
  11  -3  -1    8.80    2.20
  11  -3  -1   10.70    2.00
 -11  -3   1   10.10    1.50
  11  -3  -1    8.20    2.30
 -11  -3   1    9.30    1.50
 -11  -3   1    9.60    1.40
 -11  -3   1   11.60    1.30
 -11  -3   1   10.70    1.60
  11   3  -1   13.20    1.60
  11   3  -1   10.70    2.40
 -11   3   1   11.40    1.70
 -11   3   1    8.90    1.50
  11   3  -1   12.30    2.10
 -11   3   1    9.50    1.30
  11   3  -1   13.40    2.80
 -11   3   1    9.20    1.70
   9  -3  -1  114.89    4.30
   9  -3  -1  113.59    5.40
   9  -3  -1  105.39    5.40
  -9  -3   1  114.89    4.20
  -9  -3   1  118.69    4.20
  -9  -3   1  118.49    3.80
   9  -3  -1  111.39    4.90
  -9  -3   1  112.79    4.20
  -9  -3   1  110.19    4.40
   9  -3  -1  114.39    4.10
   9   3  -1  113.79    5.00
   9   3  -1   98.99    5.20
   9   3  -1  108.99    5.60
  -9   3   1  108.29    4.30
   9   3  -1  112.39    4.20
  -9   3   1  116.79    4.40
   9   3  -1  117.29    4.10
  -9   3   1  115.89    4.40
  -9   3   1  116.09    3.90
   7  -3  -1    7.30    1.00
  -7  -3   1    7.20    0.80
  -7  -3   1    5.60    0.90
   7  -3  -1    4.90    1.30
  -7  -3   1    7.30    1.00
   7  -3  -1    6.70    0.70
   7  -3  -1    6.40    1.50
   7  -3  -1    4.40    1.00
   7  -3  -1    7.40    1.00
  -7  -3   1    6.00    0.90
  -7  -3   1    7.30    0.90
   7   3  -1    7.60    0.80
   7   3  -1    5.40    1.40
  -7   3   1    6.80    1.00
   7   3  -1    6.20    0.80
  -7   3   1    7.30    1.00
  -7   3   1    7.60    0.90
  -7   3   1    7.90    0.50
   7   3  -1    6.10    1.00
   7   3  -1    8.00    1.40
  -7   3   1    6.20    0.90
   7   3  -1    5.60    1.30
   5  -3  -1   10.40    0.90
   5  -3  -1    9.60    1.10
   5  -3  -1   12.60    1.60
   5  -3  -1    7.80    1.40
  -5  -3   1   11.10    1.10
   5  -3  -1   10.20    1.10
  -5  -3   1    9.50    0.80
   5  -3  -1    8.00    0.90
  -5  -3   1    9.80    0.80
  -5  -3   1    9.80    0.80
  -5   3   1    8.90    1.00
   5   3  -1    8.60    1.40
   5   3  -1   11.40    0.80
  -5   3   1    8.30    0.90
  -5   3   1    9.10    0.90
  -5   3   1    9.00    0.70
  -5   3   1    9.40    0.50
   5   3  -1    9.10    1.20
   5   3  -1   11.40    0.90
   5   3  -1   10.00    1.40
   5   3  -1    9.90    1.10
   3  -3  -1    7.10    0.90
   3  -3  -1    6.50    0.50
  -3  -3   1    7.50    0.60
   3  -3  -1    7.90    0.80
  -3  -3   1    6.80    0.50
  -3  -3   1    7.20    0.60
  -3  -3   1    8.00    0.50
   3  -3  -1    6.60    0.70
   3  -3  -1    7.70    0.60
  -3  -3   1    7.20    0.60
   3  -3  -1    7.70    1.00
  -3   3   1    7.20    0.40
  -3   3   1    7.40    0.60
   3   3  -1    6.80    0.60
  -3   3   1    7.50    0.60
   3   3  -1    7.30    0.80
   3   3  -1    5.40    0.80
  -3   3   1    7.40    0.60
   3   3  -1    6.40    0.70
   3   3  -1    9.30    1.00
   3   3  -1    7.30    0.50
   1  -3  -1   30.70    0.90
   1  -3  -1   30.70    1.00
   1  -3  -1   30.70    1.20
   1  -3  -1   31.00    1.20
  -1  -3   1   30.20    1.10
   1  -3  -1   30.80    1.20
  -1  -3   1   31.30    1.10
  -1  -3   1   30.50    1.00
  -1  -3   1   30.70    0.80
  -1  -3   1   29.30    1.10
   1   3  -1   30.30    1.20
   1   3  -1   35.70    1.20
  -1   3   1   32.50    0.90
  -1   3   1   31.80    1.10
   1   3  -1   31.40    1.20
   1   3  -1   30.50    1.00
  -1   3   1   30.10    1.10
  -1   3   1   30.00    1.10
   1  -3   1  182.18    4.60
   1  -3   1  193.78    4.80
   1  -3   1  182.48    4.70
   1  -3   1  187.28    4.70
   1  -3   1  190.08    4.70
  -1  -3  -1  182.58    4.60
   1  -3   1  189.08    4.70
  -1  -3  -1  181.28    4.60
   1  -3   1  189.58    4.80
  -1  -3  -1  183.58    4.80
   1  -3   1  188.08    4.80
   1  -3   1  185.28    4.70
   1  -3   1  194.18    4.80
  -1  -3  -1  179.58    4.70
  -1  -3  -1  186.18    4.60
   1   3   1  183.88    4.70
   1   3   1  185.18    4.60
   1   3   1  183.98    4.70
   1   3   1  183.48    4.80
   1   3   1  182.68    4.90
   3  -3   1    4.90    0.80
   3  -3   1    5.30    0.60
  -3  -3  -1    6.80    0.50
  -3  -3  -1    6.30    0.60
  -3  -3  -1    7.70    0.40
  -3  -3  -1    5.30    0.60
   3  -3   1    5.90    0.60
   3  -3   1    4.90    0.50
   3  -3   1    5.10    0.60
   3  -3   1    6.30    0.80
  -3  -3  -1    6.60    0.60
   3  -3   1    5.60    0.50
   3  -3   1    4.80    0.70
   3  -3   1    5.30    0.40
   3   3   1    6.60    0.80
  -3   3  -1    4.80    0.50
   3   3   1    6.70    0.50
  -3   3  -1    5.60    0.60
  -3   3  -1    5.40    0.60
  -3   3  -1    5.60    0.60
   3   3   1    8.00    0.60
   3   3   1    7.80    0.50
   3   3   1    6.30    0.80
   3   3   1    6.70    0.90
   5  -3   1  287.07    8.50
  -5  -3  -1  271.87    7.40
   5  -3   1  286.77    8.20
   5  -3   1  296.57    7.20
  -5  -3  -1  284.97    7.50
   5  -3   1  285.67    7.70
  -5  -3  -1  286.47    6.90
   5  -3   1  286.07    8.20
  -5  -3  -1  265.47    7.70
   5  -3   1  287.67    7.60
   5  -3   1  288.37    6.90
  -5  -3  -1  272.47    7.60
   5   3   1  254.07    8.10
   5   3   1  272.17    7.40
   5   3   1  275.87    6.90
  -5   3  -1  297.67    7.60
   5   3   1  275.57    7.60
   5   3   1  274.17    7.20
  -5   3  -1  286.37    7.70
   5   3   1  277.67    8.30
  -5   3  -1  293.77    7.70
  -5   3  -1  292.67    7.40
   5   3   1  269.87    8.50
   7  -3   1   70.59    2.90
  -7  -3  -1   63.09    2.80
   7  -3   1   69.49    3.40
   7  -3   1   59.49    3.50
  -7  -3  -1   62.09    2.60
  -7  -3  -1   64.59    2.80
  -7  -3  -1   66.79    2.50
   7  -3   1   72.19    2.80
   7  -3   1   71.59    2.30
   7  -3   1   70.49    3.50
   7  -3   1   69.99    1.90
   7   3   1   57.89    2.30
   7   3   1   63.59    3.30
  -7   3  -1   67.59    2.70
  -7   3  -1   70.69    2.40
  -7   3  -1   70.19    3.00
  -7   3  -1   68.99    2.90
   7   3   1   60.89    3.60
   7   3   1   58.79    3.30
   7   3   1   59.99    2.50
   7   3   1   64.49    2.70
  -7   3  -1   76.89    2.90
  -9  -3  -1   35.20    2.10
   9  -3   1   33.30    2.60
   9  -3   1   38.10    3.70
   9  -3   1   34.00    2.90
   9  -3   1   39.30    1.70
  -9  -3  -1   36.40    1.90
   9  -3   1   38.30    2.20
   9  -3   1   38.20    2.30
  -9  -3  -1   32.70    2.20
  -9  -3  -1   35.50    2.20
   9   3   1   37.90    2.20
  -9   3  -1   40.80    2.20
   9   3   1   29.90    2.80
   9   3   1   34.90    3.50
  -9   3  -1   39.10    1.70
   9   3   1   34.00    2.00
  -9   3  -1   37.20    2.20
   9   3   1   34.00    2.80
  -9   3  -1   40.40    2.50
  -9   3  -1   34.90    2.20
 -11  -3  -1   35.50    2.50
 -11  -3  -1   37.70    2.10
 -11  -3  -1   32.60    2.50
  11  -3   1   31.30    3.90
 -11  -3  -1   34.70    2.40
 -11  -3  -1   35.20    2.40
  11  -3   1   33.80    3.40
  11  -3   1   36.00    2.50
  11  -3   1   36.30    3.60
  11   3   1   35.70    2.40
 -11   3  -1   42.60    2.80
 -11   3  -1   35.10    2.50
 -11   3  -1   35.70    2.50
  11   3   1   29.60    3.20
  11   3   1   33.50    4.00
  11   3   1   33.90    3.60
 -11   3  -1   34.80    2.30
  11   3   1   31.90    2.20
 -13  -3  -1    0.40    1.00
  13  -3   1    1.00    1.40
  13  -3   1    0.90    1.00
  13  -3   1   -3.20    1.70
 -13  -3  -1    0.10    0.90
 -13  -3  -1    0.10    1.00
 -13  -3  -1    0.50    1.00
  13  -3   1    0.30    1.60
  13   3   1   -0.30    1.20
 -13   3  -1    1.30    1.10
  13   3   1   -0.30    1.90
 -13   3  -1   -0.70    0.70
 -13   3  -1    0.30    0.90
  13   3   1    1.10    1.00
 -13   3  -1    1.20    1.20
  13   3   1   -0.30    1.40
 -15  -3  -1   13.40    2.10
 -15  -3  -1   16.20    2.20
 -15  -3  -1   12.40    2.20
  15  -3   1   11.30    2.60
  15  -3   1   13.90    2.90
 -15  -3  -1   14.50    2.30
  15  -3   1   15.10    2.30
  15  -3   1   14.20    3.40
  15   3   1   12.20    2.00
 -15   3  -1   14.00    2.20
  15   3   1   15.00    2.80
 -15   3  -1   14.30    2.30
 -15   3  -1   15.60    2.40
  15   3   1   14.00    3.40
  15   3   1   14.80    3.10
  16  -4  -1    0.30    1.90
 -16  -4   1   -2.00    1.10
 -16  -4   1    2.20    1.40
  16  -4  -1    1.60    2.00
  16  -4  -1   -0.70    1.40
 -16  -4   1   -0.60    1.30
  16   4  -1    1.00    2.30
 -16   4   1    1.50    1.50
  16   4  -1   -0.60    1.60
 -16   4   1    0.80    1.40
 -16   4   1   -0.90    1.20
  16   4  -1   -0.60    2.20
 -14  -4   1    1.10    1.10
  14  -4  -1   -0.20    1.90
  14  -4  -1    0.70    1.00
 -14  -4   1   -0.30    1.10
 -14  -4   1    0.90    1.10
 -14  -4   1   -0.10    1.10
  14  -4  -1    1.10    1.20
  14  -4  -1   -2.00    1.40
 -14   4   1    1.50    1.30
  14   4  -1    2.30    1.50
  14   4  -1    0.50    1.00
  14   4  -1    2.20    1.90
 -14   4   1    1.10    1.10
  14   4  -1    2.00    2.00
 -14   4   1   -0.50    1.10
 -12  -4   1   10.30    1.70
 -12  -4   1   11.00    1.60
 -12  -4   1   12.20    1.70
  12  -4  -1   10.30    1.60
  12  -4  -1   14.80    2.70
 -12  -4   1   10.60    1.60
  12  -4  -1    8.20    2.30
  12  -4  -1   12.10    2.20
 -12   4   1   11.80    1.80
  12   4  -1   14.10    2.30
 -12   4   1   10.80    1.80
  12   4  -1    9.80    1.50
  12   4  -1    9.20    2.40
 -12   4   1    9.60    1.60
 -12   4   1   14.00    1.60
  12   4  -1   14.00    2.80
 -10  -4   1    3.30    1.00
  10  -4  -1    3.20    1.00
  10  -4  -1    2.90    1.30
 -10  -4   1    4.60    1.00
 -10  -4   1    4.60    1.00
 -10  -4   1    3.70    1.10
 -10  -4   1    4.00    0.80
  10  -4  -1    2.80    1.60
  10  -4  -1    4.30    1.60
  10  -4  -1    3.30    1.00
  10   4  -1    3.60    1.90
 -10   4   1    5.20    1.30
  10   4  -1    3.80    1.30
  10   4  -1    3.80    0.90
  10   4  -1    2.20    1.50
 -10   4   1    4.70    1.10
 -10   4   1    5.30    1.00
 -10   4   1    4.50    1.10
  -8  -4   1   14.10    1.50
  -8  -4   1   14.80    1.40
   8  -4  -1   18.90    2.40
  -8  -4   1   15.00    1.10
   8  -4  -1   14.80    1.40
   8  -4  -1   15.40    1.50
   8  -4  -1   15.40    0.90
  -8  -4   1    9.40    1.20
  -8  -4   1   13.60    1.30
   8  -4  -1   18.80    2.00
   8  -4  -1   12.50    2.00
   8   4  -1   14.90    1.20
   8   4  -1   10.60    1.80
  -8   4   1   14.70    1.60
  -8   4   1   13.30    1.40
  -8   4   1   14.20    1.40
  -8   4   1   15.10    1.10
   8   4  -1   14.20    1.50
   8   4  -1   13.30    1.10
  -8   4   1   16.00    0.70
   8   4  -1   15.60    2.20
   8   4  -1   13.00    1.80
  -6  -4   1  118.29    4.00
   6  -4  -1  132.69    4.60
  -6  -4   1  126.39    3.90
  -6  -4   1  121.39    4.10
   6  -4  -1  126.69    4.10
  -6  -4   1  123.19    3.80
   6  -4  -1  127.89    4.10
   6  -4  -1  121.89    4.90
   6  -4  -1  121.89    4.90
   6  -4  -1  134.39    3.70
  -6   4   1  125.99    4.20
   6   4  -1  117.29    5.00
  -6   4   1  125.49    4.20
  -6   4   1  131.79    3.20
   6   4  -1  126.89    3.80
   6   4  -1  129.09    4.20
   6   4  -1  130.59    3.90
  -6   4   1  126.19    3.70
  -6   4   1  123.59    4.00
   6   4  -1  121.09    5.00
   6   4  -1  124.79    4.60
  -4  -4   1  123.99    3.70
  -4  -4   1  132.89    3.80
  -4  -4   1  128.29    3.60
   4  -4  -1  134.69    4.20
   4  -4  -1  137.09    4.00
   4  -4  -1  128.09    3.90
   4  -4  -1  139.29    3.70
   4  -4  -1  127.89    4.40
   4  -4  -1  138.29    4.60
  -4  -4   1  126.09    3.90
  -4  -4   1  122.59    3.80
   4   4  -1  121.69    4.50
   4   4  -1  133.09    4.50
  -4   4   1  132.79    3.50
  -4   4   1  136.59    4.00
   4   4  -1  129.19    4.00
   4   4  -1  133.99    3.80
  -4   4   1  132.99    3.80
  -4   4   1  135.09    4.00
   4   4  -1  132.39    4.20
   4   4  -1  131.99    3.60
   2  -4  -1   21.40    0.70
  -2  -4   1   22.70    1.10
  -2  -4   1   21.90    1.00
   2  -4  -1   20.70    1.00
  -2  -4   1   23.30    1.00
   2  -4  -1   19.00    1.10
   2  -4  -1   19.20    1.10
  -2  -4   1   23.20    0.70
  -2  -4   1   21.50    1.00
  -2  -4   1   22.30    1.00
   2  -4  -1   20.20    1.00
   2  -4  -1   22.10    1.00
   2   4  -1   23.50    1.30
  -2   4   1   21.70    1.00
   2   4  -1   20.30    1.00
  -2   4   1   21.40    1.00
   2   4  -1   20.50    0.70
   2   4  -1   23.00    1.20
   2   4  -1   23.30    1.10
  -2   4   1   21.70    0.80
  -2   4   1   21.00    1.00
  -2   4   1   22.40    0.60
   0  -4  -1   64.39    1.90
   0  -4   1   63.89    1.60
   0  -4  -1   62.49    1.90
   0  -4   1   61.89    1.90
   0  -4  -1   64.49    1.70
   0  -4   1   64.29    1.70
   0  -4  -1   62.79    1.80
   0  -4   1   65.69    1.70
   0  -4  -1   61.99    1.90
   0  -4  -1   62.39    1.90
   0  -4   1   62.59    1.80
   0  -4   1   62.79    1.90
   0  -4   1   65.89    1.90
   0  -4   1   65.29    2.00
   0   4   1   61.89    1.90
   0   4   1   63.19    1.80
   0   4  -1   64.79    1.70
   0   4  -1   64.99    2.00
   0   4  -1   66.59    2.00
   0   4  -1   65.29    1.80
   0   4   1   62.19    1.80
   2  -4   1   51.99    1.70
   2  -4   1   49.50    1.80
   2  -4   1   49.20    1.70
   2  -4   1   51.29    1.70
  -2  -4  -1   49.40    1.70
   2  -4   1   51.19    1.60
   2  -4   1   51.69    1.90
  -2  -4  -1   52.19    1.50
   2  -4   1   49.30    1.60
  -2  -4  -1   50.49    1.70
  -2  -4  -1   52.09    1.50
   2  -4   1   50.99    1.70
  -2  -4  -1   50.99    1.60
   2  -4   1   48.60    1.60
   2  -4   1   48.90    1.80
  -2   4  -1   50.49    1.80
   2   4   1   49.20    1.90
  -2   4  -1   48.40    1.70
   2   4   1   51.09    1.50
   2   4   1   53.29    2.00
   2   4   1   50.99    1.70
   2   4   1   49.30    1.80
  -2   4  -1   51.69    1.70
  -2   4  -1   51.09    1.70
   4  -4   1  351.96    9.80
   4  -4   1  357.96    9.60
   4  -4   1  356.36    9.60
   4  -4   1  354.86    9.20
  -4  -4  -1  344.67    9.10
   4  -4   1  368.46    8.90
   4  -4   1  367.36    8.70
  -4  -4  -1  341.07    9.20
  -4  -4  -1  353.76    9.20
   4  -4   1  340.97    9.10
  -4  -4  -1  360.66    8.70
  -4   4  -1  367.96    9.00
   4   4   1  356.96    9.80
  -4   4  -1  350.76    9.20
   4   4   1  353.96    9.10
   4   4   1  364.66    8.90
  -4   4  -1  352.26    9.10
  -4   4  -1  355.16    9.10
   4   4   1  353.26    9.60
   4   4   1  355.96    8.90
  -4   4  -1  342.67    9.30
   4   4   1  342.07    9.80
   6  -4   1  110.89    4.40
  -6  -4  -1  115.19    3.90
   6  -4   1  118.99    3.20
   6  -4   1  114.89    3.40
  -6  -4  -1  113.49    3.70
   6  -4   1  118.89    4.50
   6  -4   1  110.39    3.90
   6  -4   1  122.39    4.80
   6  -4   1  110.19    3.80
  -6  -4  -1  115.09    4.00
  -6  -4  -1  114.29    3.70
   6   4   1  119.49    4.90
  -6   4  -1  112.99    4.00
  -6   4  -1  115.19    3.90
   6   4   1  115.09    3.60
   6   4   1  116.19    3.20
   6   4   1  118.79    4.60
   6   4   1  116.99    4.60
  -6   4  -1  118.99    3.60
  -6   4  -1  113.19    3.80
   6   4   1  118.49    3.80
   6   4   1  118.19    3.50
   8  -4   1    2.60    1.20
   8  -4   1    2.40    0.60
   8  -4   1    1.90    1.10
  -8  -4  -1    2.40    0.70
  -8  -4  -1    4.30    1.00
   8  -4   1    1.20    1.00
   8  -4   1    3.40    0.80
  -8  -4  -1    2.30    0.80
   8  -4   1    2.40    0.80
  -8  -4  -1    1.60    0.60
   8  -4   1    3.20    0.40
   8   4   1    2.60    0.60
  -8   4  -1    3.60    0.90
   8   4   1    2.20    0.60
   8   4   1    3.40    0.80
   8   4   1    1.90    1.10
  -8   4  -1    2.40    0.60
  -8   4  -1    2.00    0.70
  -8   4  -1    2.70    0.90
   8   4   1    2.90    1.20
  -8   4  -1    2.20    0.70
   8   4   1    2.80    1.10
  10  -4   1   -0.20    0.60
  10  -4   1    0.60    1.30
 -10  -4  -1   -0.30    0.50
 -10  -4  -1    0.10    0.70
  10  -4   1   -1.60    0.90
 -10  -4  -1    0.80    0.80
 -10  -4  -1    0.50    0.80
  10  -4   1    0.00    0.60
  10  -4   1   -0.90    1.10
 -10   4  -1    0.90    0.80
 -10   4  -1    0.60    0.70
  10   4   1    1.20    1.60
 -10   4  -1    0.50    0.70
  10   4   1   -0.60    0.50
 -10   4  -1    0.70    0.80
  10   4   1   -0.10    0.60
  10   4   1   -1.00    1.10
  10   4   1    0.90    1.20
  12  -4   1    5.40    1.30
 -12  -4  -1    1.90    1.10
  12  -4   1    3.70    1.70
  12  -4   1    0.60    1.60
 -12  -4  -1    4.40    1.30
  12  -4   1    2.30    1.50
 -12  -4  -1    2.10    1.10
 -12  -4  -1    3.00    1.20
 -12  -4  -1    2.70    0.90
 -12   4  -1    3.70    1.30
 -12   4  -1    3.10    1.00
  12   4   1    4.00    2.00
 -12   4  -1    2.10    1.10
  12   4   1    2.40    1.30
  12   4   1    2.50    1.00
 -12   4  -1    4.70    1.30
  12   4   1    5.30    1.90
  14  -4   1    5.80    2.30
 -14  -4  -1    9.30    1.80
 -14  -4  -1    9.40    1.80
  14  -4   1   10.50    1.90
 -14  -4  -1    9.10    1.80
 -14  -4  -1    8.10    1.80
  14  -4   1   10.30    2.30
  14  -4   1    8.60    2.30
  14   4   1    7.00    1.60
 -14   4  -1   12.30    2.00
 -14   4  -1    8.70    2.00
  14   4   1   11.60    2.90
 -14   4  -1   10.20    2.10
  14   4   1   12.20    2.80
  14   4   1    8.30    2.10
  16  -4   1    4.10    2.30
  16  -4   1    1.00    1.80
  16  -4   1    1.10    1.30
 -16  -4  -1    2.00    1.40
 -16  -4  -1    2.20    1.60
 -16  -4  -1    2.80    1.50
 -16  -4  -1    2.50    1.60
  16  -4   1    2.90    2.30
  16   4   1    5.40    3.00
  16   4   1    2.40    2.50
 -16   4  -1    2.80    1.40
  16   4   1    0.20    1.70
 -16   4  -1    1.40    1.60
 -16   4  -1    1.20    1.30
  16   4   1    2.50    1.40
  15  -5  -1    0.90    1.80
  15  -5  -1    2.80    1.70
 -15  -5   1    4.60    1.60
  15  -5  -1    6.10    2.60
 -15  -5   1    5.80    1.60
 -15  -5   1    7.00    1.70
  15   5  -1    4.00    2.00
 -15   5   1    6.20    1.80
  15   5  -1    3.20    2.40
 -15   5   1    4.80    1.50
 -15   5   1    3.00    1.60
  15   5  -1    5.90    2.80
  13  -5  -1   21.30    2.30
 -13  -5   1   19.00    2.10
 -13  -5   1   17.60    2.30
 -13  -5   1   17.00    2.00
  13  -5  -1   19.00    3.10
  13  -5  -1   18.70    3.20
 -13  -5   1   18.30    2.10
  13  -5  -1   19.10    2.60
  13   5  -1   19.40    3.30
  13   5  -1   19.70    2.10
 -13   5   1   19.00    2.30
  13   5  -1   17.90    3.40
  13   5  -1   20.80    2.80
 -13   5   1   16.00    2.20
 -13   5   1   15.70    2.10
 -11  -5   1    5.60    1.00
 -11  -5   1    6.00    1.20
  11  -5  -1    4.70    1.50
 -11  -5   1    4.40    1.20
 -11  -5   1    2.40    1.10
  11  -5  -1    6.10    1.90
  11  -5  -1    5.80    1.30
 -11  -5   1    3.20    1.00
  11  -5  -1    6.80    2.00
  11   5  -1    5.30    1.60
  11   5  -1    5.70    1.20
 -11   5   1    4.40    1.20
  11   5  -1    5.60    2.10
 -11   5   1    4.90    1.30
 -11   5   1    3.90    1.20
 -11   5   1    5.30    1.00
  11   5  -1    5.80    2.20
   9  -5  -1   93.89    4.40
  -9  -5   1   92.49    4.00
  -9  -5   1  101.69    3.90
   9  -5  -1   92.69    4.80
  -9  -5   1  103.09    3.80
  -9  -5   1  106.79    3.80
   9  -5  -1  103.79    5.20
   9  -5  -1   99.29    3.70
  -9  -5   1   97.09    3.50
   9  -5  -1   95.89    3.90
   9   5  -1   96.79    3.90
   9   5  -1   97.09    3.60
   9   5  -1   96.29    5.20
  -9   5   1   96.09    4.10
  -9   5   1   99.89    3.40
   9   5  -1   95.49    4.60
   9   5  -1   94.19    5.00
  -9   5   1   93.49    3.80
  -9   5   1  101.09    4.10
   7  -5  -1   12.40    1.30
  -7  -5   1   11.80    1.00
  -7  -5   1    9.50    1.10
   7  -5  -1   13.30    1.40
   7  -5  -1   15.60    2.00
  -7  -5   1   10.90    1.30
  -7  -5   1   10.50    1.10
   7  -5  -1   10.10    1.60
   7  -5  -1   14.30    1.60
   7  -5  -1   12.50    0.90
  -7  -5   1   10.80    1.10
   7   5  -1   12.40    1.10
   7   5  -1   10.60    1.80
   7   5  -1   10.40    1.30
  -7   5   1   11.40    1.30
  -7   5   1   13.50    0.50
  -7   5   1   13.00    0.90
   7   5  -1   12.00    1.90
  -7   5   1   10.20    1.20
   7   5  -1   10.30    1.50
   7   5  -1    9.70    1.00
  -7   5   1   13.90    1.20
   5  -5  -1    9.70    1.40
  -5  -5   1    9.90    0.90
  -5  -5   1   12.30    0.90
  -5  -5   1   10.90    0.80
  -5  -5   1   12.20    1.10
   5  -5  -1    9.90    1.10
   5  -5  -1   10.70    0.90
  -5  -5   1   12.30    1.10
   5  -5  -1   10.20    1.40
   5  -5  -1    9.80    1.00
   5  -5  -1    8.60    1.10
  -5   5   1   12.80    1.00
   5   5  -1   12.00    0.80
   5   5  -1   11.30    1.20
   5   5  -1   10.30    1.00
  -5   5   1   13.10    1.10
  -5   5   1   10.40    1.10
   5   5  -1   12.20    1.60
   5   5  -1   11.50    1.40
   5   5  -1   12.20    1.60
  -5   5   1   10.50    0.80
  -3  -5   1  583.14   14.10
  -3  -5   1  592.04   14.10
  -3  -5   1  581.64   13.70
   3  -5  -1  578.74   14.60
  -3  -5   1  575.94   14.10
   3  -5  -1  577.64   14.00
   3  -5  -1  558.74   14.20
   3  -5  -1  577.24   14.30
  -3  -5   1  577.54   14.20
   3  -5  -1  556.64   14.50
  -3  -5   1  576.54   14.10
   3  -5  -1  576.44   13.50
  -3   5   1  575.04   13.90
   3   5  -1  559.44   14.30
  -3   5   1  544.75   14.10
   3   5  -1  564.74   14.70
   3   5  -1  564.34   14.20
   3   5  -1  567.14   14.60
   3   5  -1  595.54   13.70
  -3   5   1  549.05   14.10
  -3   5   1  572.54   13.60
   1  -5  -1   72.39    2.30
   1  -5  -1   69.59    2.20
   1  -5  -1   73.19    2.30
  -1  -5   1   71.79    2.30
  -1  -5   1   72.29    2.00
   1  -5  -1   73.79    2.30
   1  -5  -1   72.89    1.80
   1  -5  -1   70.79    2.00
  -1  -5   1   70.29    2.20
  -1  -5   1   71.39    2.20
   1   5  -1   71.29    2.20
  -1   5   1   72.79    2.20
   1   5  -1   71.49    2.40
  -1   5   1   72.79    2.10
  -1   5   1   69.29    2.20
   1   5  -1   75.59    1.80
   1   5  -1   75.19    2.40
  -1   5   1   72.19    1.80
  -1  -5  -1  135.59    3.60
  -1  -5  -1  136.29    3.70
   1  -5   1  138.69    3.70
  -1  -5  -1  136.09    3.70
   1  -5   1  138.79    3.70
  -1  -5  -1  141.09    3.50
   1  -5   1  137.49    3.60
   1  -5   1  139.69    3.70
   1  -5   1  136.19    3.60
  -1  -5  -1  136.59    3.80
   1  -5   1  139.49    3.60
   1  -5   1  134.99    3.70
   1  -5   1  137.09    3.80
   1  -5   1  135.19    3.80
   1  -5   1  135.09    3.70
   1   5   1  138.89    3.70
  -1   5  -1  139.49    3.60
  -1   5  -1  137.89    3.70
   1   5   1  135.69    3.80
   1   5   1  136.89    3.90
  -1   5  -1  134.09    3.70
   1   5   1  139.19    3.50
   1   5   1  139.39    3.90
  -3  -5  -1 1031.20   24.90
   3  -5   1 1091.69   25.20
  -3  -5  -1 1038.30   25.30
   3  -5   1 1035.70   25.20
   3  -5   1 1054.39   25.50
   3  -5   1 1040.20   25.20
   3  -5   1 1067.69   25.50
  -3  -5  -1 1059.09   25.00
   3  -5   1 1030.00   25.00
  -3  -5  -1 1023.10   25.10
   3  -5   1 1082.59   25.20
   3  -5   1 1056.29   25.70
   3  -5   1 1078.19   25.20
  -3  -5  -1 1024.00   25.20
   3  -5   1 1067.89   25.10
   3   5   1 1037.00   25.80
   3   5   1 1039.20   25.60
  -3   5  -1 1132.19   25.20
   3   5   1 1014.30   25.70
   3   5   1 1059.59   25.00
  -3   5  -1 1023.80   25.20
  -3   5  -1 1052.59   25.30
   3   5   1 1051.19   24.90
   3   5   1 1044.50   25.10
  -3   5  -1  988.70   25.10
  -5  -5  -1 1279.87   29.50
   5  -5   1 1233.68   30.70
  -5  -5  -1 1259.57   30.20
   5  -5   1 1251.07   31.00
   5  -5   1 1246.58   30.70
   5  -5   1 1225.38   30.20
  -5  -5  -1 1193.58   30.00
   5  -5   1 1271.67   29.80
   5  -5   1 1273.57   30.20
  -5  -5  -1 1226.18   30.20
   5  -5   1 1289.77   29.60
  -5  -5  -1 1253.67   29.90
   5   5   1 1239.38   31.10
   5   5   1 1244.08   30.00
  -5   5  -1 1204.98   30.00
   5   5   1 1214.98   30.90
   5   5   1 1222.28   30.80
  -5   5  -1 1227.98   30.20
   5   5   1 1248.08   29.80
  -5   5  -1 1227.08   30.00
  -5   5  -1 1253.07   30.30
   5   5   1 1265.77   29.80
  -5   5  -1 1256.47   29.80
  -7  -5  -1  583.54   15.20
  -7  -5  -1  587.34   15.20
   7  -5   1  558.84   15.90
   7  -5   1  582.54   16.30
   7  -5   1  591.84   14.20
   7  -5   1  602.94   14.60
   7  -5   1  560.54   15.20
  -7  -5  -1  583.04   14.90
  -7  -5  -1  602.24   14.90
   7  -5   1  578.84   15.80
   7  -5   1  582.94   15.10
  -7   5  -1  567.94   15.20
   7   5   1  614.34   14.30
   7   5   1  595.94   14.70
   7   5   1  607.14   15.00
   7   5   1  568.34   14.70
  -7   5  -1  602.14   14.90
  -7   5  -1  583.34   14.50
  -7   5  -1  564.14   15.30
   7   5   1  569.54   16.50
  -7   5  -1  560.64   15.00
   7   5   1  573.84   16.10
   7   5   1  574.94   16.10
   9  -5   1   12.00    1.50
  -9  -5  -1   19.60    1.50
   9  -5   1   14.10    2.20
  -9  -5  -1   16.30    1.70
  -9  -5  -1   20.10    1.50
   9  -5   1   18.40    2.10
   9  -5   1   17.50    1.70
   9  -5   1   15.30    1.20
   9  -5   1   17.70    2.30
  -9  -5  -1   17.60    1.60
   9   5   1   15.60    1.60
   9   5   1   17.20    1.40
  -9   5  -1   14.30    1.50
   9   5   1   20.60    2.70
   9   5   1   17.90    2.30
  -9   5  -1   14.90    1.70
  -9   5  -1   14.00    1.60
   9   5   1   15.10    2.20
 -11  -5  -1   35.70    2.60
 -11  -5  -1   39.20    2.60
  11  -5   1   32.40    3.80
  11  -5   1   36.60    3.20
  11  -5   1   32.50    2.40
 -11  -5  -1   37.60    2.20
 -11  -5  -1   37.10    2.40
 -11  -5  -1   39.50    2.50
  11  -5   1   31.00    3.20
  11   5   1   39.60    3.50
 -11   5  -1   36.70    2.70
  11   5   1   43.80    4.50
 -11   5  -1   32.80    2.40
  11   5   1   36.00    2.30
 -11   5  -1   31.00    2.50
  11   5   1   34.40    2.30
 -11   5  -1   35.90    2.30
  11   5   1   38.70    3.40
 -13  -5  -1    1.50    1.00
  13  -5   1    0.80    1.90
 -13  -5  -1    0.90    1.00
  13  -5   1    1.60    1.00
 -13  -5  -1    1.00    1.10
  13  -5   1    1.50    1.20
  13  -5   1    1.10    1.50
 -13  -5  -1    0.90    1.10
 -13   5  -1    2.00    1.10
 -13   5  -1    4.00    1.30
  13   5   1   -1.30    1.40
  13   5   1    2.30    2.00
  13   5   1    0.90    1.00
  13   5   1    0.90    1.30
 -13   5  -1   -0.60    0.80
 -15  -5  -1   38.40    3.10
 -15  -5  -1   32.20    3.20
  15  -5   1   36.30    4.70
  15  -5   1   29.40    3.80
  15  -5   1   32.50    3.90
  15  -5   1   37.50    3.00
 -15  -5  -1   36.50    2.90
 -15  -5  -1   34.00    3.10
 -15   5  -1   34.10    3.40
  15   5   1   32.20    4.30
  15   5   1   40.30    5.30
  15   5   1   36.40    4.20
 -15   5  -1   36.30    3.10
 -15   5  -1   28.50    3.20
  15   5   1   33.50    2.90
  16  -6  -1    4.50    2.60
  16  -6  -1    6.90    2.50
 -16  -6   1   10.20    2.00
 -16  -6   1    8.10    2.10
  16  -6  -1    6.20    2.10
  16   6  -1    7.70    2.90
 -16   6   1    7.30    2.10
  16   6  -1    8.80    2.60
 -16   6   1    6.50    2.00
 -16   6   1    6.10    1.90
  16   6  -1    4.40    2.70
  14  -6  -1    7.80    1.90
  14  -6  -1    4.40    2.40
 -14  -6   1    7.90    1.60
 -14  -6   1    4.60    1.60
 -14  -6   1    4.70    1.50
  14  -6  -1    2.20    1.80
 -14   6   1    8.00    1.70
  14   6  -1    5.20    1.90
  14   6  -1    2.00    1.90
 -14   6   1    5.30    1.70
 -14   6   1    4.60    1.50
  14   6  -1    4.40    1.90
  14   6  -1    2.80    2.20
 -12  -6   1    3.10    1.20
  12  -6  -1    2.10    1.30
 -12  -6   1    4.90    1.20
 -12  -6   1    3.60    1.10
  12  -6  -1    2.50    1.80
 -12  -6   1    2.70    1.00
  12  -6  -1    1.10    1.50
  12  -6  -1    3.30    1.00
 -12  -6   1    3.70    1.00
  12   6  -1    1.50    1.50
 -12   6   1    3.40    1.20
  12   6  -1    0.40    1.50
 -12   6   1    4.70    1.40
  12   6  -1    2.60    1.10
  12   6  -1    3.90    1.70
 -12   6   1    1.30    1.00
  10  -6  -1   24.20    2.60
 -10  -6   1   21.60    1.70
 -10  -6   1   20.30    1.90
 -10  -6   1   22.60    1.60
 -10  -6   1   22.40    1.80
 -10  -6   1   22.10    1.90
  10  -6  -1   25.00    2.00
  10  -6  -1   21.50    2.80
  10  -6  -1   24.80    1.80
  10  -6  -1   16.30    2.60
  10   6  -1   24.10    1.70
  10   6  -1   23.30    3.20
 -10   6   1   22.80    1.50
 -10   6   1   19.40    2.10
 -10   6   1   27.40    2.20
  10   6  -1   21.90    2.60
  10   6  -1   24.60    3.00
 -10   6   1   22.90    1.90
   8  -6  -1    8.20    1.40
   8  -6  -1    9.60    0.90
   8  -6  -1    8.30    1.70
  -8  -6   1    9.80    1.10
   8  -6  -1    9.20    1.20
  -8  -6   1   10.00    1.10
  -8  -6   1    9.50    1.20
  -8  -6   1    8.20    1.10
  -8  -6   1    8.40    1.20
   8  -6  -1    8.20    1.60
   8  -6  -1    9.10    1.20
  -8   6   1    7.00    1.10
  -8   6   1    7.80    1.20
  -8   6   1   10.30    1.00
   8   6  -1   11.70    1.20
   8   6  -1   11.10    1.40
   8   6  -1   12.10    2.00
   8   6  -1   11.50    1.70
   8   6  -1    9.20    1.10
  -8   6   1    7.60    1.10
   8   6  -1   12.40    2.20
   6  -6  -1    4.70    0.60
   6  -6  -1    3.90    0.80
  -6  -6   1    2.20    0.60
  -6  -6   1    3.40    0.70
   6  -6  -1    3.90    0.90
   6  -6  -1    3.40    0.70
   6  -6  -1    3.30    1.00
  -6  -6   1    4.90    0.70
   6  -6  -1    2.50    1.10
  -6  -6   1    3.70    0.70
  -6  -6   1    4.60    0.80
   6   6  -1    2.20    0.70
  -6   6   1    3.80    0.90
   6   6  -1    2.20    1.10
   6   6  -1    4.50    0.90
  -6   6   1    4.30    0.60
   6   6  -1    4.50    1.10
   6   6  -1    1.60    1.00
  -6   6   1    5.40    0.80
  -6   6   1    3.60    0.80
   6   6  -1    3.10    0.60
  -4  -6   1   39.90    1.70
  -4  -6   1   37.10    1.70
  -4  -6   1   38.40    1.60
   4  -6  -1   40.60    2.20
   4  -6  -1   38.30    1.60
   4  -6  -1   41.20    1.90
   4  -6  -1   39.60    2.20
  -4  -6   1   39.60    1.40
   4  -6  -1   37.80    1.80
   4  -6  -1   40.90    1.20
  -4  -6   1   40.20    1.70
   4   6  -1   38.80    1.90
  -4   6   1   39.40    1.80
  -4   6   1   40.80    1.20
  -4   6   1   36.40    1.50
  -4   6   1   36.60    1.70
   4   6  -1   41.00    2.10
  -4   6   1   39.10    1.30
   4   6  -1   42.30    2.30
   4   6  -1   41.30    1.40
   4   6  -1   38.60    2.20
   2  -6  -1   16.50    0.70
   2  -6  -1   15.40    0.90
  -2  -6   1   16.60    0.50
   2  -6  -1   17.50    0.90
   2  -6  -1   16.90    0.60
  -2  -6   1   16.10    0.90
   2  -6  -1   16.30    1.10
  -2  -6   1   16.80    0.80
   2  -6  -1   17.10    1.00
   2  -6  -1   15.10    1.00
  -2  -6   1   15.70    0.90
  -2  -6   1   15.50    0.90
  -2  -6   1   16.40    0.90
   2   6  -1   15.70    1.00
  -2   6   1   16.50    0.90
  -2   6   1   15.60    0.90
   2   6  -1   16.20    1.10
  -2   6   1   16.70    0.70
   2   6  -1   16.10    1.10
   2   6  -1   16.10    1.00
   2   6  -1   16.30    0.60
   0  -6   1  301.47    7.60
   0  -6  -1  295.97    7.60
   0  -6  -1  301.47    7.30
   0  -6  -1  293.97    7.50
   0  -6  -1  289.97    7.50
   0  -6   1  293.37    7.60
   0  -6   1  296.47    7.60
   0  -6  -1  293.77    7.50
   0  -6   1  298.37    7.10
   0  -6   1  295.07    7.70
   0  -6   1  297.87    7.40
   0  -6   1  307.77    7.30
   0  -6  -1  301.17    7.60
   0  -6   1  289.97    7.60
   0   6  -1  304.67    7.30
   0   6  -1  301.17    7.70
   0   6   1  293.77    7.70
   0   6   1  294.27    7.60
   0   6   1  302.77    7.40
   0   6  -1  297.57    7.20
   0   6   1  299.57    7.30
   0   6  -1  293.97    7.70
   0   6  -1  297.37    7.50
  -2  -6  -1  118.79    3.50
  -2  -6  -1  117.19    3.50
   2  -6   1  126.89    3.50
  -2  -6  -1  122.19    3.40
   2  -6   1  120.89    3.60
   2  -6   1  121.79    3.40
   2  -6   1  119.69    3.40
   2  -6   1  125.99    3.50
   2  -6   1  120.99    3.70
   2  -6   1  122.49    3.50
   2  -6   1  126.29    3.70
   2  -6   1  124.39    3.40
   2  -6   1  123.19    3.50
  -2  -6  -1  118.49    3.30
  -2  -6  -1  115.69    3.40
  -2   6  -1  111.29    3.60
   2   6   1  116.29    3.70
   2   6   1  124.89    3.20
   2   6   1  125.89    3.40
  -2   6  -1  122.79    3.40
   2   6   1  120.69    3.80
  -2   6  -1  121.99    3.50
  -2   6  -1  124.69    3.40
   4  -6   1  104.59    3.70
   4  -6   1  106.09    3.20
  -4  -6  -1  104.29    3.00
  -4  -6  -1  105.69    3.10
  -4  -6  -1   96.49    3.30
   4  -6   1  107.09    3.40
   4  -6   1  104.89    3.60
   4  -6   1  107.19    3.20
   4  -6   1  103.69    3.00
  -4  -6  -1  100.09    3.40
   4  -6   1  104.69    3.80
   4  -6   1  107.29    3.30
  -4  -6  -1  102.99    3.30
  -4   6  -1  105.19    3.50
   4   6   1  102.09    3.90
  -4   6  -1  105.29    3.40
  -4   6  -1  103.59    3.30
  -4   6  -1  104.09    3.30
   4   6   1  101.09    4.00
   4   6   1  103.49    3.80
  -4   6  -1  110.79    3.20
   4   6   1  104.49    3.10
   4   6   1  100.99    3.00
   4   6   1  102.09    3.20
  -6  -6  -1  101.59    3.00
   6  -6   1  105.99    4.40
   6  -6   1  103.19    3.70
   6  -6   1  100.29    3.60
   6  -6   1  104.59    3.20
  -6  -6  -1   99.99    3.30
  -6  -6  -1   97.39    3.60
   6  -6   1  102.99    4.00
   6  -6   1  101.19    4.00
  -6  -6  -1   99.59    3.50
   6  -6   1  106.79    3.00
  -6  -6  -1  100.19    3.60
   6   6   1   96.79    4.40
  -6   6  -1  102.39    3.70
  -6   6  -1  106.19    3.20
   6   6   1   97.99    3.20
  -6   6  -1   97.79    3.60
   6   6   1  105.49    3.30
  -6   6  -1  102.29    3.50
  -6   6  -1   98.29    3.40
   6   6   1   95.59    3.40
   6   6   1   97.59    4.20
   6   6   1  101.39    4.20
  -8  -6  -1    2.40    0.70
   8  -6   1    2.70    1.00
   8  -6   1    3.60    1.20
  -8  -6  -1    4.20    1.00
   8  -6   1    3.60    0.70
   8  -6   1    3.50    1.20
  -8  -6  -1    3.50    0.90
   8  -6   1    3.90    0.90
  -8  -6  -1    2.80    0.70
   8  -6   1    4.00    0.90
   8  -6   1    2.90    0.50
  -8   6  -1    4.30    0.90
   8   6   1    2.70    0.70
   8   6   1    2.80    0.70
  -8   6  -1    2.30    0.70
   8   6   1    5.70    1.50
  -8   6  -1    2.80    0.80
   8   6   1    3.00    1.10
   8   6   1    3.50    1.30
  -8   6  -1    3.10    0.90
   8   6   1    4.60    0.80
  -8   6  -1    3.50    0.70
 -10  -6  -1    6.90    1.10
  10  -6   1    3.80    1.70
 -10  -6  -1    7.90    1.50
 -10  -6  -1    6.30    1.20
 -10  -6  -1    7.30    1.20
  10  -6   1    5.00    1.40
  10  -6   1    5.40    1.60
  10  -6   1    5.40    1.20
  10   6   1    3.80    1.60
 -10   6  -1    6.60    1.40
  10   6   1    7.20    1.20
 -10   6  -1    5.70    1.30
  10   6   1    8.50    1.20
  10   6   1    3.20    1.50
 -10   6  -1    8.20    1.40
  10   6   1    9.20    2.00
 -10   6  -1    6.00    1.10
 -12  -6  -1    8.50    1.30
  12  -6   1    5.70    2.00
 -12  -6  -1    6.60    1.50
  12  -6   1    9.00    1.50
 -12  -6  -1    7.10    1.50
  12  -6   1    8.30    1.90
 -12  -6  -1    7.70    1.40
  12  -6   1    6.40    1.90
 -12  -6  -1   11.00    1.70
 -12   6  -1    7.50    1.50
 -12   6  -1    9.00    1.40
 -12   6  -1   10.60    1.80
  12   6   1    6.80    1.90
  12   6   1    5.60    2.10
  12   6   1    8.20    2.30
 -12   6  -1    7.50    1.50
  12   6   1    6.50    1.40
  14  -6   1    0.60    1.70
 -14  -6  -1    0.10    1.10
 -14  -6  -1    0.40    1.10
  14  -6   1    3.20    1.80
  14  -6   1    0.70    1.20
  14  -6   1   -1.30    1.20
 -14  -6  -1    1.50    1.10
 -14  -6  -1    0.40    0.90
  14   6   1    1.00    1.00
  14   6   1   -0.90    2.00
  14   6   1    1.50    1.50
 -14   6  -1   -0.10    0.90
 -14   6  -1   -3.00    1.20
 -14   6  -1   -0.10    1.10
  14   6   1   -1.90    1.60
 -15  -7   1   26.60    3.00
  15  -7  -1   25.40    3.20
  15  -7  -1   25.50    3.70
 -15  -7   1   23.70    2.70
  15  -7  -1   23.60    3.80
 -15   7   1   16.20    2.40
  15   7  -1   29.00    4.70
 -15   7   1   30.70    3.20
  15   7  -1   19.40    3.80
  15   7  -1   25.40    3.50
 -15   7   1   24.20    2.80
 -13  -7   1    0.00    0.90
 -13  -7   1    0.50    1.00
  13  -7  -1    1.70    1.70
 -13  -7   1    0.00    0.90
  13  -7  -1   -0.60    1.10
  13  -7  -1   -0.70    1.50
  13   7  -1    0.30    1.30
  13   7  -1    1.10    2.00
 -13   7   1    0.00    0.80
 -13   7   1    0.50    1.10
 -13   7   1   -0.50    1.10
  13   7  -1    0.40    1.00
  13   7  -1    2.30    1.90
  11  -7  -1  111.29    4.70
  11  -7  -1  100.59    5.50
 -11  -7   1  116.29    4.30
 -11  -7   1  114.79    4.70
  11  -7  -1  100.39    5.80
 -11  -7   1  117.09    4.40
 -11  -7   1  117.49    4.40
  11  -7  -1  107.39    5.20
 -11  -7   1  108.79    4.80
  11   7  -1  111.79    5.50
 -11   7   1  107.69    4.60
  11   7  -1  108.29    6.40
 -11   7   1  108.29    4.90
  11   7  -1  120.19    6.30
 -11   7   1  110.39    4.80
  11   7  -1  111.09    4.20
  -9  -7   1    9.80    1.40
  -9  -7   1    8.10    1.10
   9  -7  -1    9.30    1.30
   9  -7  -1    8.70    0.90
   9  -7  -1    6.30    1.70
  -9  -7   1    9.70    1.40
  -9  -7   1   10.50    1.30
   9  -7  -1   12.50    1.80
  -9  -7   1   10.00    1.20
   9  -7  -1   12.80    2.10
   9  -7  -1   10.20    1.40
  -9   7   1   11.80    1.10
   9   7  -1    9.90    1.80
  -9   7   1    9.90    1.40
  -9   7   1    8.10    1.30
   9   7  -1    9.60    1.40
   9   7  -1    9.80    1.10
   9   7  -1    8.10    1.90
  -9   7   1    8.90    1.50
   9   7  -1   10.20    2.10
   7  -7  -1  583.54   15.60
   7  -7  -1  577.64   15.20
   7  -7  -1  580.14   15.00
  -7  -7   1  586.24   14.80
  -7  -7   1  579.14   15.20
   7  -7  -1  573.14   14.50
  -7  -7   1  586.44   14.70
  -7  -7   1  554.64   15.10
  -7  -7   1  588.04   14.90
   7  -7  -1  574.14   16.10
   7  -7  -1  594.44   16.40
   7   7  -1  585.14   16.70
   7   7  -1  589.94   14.90
  -7   7   1  569.24   14.90
  -7   7   1  573.54   15.30
   7   7  -1  577.84   15.90
   7   7  -1  610.74   15.30
   7   7  -1  584.04   14.60
  -7   7   1  587.94   14.40
  -7   7   1  571.34   15.30
   7   7  -1  575.84   16.40
   5  -7  -1   21.60    1.50
   5  -7  -1   21.80    1.20
  -5  -7   1   21.20    1.40
  -5  -7   1   23.20    1.40
  -5  -7   1   21.20    1.30
   5  -7  -1   22.80    1.40
  -5  -7   1   21.70    1.30
  -5  -7   1   21.70    1.10
   5  -7  -1   23.30    1.80
   5  -7  -1   18.20    1.50
   5  -7  -1   22.70    1.80
  -5   7   1   21.40    1.40
  -5   7   1   20.20    0.80
   5   7  -1   22.20    1.10
   5   7  -1   24.70    1.80
   5   7  -1   23.20    1.40
  -5   7   1   23.50    1.50
   5   7  -1   22.10    1.50
  -5   7   1   22.30    1.20
   5   7  -1   21.10    1.80
  -5   7   1   21.80    1.00
   5   7  -1   23.50    2.10
  -3  -7   1   17.60    1.10
   3  -7  -1   18.30    1.40
  -3  -7   1   18.50    1.10
  -3  -7   1   19.50    1.00
   3  -7  -1   20.20    0.80
   3  -7  -1   16.80    1.00
   3  -7  -1   16.90    1.30
  -3  -7   1   18.60    0.70
  -3  -7   1   18.40    1.10
  -3  -7   1   19.10    1.20
   3  -7  -1   19.10    1.20
   3  -7  -1   17.50    1.10
  -3   7   1   17.50    1.10
   3   7  -1   19.60    1.20
  -3   7   1   18.50    1.10
   3   7  -1   17.80    1.40
  -3   7   1   17.40    0.80
  -3   7   1   18.70    1.10
   3   7  -1   20.60    1.50
   3   7  -1   18.50    0.80
  -3   7   1   18.70    0.70
   3   7  -1   18.40    1.30
   1  -7  -1  426.66   10.80
  -1  -7   1  438.26   10.80
  -1  -7   1  421.96   10.90
  -1  -7   1  440.76   10.60
  -1  -7   1  425.06   10.90
   1  -7  -1  441.56   10.60
   1  -7  -1  436.26   10.90
   1  -7  -1  435.16   11.00
  -1  -7   1  413.96   10.90
   1  -7  -1  446.36   11.00
   1  -7  -1  446.16   10.40
  -1   7   1  446.66   10.70
   1   7  -1  454.45   10.40
   1   7  -1  417.86   10.80
   1   7  -1  420.16   11.10
  -1   7   1  446.46   11.00
  -1   7   1  423.06   10.90
  -1   7   1  438.36   10.80
   1  -7   1  296.47    7.50
  -1  -7  -1  293.87    7.10
   1  -7   1  304.77    7.30
  -1  -7  -1  289.87    7.50
   1  -7   1  296.37    7.50
   1  -7   1  284.07    7.20
  -1  -7  -1  281.97    7.50
  -1  -7  -1  285.97    7.40
   1  -7   1  294.37    7.70
  -1  -7  -1  289.77    7.70
  -1  -7  -1  295.07    7.50
   1  -7   1  294.27    7.60
   1  -7   1  300.67    7.40
   1  -7   1  284.87    7.60
   1  -7   1  280.37    7.50
  -1   7  -1  295.97    7.30
   1   7   1  299.47    7.40
   1   7   1  303.37    7.70
   1   7   1  291.17    7.70
   1   7   1  295.67    7.80
  -1   7  -1  296.87    7.40
  -1   7  -1  297.27    7.70
  -1   7  -1  285.17    7.50
   1   7   1  295.67    7.20
  -3  -7  -1 1359.96   33.80
   3  -7   1 1395.26   33.80
   3  -7   1 1425.76   34.20
   3  -7   1 1421.66   33.60
   3  -7   1 1361.46   33.60
   3  -7   1 1432.36   33.70
  -3  -7  -1 1386.06   33.80
  -3  -7  -1 1427.46   33.60
   3  -7   1 1398.16   33.70
  -3  -7  -1 1448.16   33.60
   3  -7   1 1404.76   34.00
   3  -7   1 1380.56   34.10
   3  -7   1 1423.66   33.70
   3  -7   1 1381.76   33.70
  -3  -7  -1 1441.96   33.60
   3   7   1 1449.15   33.40
   3   7   1 1445.16   33.60
  -3   7  -1 1441.66   33.70
   3   7   1 1404.36   34.30
  -3   7  -1 1394.46   33.80
  -3   7  -1 1423.96   33.90
   3   7   1 1401.16   34.20
  -3   7  -1 1462.15   33.60
   3   7   1 1376.36   34.40
   5  -7   1   72.69    2.60
  -5  -7  -1   83.19    2.70
  -5  -7  -1   77.49    2.80
  -5  -7  -1   72.99    2.90
  -5  -7  -1   83.19    2.50
   5  -7   1   68.59    3.10
   5  -7   1   71.09    2.80
  -5  -7  -1   71.89    2.80
   5  -7   1   74.89    3.30
   5  -7   1   71.89    2.80
   5  -7   1   73.99    2.60
   5  -7   1   72.99    2.50
   5  -7   1   70.79    3.10
  -5   7  -1   79.19    2.80
   5   7   1   82.29    2.50
   5   7   1   80.99    3.40
   5   7   1   84.49    2.80
   5   7   1   72.79    3.40
  -5   7  -1   73.19    2.70
   5   7   1   84.19    3.70
   5   7   1   82.59    2.70
  -5   7  -1   75.99    3.00
  -5   7  -1   81.19    2.70
  -5   7  -1   72.59    2.90
  -7  -7  -1    3.40    0.80
  -7  -7  -1    4.40    0.70
   7  -7   1    3.20    0.80
  -7  -7  -1    4.10    0.70
   7  -7   1    4.10    1.20
   7  -7   1    3.90    0.50
   7  -7   1    3.10    1.00
   7  -7   1    4.70    1.20
  -7  -7  -1    4.50    0.80
  -7  -7  -1    4.10    0.90
   7  -7   1    3.20    0.80
   7  -7   1    3.30    0.70
   7   7   1    5.30    0.90
  -7   7  -1    3.30    0.80
  -7   7  -1    2.90    0.80
  -7   7  -1    2.80    0.60
   7   7   1    5.00    0.70
   7   7   1    4.40    0.70
   7   7   1    2.70    1.10
  -7   7  -1    4.20    0.80
   7   7   1    3.90    1.20
   7   7   1    3.80    1.10
  -7   7  -1    5.10    0.90
   7   7   1    4.30    0.80
  -9  -7  -1  128.49    4.90
   9  -7   1  138.99    5.10
  -9  -7  -1  137.79    4.70
   9  -7   1  121.09    5.30
  -9  -7  -1  131.49    4.60
   9  -7   1  130.99    6.00
  -9  -7  -1  133.19    5.00
   9  -7   1  134.49    5.60
   9  -7   1  139.09    4.30
   9   7   1  124.29    6.20
   9   7   1  138.89    5.90
  -9   7  -1  137.79    4.60
   9   7   1  131.69    5.90
  -9   7  -1  139.69    5.20
   9   7   1  130.99    4.50
   9   7   1  129.69    4.60
  -9   7  -1  135.09    4.80
 -11  -7  -1    7.00    1.40
 -11  -7  -1    5.70    1.30
  11  -7   1    6.70    1.40
  11  -7   1    6.80    1.80
  11  -7   1    7.30    2.00
  11  -7   1    4.50    1.40
 -11  -7  -1    6.70    1.20
 -11  -7  -1    7.60    1.30
  11   7   1    9.90    2.40
  11   7   1    6.80    1.90
  11   7   1    8.30    1.40
 -11   7  -1    6.20    1.40
  11   7   1    6.40    1.20
 -11   7  -1    8.20    1.50
 -11   7  -1    5.70    1.40
  11   7   1    3.80    1.70
 -11   7  -1    7.00    1.20
  13  -7   1    3.90    2.00
 -13  -7  -1    4.60    1.50
 -13  -7  -1    4.00    1.30
  13  -7   1    2.10    1.40
  13  -7   1    6.10    2.00
 -13  -7  -1    2.80    1.20
 -13  -7  -1    2.80    1.20
  13  -7   1    3.40    1.20
  13   7   1    5.00    1.90
  13   7   1    2.80    1.90
  13   7   1    4.80    2.30
 -13   7  -1    0.90    1.20
 -13   7  -1    2.10    1.10
 -13   7  -1    5.50    1.70
  13   7   1    2.50    1.10
  15  -7   1   10.10    2.20
 -15  -7  -1   10.50    2.00
  15  -7   1   17.10    3.50
 -15  -7  -1   11.30    2.20
  15  -7   1   17.00    2.40
  15  -7   1   14.10    2.80
 -15   7  -1   14.50    2.40
  15   7   1   15.30    3.20
  15   7   1   11.40    3.60
 -15   7  -1   10.50    2.00
  15   7   1   13.40    2.90
 -15   7  -1    9.40    2.00
  14  -8  -1   11.30    2.80
 -14  -8   1   10.50    2.00
  14  -8  -1   10.10    2.10
  14  -8  -1   10.80    2.40
 -14  -8   1    8.10    1.90
 -14   8   1    6.70    1.70
  14   8  -1    7.00    2.50
 -14   8   1    9.30    2.10
  14   8  -1   10.30    2.40
 -14   8   1   10.70    2.10
  14   8  -1   10.20    3.10
  12  -8  -1   -0.30    1.30
  12  -8  -1   -0.30    1.10
 -12  -8   1    0.90    0.90
 -12  -8   1    0.60    0.80
  12  -8  -1    0.80    1.20
 -12  -8   1   -0.50    0.70
 -12  -8   1    0.70    0.80
 -12   8   1    0.80    0.90
  12   8  -1   -0.50    1.60
  12   8  -1   -2.30    1.10
 -12   8   1   -0.70    0.80
  12   8  -1    1.10    0.90
 -12   8   1   -0.40    0.80
  12   8  -1   -1.20    1.40
 -10  -8   1    4.30    1.00
  10  -8  -1    5.90    1.40
  10  -8  -1    6.80    1.90
  10  -8  -1    6.70    1.20
 -10  -8   1    5.80    1.20
 -10  -8   1    4.40    1.00
 -10  -8   1    5.40    1.20
 -10  -8   1    3.40    1.00
  10  -8  -1    3.70    1.50
  10  -8  -1    5.30    1.10
  10   8  -1    6.20    1.90
 -10   8   1    4.80    1.20
  10   8  -1    3.20    1.70
 -10   8   1    3.70    1.10
 -10   8   1    5.10    1.10
  10   8  -1    4.90    1.00
  10   8  -1    7.50    1.80
   8  -8  -1   -1.00    0.90
   8  -8  -1    1.30    0.80
   8  -8  -1    0.10    0.50
  -8  -8   1    0.20    0.60
  -8  -8   1    1.40    0.60
  -8  -8   1    0.70    0.60
   8  -8  -1    0.30    0.60
   8  -8  -1    0.30    0.40
  -8  -8   1    0.90    0.60
   8  -8  -1    0.10    1.00
  -8   8   1    1.20    0.60
  -8   8   1    1.30    0.80
  -8   8   1    0.90    0.50
   8   8  -1    1.20    0.70
   8   8  -1    1.50    0.50
   8   8  -1    1.60    1.40
   8   8  -1    1.10    0.80
   8   8  -1    0.80    1.00
  -8   8   1    0.50    0.70
   8   8  -1    0.00    0.90
   6  -8  -1    5.40    1.20
  -6  -8   1    6.10    0.70
   6  -8  -1    4.60    0.80
   6  -8  -1    6.30    1.20
  -6  -8   1    5.30    0.80
  -6  -8   1    5.60    0.90
   6  -8  -1    4.60    0.90
  -6  -8   1    5.90    0.80
  -6  -8   1    4.00    0.80
   6  -8  -1    5.00    0.90
   6  -8  -1    3.30    0.60
   6   8  -1    4.50    1.20
  -6   8   1    5.10    0.70
  -6   8   1    5.30    0.90
   6   8  -1    5.00    1.10
   6   8  -1    5.90    0.90
   6   8  -1    6.70    1.00
  -6   8   1    3.20    0.80
   6   8  -1    5.60    0.70
   6   8  -1    5.70    1.30
  -6   8   1    5.60    0.60
   4  -8  -1   82.69    2.40
   4  -8  -1   85.29    3.00
   4  -8  -1   79.29    3.30
  -4  -8   1   82.99    3.00
  -4  -8   1   85.79    2.90
   4  -8  -1   76.99    2.70
   4  -8  -1   78.29    3.00
  -4  -8   1   82.49    2.90
  -4  -8   1   81.79    2.40
  -4  -8   1   81.39    2.90
   4  -8  -1   84.39    3.40
  -4  -8   1   79.89    2.80
  -4   8   1   84.49    2.30
  -4   8   1   81.79    2.60
   4   8  -1   80.19    3.00
   4   8  -1   76.69    3.40
   4   8  -1   88.89    3.30
   4   8  -1   88.49    2.50
  -4   8   1   83.39    3.00
  -4   8   1   81.79    3.10
  -4   8   1   79.19    2.90
   4   8  -1   79.69    3.50
  -2  -8   1   74.39    2.60
   2  -8  -1   78.89    2.30
   2  -8  -1   75.99    2.60
   2  -8  -1   74.19    2.70
   2  -8  -1   75.29    2.80
  -2  -8   1   73.69    2.60
   2  -8  -1   82.39    2.10
  -2  -8   1   73.69    2.30
   2  -8  -1   71.99    2.50
  -2  -8   1   73.79    2.60
  -2  -8   1   73.99    2.50
   2  -8  -1   74.69    2.50
   2   8  -1   75.89    2.10
   2   8  -1   74.89    2.60
  -2   8   1   78.39    2.10
   2   8  -1   72.59    2.90
  -2   8   1   76.29    2.50
  -2   8   1   75.59    2.60
   2   8  -1   70.39    2.80
  -2   8   1   76.49    2.50
   0  -8   1  306.37    8.00
   0  -8  -1  301.87    8.00
   0  -8   1  313.17    7.90
   0  -8   1  300.87    8.10
   0  -8   1  320.37    7.60
   0  -8  -1  306.27    7.90
   0  -8  -1  306.97    8.00
   0  -8  -1  308.77    7.70
   0  -8   1  300.37    8.20
   0  -8   1  307.17    8.10
   0  -8  -1  302.07    8.10
   0  -8   1  293.37    8.00
   0  -8  -1  314.07    8.10
   0   8  -1  312.07    8.20
   0   8   1  316.77    7.80
   0   8   1  320.07    7.70
   0   8  -1  310.57    7.70
   0   8   1  318.57    8.20
   0   8  -1  312.17    8.30
   0   8   1  316.47    8.10
   0   8  -1  311.37    7.50
   0   8  -1  308.87    8.00
   2  -8   1  186.38    5.40
   2  -8   1  192.38    5.20
   2  -8   1  179.88    5.10
   2  -8   1  182.18    5.00
   2  -8   1  188.18    5.10
  -2  -8  -1  184.08    5.20
   2  -8   1  189.08    5.40
  -2  -8  -1  184.48    5.20
  -2  -8  -1  186.28    4.90
   2  -8   1  191.78    5.20
   2  -8   1  183.28    5.20
  -2  -8  -1  187.98    5.10
   2  -8   1  192.98    4.90
  -2  -8  -1  185.08    5.10
   2  -8   1  193.78    5.10
  -2   8  -1  190.98    4.90
   2   8   1  184.58    5.60
   2   8   1  182.38    5.50
  -2   8  -1  187.48    5.10
   2   8   1  189.38    4.70
  -2   8  -1  194.68    5.20
  -2   8  -1  181.58    5.30
   2   8   1  182.98    5.40
   2   8   1  190.88    5.00
  -4  -8  -1   44.70    1.90
   4  -8   1   50.49    2.40
   4  -8   1   44.60    2.20
  -4  -8  -1   44.60    2.00
   4  -8   1   47.70    1.90
  -4  -8  -1   43.00    2.00
   4  -8   1   47.00    1.80
  -4  -8  -1   45.10    1.80
   4  -8   1   47.90    2.40
   4  -8   1   48.40    1.90
  -4  -8  -1   43.40    1.90
   4  -8   1   46.20    2.00
   4  -8   1   48.40    1.90
   4  -8   1   49.30    1.90
   4   8   1   46.80    2.50
  -4   8  -1   50.59    2.00
  -4   8  -1   47.00    2.10
   4   8   1   45.80    1.60
   4   8   1   44.20    1.80
   4   8   1   46.40    1.90
  -4   8  -1   48.00    1.90
  -4   8  -1   45.50    2.00
   4   8   1   43.40    2.40
   4   8   1   46.20    2.60
   6  -8   1    9.60    1.50
  -6  -8  -1   13.40    1.00
   6  -8   1   12.00    1.30
  -6  -8  -1   13.20    1.00
   6  -8   1   12.60    1.50
  -6  -8  -1   11.60    1.20
   6  -8   1   14.30    1.10
   6  -8   1   14.80    1.00
   6  -8   1   13.00    1.60
  -6  -8  -1   13.50    1.30
  -6  -8  -1   10.40    1.20
   6  -8   1   14.60    1.40
   6   8   1    9.90    1.50
  -6   8  -1   12.80    1.00
   6   8   1   12.90    1.80
  -6   8  -1   13.10    1.10
   6   8   1   15.30    1.90
  -6   8  -1   12.80    1.40
  -6   8  -1   13.90    1.20
   6   8   1   14.50    1.10
   6   8   1   13.90    1.10
  -6   8  -1   15.90    1.30
   6   8   1   13.50    0.90
   8  -8   1   12.60    1.80
   8  -8   1   12.60    1.70
  -8  -8  -1   12.60    1.50
   8  -8   1   14.70    1.30
   8  -8   1   16.90    1.70
  -8  -8  -1   11.70    1.30
  -8  -8  -1   16.10    1.30
  -8  -8  -1   10.90    1.40
   8  -8   1   15.00    1.00
   8  -8   1    9.50    1.70
  -8   8  -1   12.50    1.50
  -8   8  -1   15.30    1.40
   8   8   1   15.00    2.20
  -8   8  -1   11.40    1.50
   8   8   1   14.50    1.40
   8   8   1   15.20    1.40
   8   8   1   12.70    2.00
   8   8   1   14.00    1.20
   8   8   1   13.70    2.20
  -8   8  -1   12.40    1.30
  10  -8   1   -1.10    0.90
 -10  -8  -1   -0.20    0.60
  10  -8   1    0.60    1.30
  10  -8   1   -0.80    0.80
 -10  -8  -1    0.40    0.80
 -10  -8  -1   -0.20    0.70
 -10  -8  -1    1.20    0.80
  10  -8   1   -0.50    0.60
  10  -8   1    0.30    0.60
 -10   8  -1    0.20    0.70
  10   8   1   -0.30    1.20
  10   8   1   -0.30    1.10
  10   8   1    0.10    0.70
  10   8   1    0.80    1.50
 -10   8  -1    0.00    0.90
 -10   8  -1   -0.90    0.60
  10   8   1   -0.70    0.60
 -10   8  -1    0.40    0.70
 -12  -8  -1   14.90    1.70
 -12  -8  -1   10.70    1.70
  12  -8   1   13.70    2.70
  12  -8   1   10.20    2.00
 -12  -8  -1   12.30    1.80
  12  -8   1   10.70    1.70
  12  -8   1   10.30    2.20
 -12  -8  -1   11.50    1.70
 -12  -8  -1   11.60    1.90
  12   8   1   12.70    2.90
 -12   8  -1   12.00    1.90
  12   8   1    9.80    1.60
  12   8   1   12.20    2.60
 -12   8  -1    8.10    1.70
  12   8   1   12.60    2.40
 -12   8  -1   13.80    1.90
  14  -8   1    8.20    2.20
 -14  -8  -1    6.60    1.70
  14  -8   1    9.30    2.20
 -14  -8  -1    8.80    1.90
  14  -8   1    9.80    2.80
  14  -8   1    6.80    1.70
 -14   8  -1   10.20    2.10
 -14   8  -1    8.40    1.90
 -14   8  -1    6.10    1.60
  14   8   1   12.10    2.90
  14   8   1   10.40    2.50
  14   8   1   11.40    3.00
 -15  -9   1   45.00    3.30
 -15  -9   1   42.10    3.50
  15  -9  -1   40.30    4.90
  15  -9  -1   45.70    3.90
  15  -9  -1   42.50    4.60
 -15   9   1   41.50    3.40
  15   9  -1   28.90    3.90
  15   9  -1   40.60    5.20
  15   9  -1   37.80    5.00
 -15   9   1   47.60    3.70
 -15   9   1   43.10    3.60
 -13  -9   1    7.60    1.50
 -13  -9   1    8.40    1.70
  13  -9  -1    5.20    1.80
  13  -9  -1    4.90    1.50
 -13  -9   1    6.10    1.60
  13  -9  -1    5.60    2.30
  13   9  -1    3.20    1.80
 -13   9   1    5.40    1.50
 -13   9   1    4.20    1.40
  13   9  -1    3.30    2.40
 -13   9   1    2.90    1.20
  13   9  -1    5.20    2.30
  11  -9  -1  142.09    6.00
  11  -9  -1  139.39    5.00
 -11  -9   1  134.29    5.10
 -11  -9   1  145.29    5.50
  11  -9  -1  139.09    6.80
 -11  -9   1  144.69    5.10
  11  -9  -1  143.19    6.60
 -11  -9   1  137.09    5.60
 -11   9   1  145.79    5.40
 -11   9   1  140.69    5.70
  11   9  -1  145.89    7.20
  11   9  -1  141.99    5.20
 -11   9   1  144.19    5.80
  11   9  -1  129.59    7.10
  11   9  -1  137.99    6.40
  -9  -9   1    7.00    1.30
  -9  -9   1    7.20    1.10
  -9  -9   1    7.90    1.10
   9  -9  -1    5.00    1.40
  -9  -9   1    6.70    1.20
   9  -9  -1    5.10    1.70
  -9  -9   1    7.80    1.20
   9  -9  -1    3.80    1.00
   9  -9  -1    5.30    1.10
   9  -9  -1    6.60    1.40
   9  -9  -1    6.80    0.90
   9   9  -1    7.00    1.00
  -9   9   1    8.00    1.40
   9   9  -1    6.30    1.90
   9   9  -1    5.80    1.30
  -9   9   1    7.80    1.20
   9   9  -1    8.00    1.70
  -9   9   1    7.70    1.40
   9   9  -1    4.10    1.70
  -7  -9   1  376.76   10.20
   7  -9  -1  350.36   11.20
   7  -9  -1  377.26   10.20
  -7  -9   1  381.06   10.50
   7  -9  -1  384.66    9.80
   7  -9  -1  354.86   11.10
  -7  -9   1  395.76    9.80
   7  -9  -1  363.76   10.70
  -7  -9   1  382.76   10.40
  -7  -9   1  375.66   10.20
   7   9  -1  374.86    9.70
   7   9  -1  370.46   11.80
   7   9  -1  368.46   10.50
   7   9  -1  369.56   11.10
  -7   9   1  363.16   10.50
   7   9  -1  365.86   11.60
  -7   9   1  383.06    9.50
   7   9  -1  379.16   10.20
  -7   9   1  374.16   10.10
  -7   9   1  366.56   10.50
   5  -9  -1   83.19    2.40
  -5  -9   1   81.49    3.20
   5  -9  -1   81.99    3.50
  -5  -9   1   77.79    3.00
  -5  -9   1   84.09    3.00
  -5  -9   1   76.99    2.90
   5  -9  -1   82.99    2.80
   5  -9  -1   82.59    3.20
   5  -9  -1   80.99    3.10
  -5  -9   1   81.69    2.50
   5  -9  -1   78.89    3.50
  -5  -9   1   79.59    3.00
   5   9  -1   80.79    3.50
   5   9  -1   76.29    3.70
  -5   9   1   77.39    2.40
  -5   9   1   80.89    2.70
   5   9  -1   79.09    2.50
  -5   9   1   83.29    3.10
   5   9  -1   80.59    3.80
  -5   9   1   78.69    3.10
  -5   9   1   77.49    3.20
   5   9  -1   81.39    3.20
   3  -9  -1  264.37    6.40
   3  -9  -1  252.37    7.00
  -3  -9   1  254.57    6.80
  -3  -9   1  244.78    7.00
   3  -9  -1  255.57    7.40
  -3  -9   1  257.97    7.20
   3  -9  -1  257.47    7.10
  -3  -9   1  256.57    7.10
   3  -9  -1  261.87    6.60
  -3  -9   1  254.37    7.10
   3  -9  -1  256.17    7.40
   3  -9  -1  258.57    7.00
   3   9  -1  257.67    7.70
  -3   9   1  262.97    6.50
   3   9  -1  258.37    6.40
   3   9  -1  258.97    7.20
  -3   9   1  259.67    7.00
   3   9  -1  259.07    7.60
   3   9  -1  256.87    7.30
  -3   9   1  272.27    6.40
  -3   9   1  254.37    7.20
  -3   9   1  248.58    7.00
  -1  -9   1   52.29    2.00
   1  -9  -1   52.19    2.10
  -1  -9   1   48.70    2.00
   1  -9  -1   55.69    2.10
  -1  -9   1   52.49    1.90
   1  -9  -1   53.59    2.20
   1  -9  -1   55.19    1.90
   1  -9  -1   52.79    1.60
  -1  -9   1   53.09    1.70
   1  -9  -1   54.09    2.00
  -1  -9   1   49.10    2.10
  -1   9   1   54.39    1.80
  -1   9   1   52.19    2.00
   1   9  -1   53.49    2.30
  -1   9   1   51.99    1.90
   1   9  -1   55.79    1.60
  -1   9   1   53.89    2.20
   1   9  -1   54.59    2.10
   1  -9   1    8.30    0.70
  -1  -9  -1    8.60    0.90
  -1  -9  -1    8.30    0.70
   1  -9   1    9.00    0.60
   1  -9   1    7.80    0.80
   1  -9   1    6.80    0.70
   1  -9   1    8.80    0.90
  -1  -9  -1    8.10    0.80
  -1  -9  -1    7.00    0.80
  -1  -9  -1    8.20    0.50
  -1  -9  -1    7.40    0.80
   1  -9   1    9.00    0.90
   1  -9   1    8.80    0.90
  -1   9  -1    7.50    0.60
  -1   9  -1    7.50    0.90
   1   9   1    7.20    0.90
   1   9   1   12.40    1.10
  -1   9  -1    7.90    0.70
   1   9   1    8.40    0.70
  -1   9  -1    7.50    0.80
   1   9   1    8.20    1.00
   1   9   1    8.20    0.50
   3  -9   1   73.09    2.60
   3  -9   1   78.29    3.10
  -3  -9  -1   79.69    2.70
   3  -9   1   76.09    2.70
   3  -9   1   79.39    2.70
  -3  -9  -1   72.69    2.80
  -3  -9  -1   83.29    2.70
   3  -9   1   79.69    3.00
  -3  -9  -1   77.59    2.80
   3  -9   1   77.59    2.60
   3  -9   1   78.49    2.70
   3  -9   1   79.09    2.80
   3  -9   1   77.89    2.50
  -3  -9  -1   81.69    2.60
  -3   9  -1   78.49    2.50
   3   9   1   83.79    2.60
  -3   9  -1   78.59    2.90
  -3   9  -1   77.09    2.70
   3   9   1   73.89    3.20
  -3   9  -1   74.49    2.80
   3   9   1   83.19    3.20
   3   9   1   80.49    2.30
   3   9   1   81.69    3.20
   5  -9   1    2.80    0.60
  -5  -9  -1    2.10    0.70
  -5  -9  -1    2.10    0.60
  -5  -9  -1    2.10    0.60
   5  -9   1    1.50    0.60
  -5  -9  -1    2.50    0.50
   5  -9   1    2.20    0.60
   5  -9   1    2.80    0.90
  -5  -9  -1    2.60    0.70
   5  -9   1    1.70    0.70
   5  -9   1    2.80    0.60
   5  -9   1    3.40    0.60
   5  -9   1    1.30    0.60
   5   9   1    1.70    0.80
  -5   9  -1    3.70    0.70
  -5   9  -1    4.70    0.80
   5   9   1    4.70    1.20
  -5   9  -1    2.50    0.70
  -5   9  -1    2.30    0.70
   5   9   1    2.40    0.60
   5   9   1    2.50    1.00
   5   9   1    2.80    0.50
  -5   9  -1    2.80    0.60
   5   9   1    3.10    0.60
   7  -9   1   42.30    2.80
  -7  -9  -1   46.80    2.30
   7  -9   1   46.10    1.90
  -7  -9  -1   47.10    2.00
   7  -9   1   51.79    2.80
  -7  -9  -1   45.70    2.40
   7  -9   1   50.09    2.20
  -7  -9  -1   46.30    2.00
   7  -9   1   47.60    2.40
   7  -9   1   51.29    2.90
  -7  -9  -1   48.60    2.50
   7   9   1   42.70    3.10
  -7   9  -1   50.79    2.50
   7   9   1   46.40    2.00
  -7   9  -1   47.40    2.20
   7   9   1   46.30    2.20
   7   9   1   46.70    3.00
  -7   9  -1   50.19    2.00
  -7   9  -1   50.19    2.60
  -7   9  -1   50.89    2.30
   7   9   1   48.40    3.10
   7   9   1   47.90    2.30
  -9  -9  -1   25.70    2.10
   9  -9   1   31.80    2.30
   9  -9   1   36.10    2.80
  -9  -9  -1   36.40    2.20
  -9  -9  -1   34.80    2.40
   9  -9   1   37.90    3.10
   9  -9   1   36.40    1.90
   9  -9   1   33.80    2.70
  -9  -9  -1   33.20    1.90
  -9   9  -1   34.40    2.00
  -9   9  -1   34.70    2.20
   9   9   1   35.90    2.10
   9   9   1   30.50    3.40
   9   9   1   37.80    3.00
   9   9   1   36.30    3.20
  -9   9  -1   32.10    2.40
   9   9   1   38.90    2.00
  -9   9  -1   27.90    2.20
 -11  -9  -1   10.50    1.50
  11  -9   1   11.40    2.40
  11  -9   1    8.20    1.80
  11  -9   1    9.10    1.50
 -11  -9  -1    9.10    1.50
  11  -9   1   10.00    2.00
 -11  -9  -1   10.50    1.80
 -11  -9  -1   11.10    1.50
 -11   9  -1    9.10    1.50
  11   9   1   12.80    1.50
 -11   9  -1   10.10    1.70
  11   9   1   12.00    1.50
  11   9   1    7.80    2.30
 -11   9  -1   12.40    2.00
  11   9   1   10.70    2.20
  11   9   1    8.10    2.10
  13  -9   1    1.70    1.60
  13  -9   1    2.90    1.20
 -13  -9  -1    5.60    1.30
  13  -9   1    1.50    1.40
 -13  -9  -1    5.60    1.50
  13  -9   1    3.10    1.80
 -13  -9  -1    7.20    1.70
  13   9   1    5.60    1.90
 -13   9  -1    3.30    1.50
 -13   9  -1    4.10    1.40
  13   9   1    5.60    2.20
  13   9   1    6.70    2.60
 -13   9  -1    4.50    1.60
 -15  -9  -1   11.90    2.30
  15  -9   1   12.80    3.00
  15  -9   1   11.20    2.30
  15  -9   1    9.10    2.40
 -15  -9  -1   12.70    2.00
  15  -9   1   10.30    1.80
  15   9   1   12.90    3.10
  15   9   1   11.50    3.10
 -15   9  -1    6.80    2.00
  15   9   1   10.30    2.80
 -15   9  -1   11.80    2.10
 -15   9  -1   11.90    2.50
  14 -10  -1   -0.50    1.50
 -14 -10   1   -0.70    1.00
  14 -10  -1    0.60    1.50
 -14 -10   1    0.60    1.40
  14 -10  -1    0.80    1.20
 -14  10   1   -0.50    1.10
  14  10  -1   -2.70    1.80
 -14  10   1    0.80    1.40
  14  10  -1    2.50    2.00
 -14  10   1   -0.50    1.20
  14  10  -1    0.40    1.70
  12 -10  -1   30.20    3.70
  12 -10  -1   36.40    3.00
 -12 -10   1   37.10    2.50
  12 -10  -1   33.80    3.60
 -12 -10   1   34.10    2.70
 -12 -10   1   35.90    2.70
 -12  10   1   36.10    2.70
  12  10  -1   36.80    4.40
  12  10  -1   37.60    4.60
 -12  10   1   38.60    3.00
  12  10  -1   35.30    3.70
 -12  10   1   35.40    2.80
 -10 -10   1   28.50    2.00
  10 -10  -1   33.00    2.60
  10 -10  -1   30.30    3.20
 -10 -10   1   29.00    2.30
 -10 -10   1   28.20    2.20
 -10 -10   1   28.20    1.90
  10 -10  -1   29.30    3.30
  10 -10  -1   29.20    2.10
 -10  10   1   34.40    2.50
  10  10  -1   25.90    2.90
  10  10  -1   33.70    3.70
 -10  10   1   27.30    2.20
  10  10  -1   28.30    3.60
  10  10  -1   29.80    2.90
 -10  10   1   27.00    2.00
  -8 -10   1   79.49    3.50
  -8 -10   1   81.89    3.50
  -8 -10   1   85.09    3.40
   8 -10  -1   90.49    3.50
   8 -10  -1   88.19    4.40
  -8 -10   1   86.79    3.00
  -8 -10   1   83.89    3.40
   8 -10  -1   80.69    4.20
   8 -10  -1   83.29    3.00
   8 -10  -1   79.49    3.80
   8  10  -1   85.69    3.80
  -8  10   1   86.19    3.70
   8  10  -1   82.69    4.60
   8  10  -1   83.69    4.20
   8  10  -1   78.89    3.40
  -8  10   1   86.69    3.40
   8  10  -1   85.49    3.00
  -8  10   1   78.29    3.60
   8  10  -1   85.29    4.90
  -6 -10   1  121.39    4.10
   6 -10  -1  112.29    4.70
  -6 -10   1  115.49    4.20
  -6 -10   1  117.29    4.10
   6 -10  -1  124.19    3.40
   6 -10  -1  113.19    4.70
   6 -10  -1  119.99    4.20
  -6 -10   1  120.99    4.10
  -6 -10   1  126.99    3.60
   6 -10  -1  126.39    4.50
   6 -10  -1  125.99    3.90
   6  10  -1  120.69    3.60
  -6  10   1  127.59    3.30
  -6  10   1  119.29    4.50
  -6  10   1  117.59    3.80
  -6  10   1  121.19    4.30
   6  10  -1  121.59    5.20
  -6  10   1  122.59    3.40
   6  10  -1  114.89    5.00
   6  10  -1  114.69    4.70
   6  10  -1  119.89    4.40
  -6  10   1  122.89    4.30
   4 -10  -1   56.39    1.90
   4 -10  -1   58.09    2.30
   4 -10  -1   55.89    2.70
  -4 -10   1   58.79    1.70
  -4 -10   1   59.89    2.40
   4 -10  -1   55.49    2.40
   4 -10  -1   52.79    2.70
  -4 -10   1   55.99    2.40
  -4 -10   1   56.29    2.20
   4 -10  -1   56.09    2.40
  -4 -10   1   56.89    2.50
  -4 -10   1   57.09    2.40
  -4  10   1   59.99    2.00
   4  10  -1   51.79    2.60
   4  10  -1   57.29    3.00
  -4  10   1   57.49    1.80
   4  10  -1   54.19    2.90
   4  10  -1   63.09    2.60
  -4  10   1   58.89    2.40
  -4  10   1   56.79    2.50
  -4  10   1   52.59    2.30
   4  10  -1   56.39    1.80
  -2 -10   1  770.42   19.30
   2 -10  -1  787.72   19.50
   2 -10  -1  782.62   18.80
  -2 -10   1  775.62   19.30
  -2 -10   1  776.32   18.70
  -2 -10   1  776.32   19.20
  -2 -10   1  755.62   19.10
   2 -10  -1  806.92   18.50
   2 -10  -1  767.22   19.30
   2 -10  -1  777.82   19.20
   2 -10  -1  756.22   19.10
   2  10  -1  753.92   19.30
  -2  10   1  779.52   19.10
   2  10  -1  784.02   19.70
  -2  10   1  751.12   19.20
  -2  10   1  791.42   18.30
  -2  10   1  774.12   18.90
  -2  10   1  770.52   19.40
   2  10  -1  793.72   18.50
   2  10  -1  781.12   19.70
   0 -10  -1  156.18    4.50
   0 -10  -1  151.28    4.80
   0 -10   1  158.78    4.80
   0 -10   1  159.78    4.70
   0 -10   1  154.48    4.70
   0 -10  -1  166.58    4.30
   0 -10  -1  154.98    4.60
   0 -10  -1  161.48    4.70
   0 -10   1  151.18    4.80
   0 -10  -1  152.78    4.70
   0 -10   1  159.38    4.40
   0 -10   1  155.78    4.70
   0 -10   1  161.78    4.10
   0  10   1  162.58    4.90
   0  10   1  158.28    4.90
   0  10   1  162.48    4.80
   0  10   1  162.68    4.20
   0  10   1  161.28    4.40
   0  10  -1  153.98    4.60
   0  10  -1  151.68    4.80
   0  10  -1  159.38    4.10
   0  10  -1  159.18    5.00
   0  10  -1  158.88    4.20
  -2 -10  -1  315.37    8.30
   2 -10   1  301.27    8.30
   2 -10   1  315.47    7.90
   2 -10   1  309.77    8.30
   2 -10   1  304.77    8.50
   2 -10   1  323.57    8.10
   2 -10   1  291.47    8.30
  -2 -10  -1  323.97    8.30
  -2 -10  -1  308.67    8.40
   2 -10   1  323.07    8.30
  -2 -10  -1  311.27    7.90
  -2 -10  -1  313.67    8.30
   2 -10   1  305.57    8.60
  -2  10  -1  327.07    8.70
   2  10   1  309.37    8.70
  -2  10  -1  315.57    7.90
  -2  10  -1  308.47    8.10
  -2  10  -1  306.67    8.40
   2  10   1  316.27    8.90
   2  10   1  321.57    8.70
   2  10   1  328.57    7.70
  -2  10  -1  309.97    8.20
   2  10   1  328.17    8.10
   4 -10   1    2.60    0.80
  -4 -10  -1    2.30    0.60
   4 -10   1    2.40    0.60
  -4 -10  -1    3.10    0.70
  -4 -10  -1    3.10    0.60
  -4 -10  -1    3.30    0.60
  -4 -10  -1    2.50    0.70
   4 -10   1    3.50    0.60
   4 -10   1    3.00    0.70
   4 -10   1    3.50    0.60
   4 -10   1    2.60    0.70
   4 -10   1    3.60    0.70
   4 -10   1    4.40    0.70
   4  10   1    3.30    0.90
  -4  10  -1    2.80    0.70
  -4  10  -1    3.10    0.70
   4  10   1    3.40    0.40
  -4  10  -1    1.90    0.50
   4  10   1    3.20    1.00
  -4  10  -1    3.30    0.70
  -4  10  -1    3.20    0.70
   4  10   1    2.60    0.50
   4  10   1    3.70    1.00
   6 -10   1   10.20    1.30
   6 -10   1   12.40    1.50
  -6 -10  -1    9.40    1.10
  -6 -10  -1    9.40    1.00
  -6 -10  -1    8.20    1.10
   6 -10   1    8.80    1.00
  -6 -10  -1    9.00    0.90
   6 -10   1   10.40    1.50
  -6 -10  -1    8.20    1.20
   6 -10   1    9.90    1.40
  -6 -10  -1    9.00    1.10
   6 -10   1    9.10    1.00
   6 -10   1    8.90    1.00
  -6  10  -1    9.80    1.00
   6  10   1   11.90    1.70
   6  10   1   11.30    1.10
  -6  10  -1    7.70    1.20
   6  10   1    6.20    1.40
   6  10   1    8.80    1.50
  -6  10  -1    9.20    1.00
   6  10   1    9.20    0.80
   6  10   1    8.30    1.10
  -6  10  -1    7.30    1.10
  -6  10  -1   11.90    1.20
   8 -10   1   23.90    2.50
  -8 -10  -1   29.40    2.10
   8 -10   1   24.50    1.60
   8 -10   1   26.10    2.10
  -8 -10  -1   26.20    1.80
   8 -10   1   26.90    1.90
   8 -10   1   22.70    2.50
  -8 -10  -1   27.20    1.60
  -8 -10  -1   24.70    1.90
  -8 -10  -1   24.50    1.90
   8 -10   1   24.90    1.40
   8  10   1   25.50    1.70
  -8  10  -1   24.40    1.70
   8  10   1   26.10    1.80
   8  10   1   27.20    2.80
   8  10   1   25.30    1.50
  -8  10  -1   25.70    1.70
   8  10   1   31.40    3.10
  -8  10  -1   25.80    2.00
   8  10   1   29.60    3.20
  -8  10  -1   22.90    1.80
  10 -10   1    3.30    1.20
 -10 -10  -1    1.10    0.80
 -10 -10  -1    2.20    1.00
  10 -10   1    0.30    1.20
 -10 -10  -1    3.20    0.90
  10 -10   1    1.10    0.70
  10 -10   1    1.30    1.00
 -10 -10  -1    3.30    1.00
  10 -10   1    1.90    1.30
 -10  10  -1    3.00    1.00
  10  10   1    3.60    0.90
  10  10   1    2.30    1.70
  10  10   1    1.80    1.50
 -10  10  -1    0.10    1.00
 -10  10  -1    3.20    1.10
  10  10   1    1.70    0.80
  10  10   1    1.40    1.30
  12 -10   1   34.50    3.00
  12 -10   1   36.00    3.20
  12 -10   1   39.00    4.10
 -12 -10  -1   34.40    2.40
 -12 -10  -1   39.40    2.80
  12 -10   1   34.00    2.70
 -12 -10  -1   34.20    2.80
  12  10   1   30.70    3.60
  12  10   1   36.00    4.40
 -12  10  -1   37.30    2.90
 -12  10  -1   36.60    2.70
 -12  10  -1   39.10    3.00
  12  10   1   35.10    3.90
 -14 -10  -1    2.90    1.70
  14 -10   1    2.70    1.50
  14 -10   1    2.80    2.10
 -14 -10  -1    4.30    1.60
  14 -10   1    2.20    1.30
  14 -10   1    2.10    1.60
 -14  10  -1    4.40    1.50
  14  10   1   -0.10    1.90
  14  10   1    4.80    2.60
 -14  10  -1    1.60    1.30
 -14  10  -1    1.70    1.70
  14  10   1    0.10    1.50
  15 -11  -1   13.90    2.40
 -15 -11   1   10.80    2.10
  15 -11  -1   10.10    2.70
  15 -11  -1   11.40    3.00
 -15 -11   1   18.10    2.50
 -15  11   1   14.30    2.40
  15  11  -1   10.70    2.60
  15  11  -1   15.10    3.50
  15  11  -1   11.40    3.30
 -15  11   1   17.00    2.60
 -15  11   1   17.30    2.50
  13 -11  -1   -0.70    1.40
  13 -11  -1    1.30    1.40
 -13 -11   1   -1.10    0.90
 -13 -11   1   -0.40    1.00
  13 -11  -1   -0.40    1.50
 -13 -11   1    0.30    1.00
 -13  11   1   -0.30    1.00
 -13  11   1   -1.30    0.90
  13  11  -1   -2.60    1.40
  13  11  -1    0.20    1.70
 -13  11   1    0.40    1.20
  13  11  -1    0.40    1.70
  11 -11  -1   24.50    3.00
  11 -11  -1   23.50    1.90
 -11 -11   1   27.00    2.10
 -11 -11   1   21.80    2.30
  11 -11  -1   20.50    2.90
 -11 -11   1   21.50    2.30
  11 -11  -1   21.10    2.60
  11  11  -1   19.70    3.20
  11  11  -1   26.10    3.50
 -11  11   1   18.60    2.00
  11  11  -1   15.50    2.50
 -11  11   1   18.30    2.20
 -11  11   1   18.50    2.20
   9 -11  -1   68.09    3.60
   9 -11  -1   72.89    3.20
  -9 -11   1   67.79    3.40
  -9 -11   1   72.79    3.30
   9 -11  -1   70.49    4.10
   9 -11  -1   71.89    2.80
  -9 -11   1   74.39    3.50
   9 -11  -1   74.19    4.30
   9  11  -1   69.09    4.50
  -9  11   1   70.99    3.50
   9  11  -1   65.99    4.00
   9  11  -1   69.39    4.70
   9  11  -1   73.59    3.60
  -9  11   1   69.39    3.10
  -9  11   1   63.19    3.40
  -7 -11   1   39.90    2.20
  -7 -11   1   43.00    2.30
   7 -11  -1   40.00    2.20
  -7 -11   1   42.30    2.30
   7 -11  -1   38.20    2.70
   7 -11  -1   39.60    2.00
   7 -11  -1   39.50    2.70
  -7 -11   1   44.10    1.80
   7 -11  -1   37.30    2.30
  -7 -11   1   39.10    2.30
  -7  11   1   37.80    2.40
  -7  11   1   37.70    2.30
  -7  11   1   41.50    2.00
   7  11  -1   41.10    2.30
   7  11  -1   39.30    2.40
  -7  11   1   39.80    2.30
   7  11  -1   42.40    3.10
   7  11  -1   38.60    2.70
   7  11  -1   41.90    1.80
   7  11  -1   40.60    3.10
   5 -11  -1   71.29    3.40
  -5 -11   1   76.49    3.10
  -5 -11   1   83.89    2.30
   5 -11  -1   80.09    3.20
   5 -11  -1   76.69    3.50
   5 -11  -1   75.39    2.50
   5 -11  -1   78.99    3.10
  -5 -11   1   86.89    3.20
  -5 -11   1   78.99    3.10
  -5 -11   1   78.89    3.00
  -5 -11   1   82.99    3.30
   5 -11  -1   74.59    2.90
   5  11  -1   79.19    3.80
   5  11  -1   81.79    2.50
   5  11  -1   83.49    3.60
   5  11  -1   78.99    3.30
  -5  11   1   74.79    3.10
  -5  11   1   79.29    3.10
   5  11  -1   78.89    3.80
  -5  11   1   78.59    2.60
  -5  11   1   79.09    2.30
  -5  11   1   78.19    3.30
   3 -11  -1 1032.60   24.30
  -3 -11   1 1015.50   24.70
  -3 -11   1 1020.60   24.90
   3 -11  -1 1027.70   25.20
  -3 -11   1  997.60   24.30
   3 -11  -1  992.60   24.70
   3 -11  -1  992.30   24.70
   3 -11  -1  977.60   24.80
   3 -11  -1 1048.50   24.00
  -3 -11   1  969.80   24.80
   3 -11  -1  992.50   25.00
  -3 -11   1 1008.10   24.80
  -3  11   1 1003.70   24.70
   3  11  -1 1049.49   24.00
   3  11  -1 1022.50   25.50
   3  11  -1 1003.20   25.00
   3  11  -1 1010.20   25.10
   3  11  -1  995.10   25.50
  -3  11   1  998.40   24.90
  -3  11   1  983.70   24.60
  -3  11   1 1018.90   23.90
  -1 -11   1  154.08    4.70
  -1 -11   1  146.49    4.90
   1 -11  -1  160.78    4.20
   1 -11  -1  164.88    5.00
  -1 -11   1  150.68    4.80
   1 -11  -1  152.18    4.80
  -1 -11   1  157.68    4.60
  -1 -11   1  153.78    4.10
   1 -11  -1  158.38    4.70
  -1 -11   1  155.78    4.80
   1 -11  -1  158.38    4.70
   1 -11  -1  157.88    4.50
   1  11  -1  150.38    5.00
   1  11  -1  145.29    4.70
  -1  11   1  152.88    4.50
   1  11  -1  159.28    5.10
  -1  11   1  157.48    4.90
   1  11  -1  160.98    4.10
  -1  11   1  158.58    4.30
  -1  11   1  158.78    4.80
   1 -11   1    7.50    0.90
  -1 -11  -1    8.10    0.90
   1 -11   1    7.60    0.80
  -1 -11  -1    7.00    0.90
  -1 -11  -1    7.60    0.40
   1 -11   1    6.40    0.90
  -1 -11  -1    8.20    0.80
   1 -11   1    7.10    0.60
  -1 -11  -1    7.70    0.90
   1 -11   1    5.60    0.90
   1 -11   1    7.80    0.90
  -1 -11  -1    6.70    1.00
   1 -11   1    8.10    1.00
   1  11   1    7.90    0.60
   1  11   1    7.30    1.10
   1  11   1    6.60    0.70
  -1  11  -1    7.10    0.60
   1  11   1    9.00    1.10
  -1  11  -1    7.70    0.90
  -1  11  -1    5.80    1.00
  -1  11  -1    6.80    1.00
  -1  11  -1    8.40    0.70
   1  11   1    5.80    0.90
   3 -11   1   60.09    2.20
   3 -11   1   59.49    2.40
  -3 -11  -1   58.49    2.40
   3 -11   1   59.69    2.30
  -3 -11  -1   57.49    2.30
   3 -11   1   57.09    2.40
   3 -11   1   54.39    2.50
  -3 -11  -1   58.69    2.00
  -3 -11  -1   56.69    2.30
   3 -11   1   59.59    2.00
   3 -11   1   57.79    2.40
  -3 -11  -1   55.19    2.30
   3 -11   1   52.59    2.50
   3  11   1   58.09    2.10
   3  11   1   58.79    1.80
  -3  11  -1   63.09    2.10
   3  11   1   53.39    2.70
   3  11   1   58.89    2.80
   3  11   1   56.19    2.80
  -3  11  -1   57.79    2.50
  -3  11  -1   58.59    2.30
  -3  11  -1   57.69    2.20
   5 -11   1  219.58    6.30
  -5 -11  -1  213.68    6.50
   5 -11   1  223.18    6.40
  -5 -11  -1  216.28    6.50
   5 -11   1  216.28    6.90
  -5 -11  -1  214.18    6.20
   5 -11   1  222.38    7.00
  -5 -11  -1  217.18    6.40
   5 -11   1  221.58    6.70
   5 -11   1  224.38    6.50
   5 -11   1  220.58    6.30
   5 -11   1  224.18    6.20
  -5 -11  -1  221.28    6.30
  -5  11  -1  219.18    6.50
  -5  11  -1  228.78    6.20
  -5  11  -1  214.28    6.80
   5  11   1  222.98    6.40
   5  11   1  215.68    5.70
  -5  11  -1  208.18    6.10
  -5  11  -1  214.38    6.60
   5  11   1  214.28    6.10
   5  11   1  214.38    7.20
   5  11   1  214.08    7.20
   5  11   1  218.68    7.50
   7 -11   1  498.75   13.90
  -7 -11  -1  482.85   13.50
   7 -11   1  509.75   14.10
   7 -11   1  503.45   13.50
  -7 -11  -1  496.85   13.40
   7 -11   1  487.95   14.20
  -7 -11  -1  498.35   12.90
  -7 -11  -1  501.45   13.40
   7 -11   1  502.85   12.90
   7 -11   1  496.65   13.00
  -7 -11  -1  502.35   12.70
   7  11   1  501.45   12.90
   7  11   1  505.15   14.60
   7  11   1  499.45   14.50
  -7  11  -1  501.45   13.50
   7  11   1  481.65   14.90
  -7  11  -1  487.05   13.70
   7  11   1  500.15   13.20
   7  11   1  503.25   12.60
  -7  11  -1  491.45   13.10
  -7  11  -1  499.85   12.90
  -9 -11  -1   48.90    2.80
  -9 -11  -1   46.30    2.30
   9 -11   1   46.00    2.30
   9 -11   1   49.90    3.50
  -9 -11  -1   47.80    2.60
   9 -11   1   45.50    2.70
  -9 -11  -1   46.20    2.70
   9 -11   1   42.50    3.00
   9 -11   1   45.60    3.20
   9  11   1   47.40    2.40
  -9  11  -1   40.20    2.40
  -9  11  -1   42.10    2.80
   9  11   1   45.40    3.70
   9  11   1   46.80    2.20
  -9  11  -1   51.69    2.90
   9  11   1   42.70    3.50
   9  11   1   41.40    3.30
 -11 -11  -1   62.39    3.20
  11 -11   1   65.59    4.10
 -11 -11  -1   56.79    3.30
  11 -11   1   62.39    4.40
 -11 -11  -1   64.09    3.50
  11 -11   1   56.89    3.40
  11 -11   1   65.19    4.00
  11  11   1   60.69    4.40
 -11  11  -1   68.29    3.70
  11  11   1   63.29    4.60
 -11  11  -1   60.09    3.30
  11  11   1   62.09    5.00
 -11  11  -1   57.49    3.60
  13 -11   1    0.40    1.10
 -13 -11  -1    1.70    1.20
  13 -11   1   -0.40    1.60
  13 -11   1    1.70    1.00
 -13 -11  -1    1.60    1.00
  13 -11   1    0.20    1.40
 -13 -11  -1    0.80    1.00
 -13  11  -1    1.20    1.40
  13  11   1   -0.60    1.30
 -13  11  -1    0.40    1.00
  13  11   1   -0.80    1.70
  13  11   1    1.90    2.00
 -13  11  -1    1.90    1.20
 -15 -11  -1   21.20    2.80
  15 -11   1   22.00    3.20
  15 -11   1   30.40    3.60
  15 -11   1   26.20    3.80
 -15 -11  -1   25.60    2.80
  15  11   1   28.40    4.00
 -15  11  -1   21.50    2.90
 -15  11  -1   23.80    2.80
  15  11   1   22.40    4.10
 -15  11  -1   28.00    3.20
 -14 -12   1    8.80    2.00
  14 -12  -1    7.00    2.30
 -14 -12   1    7.00    1.70
  14 -12  -1    4.20    2.10
  14 -12  -1    5.00    1.70
  14  12  -1   11.10    2.60
 -14  12   1    7.10    1.80
 -14  12   1   10.20    1.90
  14  12  -1    8.50    2.80
  14  12  -1    8.10    2.80
 -14  12   1    9.20    2.00
 -12 -12   1   10.60    1.70
 -12 -12   1    8.30    1.60
  12 -12  -1   10.00    2.00
 -12 -12   1    8.60    1.60
  12 -12  -1    8.60    2.30
  12 -12  -1   10.70    2.30
  12  12  -1   11.90    2.70
 -12  12   1   10.70    1.90
 -12  12   1    8.80    1.50
  12  12  -1    7.00    2.20
  12  12  -1   10.70    2.70
 -12  12   1    9.60    1.70
  10 -12  -1   10.80    2.10
 -10 -12   1   11.40    1.70
  10 -12  -1   13.50    2.00
  10 -12  -1   13.50    1.70
 -10 -12   1   11.80    1.70
 -10 -12   1   11.10    1.60
  10 -12  -1   13.20    2.20
  10  12  -1   12.90    2.20
 -10  12   1   16.20    2.10
  10  12  -1   12.60    2.80
 -10  12   1   15.40    1.70
  10  12  -1   13.30    2.60
 -10  12   1   12.70    2.00
 -10  12   1   10.00    1.70
  -8 -12   1    3.10    0.90
   8 -12  -1    4.30    1.40
   8 -12  -1    2.40    0.90
  -8 -12   1    2.60    0.80
  -8 -12   1    2.80    0.90
   8 -12  -1    0.30    0.70
  -8 -12   1    2.60    0.90
   8 -12  -1    2.40    0.70
   8 -12  -1    1.60    1.10
   8  12  -1    1.60    1.00
   8  12  -1    1.20    1.10
  -8  12   1    2.60    1.00
   8  12  -1    1.20    1.50
  -8  12   1    2.00    0.90
   8  12  -1    3.50    1.00
  -8  12   1    0.80    0.70
   8  12  -1    2.70    1.50
  -8  12   1    1.20    0.60
   6 -12  -1    2.90    0.70
  -6 -12   1    3.40    0.90
  -6 -12   1    5.60    1.10
   6 -12  -1    2.90    1.10
   6 -12  -1    3.60    0.90
  -6 -12   1    4.10    0.90
   6 -12  -1    3.50    0.90
  -6 -12   1    3.30    0.80
  -6 -12   1    4.20    0.50
  -6 -12   1    4.00    0.80
   6 -12  -1    2.90    1.00
   6  12  -1    4.50    0.60
   6  12  -1    3.20    1.20
   6  12  -1    3.00    1.10
  -6  12   1    3.30    0.70
   6  12  -1    4.00    1.00
   6  12  -1    3.30    1.20
  -6  12   1    2.20    0.80
  -6  12   1    2.60    0.90
  -6  12   1    4.50    1.00
  -4 -12   1    3.00    0.60
   4 -12  -1    3.40    0.70
   4 -12  -1    3.10    0.50
   4 -12  -1    3.30    0.60
   4 -12  -1    4.10    0.90
   4 -12  -1    3.30    0.80
  -4 -12   1    1.90    0.70
  -4 -12   1    1.50    0.70
  -4 -12   1    3.30    0.70
   4 -12  -1    2.70    0.70
  -4 -12   1    2.30    0.70
   4 -12  -1    2.80    0.70
  -4  12   1    3.20    0.50
   4  12  -1    1.60    0.90
  -4  12   1    3.70    0.50
   4  12  -1    2.10    0.80
   4  12  -1    1.80    0.90
   4  12  -1    2.70    0.40
  -4  12   1    3.40    0.80
   4  12  -1    2.80    0.80
  -4  12   1    3.40    0.80
  -4  12   1    2.30    0.60
  -2 -12   1   51.89    2.40
  -2 -12   1   53.39    1.90
  -2 -12   1   52.99    2.30
   2 -12  -1   53.39    2.30
   2 -12  -1   58.39    1.80
  -2 -12   1   55.49    2.20
  -2 -12   1   52.09    2.40
   2 -12  -1   52.49    2.30
   2 -12  -1   56.19    2.10
   2 -12  -1   55.39    2.50
   2 -12  -1   51.29    2.40
  -2  12   1   54.49    1.50
   2  12  -1   58.09    2.70
   2  12  -1   57.79    2.50
   2  12  -1   57.39    1.80
  -2  12   1   56.89    2.10
   2  12  -1   53.59    2.70
  -2  12   1   52.39    2.50
  -2  12   1   54.69    2.20
  -2  12   1   59.69    2.50
   0 -12  -1  396.96   10.80
   0 -12   1  404.46   10.80
   0 -12   1  416.06    9.90
   0 -12   1  391.16   10.90
   0 -12   1  398.16   10.70
   0 -12  -1  392.26   10.60
   0 -12  -1  412.86   10.20
   0 -12  -1  404.86   10.50
   0 -12   1  411.36   10.70
   0 -12  -1  398.96   10.60
   0 -12   1  408.46   10.40
   0  12  -1  408.76   10.10
   0  12   1  411.96   10.00
   0  12  -1  411.36    9.90
   0  12  -1  408.86   11.00
   0  12   1  407.96   10.80
   0  12   1  400.06   10.90
   0  12   1  404.06   10.30
   0  12  -1  400.46   10.60
   0  12  -1  387.26   11.00
   0  12   1  407.66   11.00
  -2 -12  -1   32.20    1.70
   2 -12   1   33.50    1.70
   2 -12   1   32.10    1.30
   2 -12   1   34.80    2.00
   2 -12   1   31.30    1.80
  -2 -12  -1   33.10    1.70
   2 -12   1   32.10    1.50
  -2 -12  -1   34.20    1.70
  -2 -12  -1   36.00    1.30
   2 -12   1   29.70    1.70
   2 -12   1   30.60    1.70
  -2 -12  -1   32.40    1.60
   2  12   1   33.60    2.00
   2  12   1   33.90    1.20
  -2  12  -1   32.00    1.90
   2  12   1   34.90    2.10
  -2  12  -1   34.40    1.60
   2  12   1   30.80    1.90
   2  12   1   34.00    1.50
  -2  12  -1   32.90    1.70
  -2  12  -1   31.00    1.40
  -2  12  -1   35.40    1.30
  -4 -12  -1    0.40    0.40
  -4 -12  -1    0.90    0.50
   4 -12   1    0.00    0.40
  -4 -12  -1    1.00    0.50
  -4 -12  -1   -0.10    0.40
   4 -12   1   -0.20    0.40
   4 -12   1    0.10    0.60
   4 -12   1    0.40    0.40
   4 -12   1   -0.20    0.50
  -4 -12  -1    0.40    0.50
   4 -12   1    0.10    0.50
   4 -12   1    0.70    0.50
  -4  12  -1    0.50    0.40
   4  12   1    0.80    0.40
  -4  12  -1    0.30    0.50
  -4  12  -1    0.80    0.40
   4  12   1    1.20    0.30
   4  12   1   -0.30    0.60
   4  12   1    0.20    0.60
  -4  12  -1    0.50    0.40
   4  12   1    0.60    0.70
   6 -12   1    8.50    1.40
   6 -12   1    9.30    1.30
   6 -12   1   10.70    1.10
  -6 -12  -1   11.00    0.90
  -6 -12  -1    9.30    1.30
  -6 -12  -1    9.40    1.10
   6 -12   1   10.00    1.20
  -6 -12  -1   11.60    1.30
   6 -12   1    8.00    1.40
   6 -12   1   11.10    1.20
  -6 -12  -1    9.80    1.30
  -6 -12  -1   10.10    1.10
   6 -12   1   10.80    1.20
  -6  12  -1    9.40    1.30
   6  12   1    9.70    1.70
  -6  12  -1   10.70    1.10
  -6  12  -1   13.10    1.20
  -6  12  -1   11.90    1.50
   6  12   1   10.10    1.20
   6  12   1   10.70    0.80
   6  12   1   10.80    1.10
   6  12   1    9.00    1.70
   6  12   1   10.10    1.70
  -6  12  -1   11.40    1.40
  -6  12  -1   10.00    1.10
   8 -12   1    9.60    1.20
   8 -12   1   10.00    1.60
   8 -12   1    6.00    1.60
  -8 -12  -1    9.60    1.30
   8 -12   1    9.30    1.10
  -8 -12  -1   10.70    1.30
  -8 -12  -1   12.30    1.50
   8 -12   1    8.80    1.30
   8 -12   1    9.90    1.70
  -8 -12  -1   10.70    1.40
  -8 -12  -1    8.30    1.40
   8  12   1    9.40    1.20
   8  12   1    6.00    1.80
  -8  12  -1    8.00    1.30
   8  12   1    9.50    1.00
   8  12   1   10.10    1.60
   8  12   1   13.60    2.20
   8  12   1    8.60    1.90
  -8  12  -1    6.30    1.20
  -8  12  -1    9.60    1.20
 -10 -12  -1   57.69    3.30
  10 -12   1   62.69    2.90
 -10 -12  -1   59.59    3.10
  10 -12   1   55.49    3.90
  10 -12   1   57.29    3.60
  10 -12   1   57.59    3.20
 -10 -12  -1   61.39    3.30
  10 -12   1   62.39    3.90
  10  12   1   59.29    4.50
 -10  12  -1   54.99    3.30
 -10  12  -1   62.79    3.30
 -10  12  -1   60.19    3.50
  10  12   1   66.09    4.50
  10  12   1   69.69    4.30
 -12 -12  -1   -0.40    0.80
  12 -12   1   -0.10    1.30
  12 -12   1   -0.60    0.80
 -12 -12  -1    1.10    1.10
  12 -12   1   -2.10    1.20
 -12 -12  -1    0.00    0.90
  12 -12   1    0.10    1.00
  12  12   1    2.00    1.70
 -12  12  -1    0.40    1.00
  12  12   1    0.20    1.30
  12  12   1   -1.40    1.50
 -12  12  -1    0.30    0.90
 -12  12  -1    1.20    1.10
 -14 -12  -1    3.20    1.30
  14 -12   1    2.10    2.00
  14 -12   1    0.90    1.30
  14 -12   1    3.50    1.80
 -14 -12  -1    3.50    1.50
 -14 -12  -1    2.50    1.60
  14  12   1    0.60    1.60
 -14  12  -1    2.50    1.40
 -14  12  -1    2.20    1.60
 -14  12  -1    3.30    1.40
  14  12   1    3.30    2.30
  14  12   1    5.10    2.70
 -13 -13   1   14.20    2.10
  13 -13  -1   16.40    2.90
 -13 -13   1   12.90    2.00
  13 -13  -1   18.30    3.00
  13 -13  -1   15.20    2.40
 -13 -13   1   14.10    2.10
  13  13  -1    8.80    2.40
  13  13  -1   13.00    3.00
 -13  13   1   15.00    2.40
 -13  13   1   15.00    2.40
 -13  13   1   16.00    2.20
 -13  13   1   14.20    2.40
  13  13  -1   15.50    3.50
  11 -13  -1   -0.70    1.00
  11 -13  -1    0.30    1.20
 -11 -13   1   -0.30    0.80
  11 -13  -1    0.80    1.00
 -11 -13   1    0.30    0.90
  11 -13  -1   -0.70    0.80
 -11 -13   1    0.30    0.80
 -11  13   1   -0.60    1.00
  11  13  -1    1.30    1.70
 -11  13   1    0.40    0.90
  11  13  -1   -1.10    1.30
  11  13  -1    0.20    1.70
 -11  13   1   -0.70    0.90
 -11  13   1   -0.40    0.80
   9 -13  -1   37.40    2.00
  -9 -13   1   35.50    2.50
   9 -13  -1   35.60    3.00
  -9 -13   1   35.00    2.40
   9 -13  -1   36.90    2.70
   9 -13  -1   37.30    2.30
   9 -13  -1   32.00    2.90
  -9 -13   1   40.10    2.50
   9  13  -1   31.70    3.80
   9  13  -1   36.80    3.10
  -9  13   1   37.00    2.60
  -9  13   1   39.20    2.80
   9  13  -1   32.60    3.60
  -9  13   1   39.10    2.50
  -9  13   1   41.10    2.30
   9  13  -1   33.80    2.80
  -7 -13   1   70.99    3.20
   7 -13  -1   75.59    3.40
   7 -13  -1   75.39    3.20
   7 -13  -1   72.79    3.80
  -7 -13   1   71.69    3.10
   7 -13  -1   74.29    3.80
  -7 -13   1   70.69    3.20
   7 -13  -1   72.19    3.00
  -7 -13   1   67.79    3.20
  -7  13   1   69.79    2.80
   7  13  -1   72.39    3.30
  -7  13   1   69.39    3.30
   7  13  -1   69.39    4.20
   7  13  -1   71.29    4.10
   7  13  -1   72.89    3.50
   7  13  -1   69.59    3.80
  -7  13   1   69.89    3.20
  -7  13   1   65.89    3.30
  -5 -13   1    1.30    0.50
   5 -13  -1    0.00    0.70
   5 -13  -1    0.60    0.50
  -5 -13   1    1.00    0.60
   5 -13  -1    1.20    0.50
   5 -13  -1    0.30    0.60
  -5 -13   1    0.10    0.60
  -5 -13   1    0.60    0.60
  -5 -13   1    1.00    0.60
   5 -13  -1    1.40    0.70
   5 -13  -1    1.10    0.80
   5  13  -1    0.50    0.80
  -5  13   1    1.20    0.60
   5  13  -1    0.40    0.60
  -5  13   1    0.20    0.40
  -5  13   1    0.20    0.50
   5  13  -1    1.80    0.40
   5  13  -1    1.80    1.00
   5  13  -1    0.40    0.90
  -5  13   1    0.40    0.60
  -3 -13   1   49.30    2.40
  -3 -13   1   44.60    2.20
   3 -13  -1   46.60    2.20
  -3 -13   1   46.80    2.20
   3 -13  -1   50.59    2.60
   3 -13  -1   49.40    2.30
   3 -13  -1   50.19    2.00
  -3 -13   1   52.19    2.40
   3 -13  -1   51.99    1.80
  -3 -13   1   47.10    1.90
   3 -13  -1   49.90    2.40
   3  13  -1   46.70    2.40
   3  13  -1   49.00    2.80
  -3  13   1   49.00    2.20
  -3  13   1   47.10    1.50
  -3  13   1   48.30    2.30
   3  13  -1   51.99    1.70
  -3  13   1   46.80    2.50
   3  13  -1   47.10    2.70
  -3  13   1   50.39    2.10
  -1 -13   1    0.60    0.50
  -1 -13   1    1.00    0.30
   1 -13  -1    0.70    0.50
  -1 -13   1    0.40    0.50
   1 -13  -1    0.10    0.40
   1 -13  -1    0.70    0.40
  -1 -13   1    0.40    0.50
  -1 -13   1    0.90    0.60
   1 -13  -1    0.90    0.50
   1 -13  -1    1.20    0.60
   1 -13  -1    1.30    0.30
  -1 -13   1    0.60    0.40
   1  13  -1    1.30    0.70
  -1  13   1    0.50    0.30
   1  13  -1    0.20    0.50
  -1  13   1    0.50    0.50
  -1  13   1   -0.10    0.40
   1  13  -1    0.80    0.30
  -1  13   1    0.20    0.30
   1  13  -1    1.30    0.50
   1 -13   1   70.79    2.50
   1 -13   1   65.69    2.80
   1 -13   1   68.79    3.00
  -1 -13  -1   69.29    2.70
   1 -13   1   70.99    2.80
  -1 -13  -1   69.69    2.70
  -1 -13  -1   71.59    2.50
   1 -13   1   69.59    2.90
  -1 -13  -1   72.29    1.90
   1 -13   1   71.19    2.10
  -1 -13  -1   67.59    2.70
  -1 -13  -1   71.19    3.00
   1 -13   1   70.19    2.70
  -1  13  -1   70.89    2.80
  -1  13  -1   70.19    2.30
  -1  13  -1   69.09    3.00
  -1  13  -1   70.09    3.00
   1  13   1   72.69    2.10
   1  13   1   71.79    2.50
   1  13   1   66.09    3.00
  -1  13  -1   71.09    2.40
   1  13   1   69.99    3.00
   1  13   1   66.39    2.90
  -3 -13  -1  167.18    5.20
   3 -13   1  170.78    5.20
   3 -13   1  172.38    5.30
  -3 -13  -1  165.58    5.20
   3 -13   1  172.48    4.70
   3 -13   1  166.78    5.50
  -3 -13  -1  165.38    4.70
   3 -13   1  169.78    5.50
  -3 -13  -1  167.98    5.20
  -3 -13  -1  172.48    5.30
   3 -13   1  160.38    5.20
   3 -13   1  167.48    5.20
   3 -13   1  170.68    5.00
   3  13   1  170.88    4.90
  -3  13  -1  163.78    5.30
   3  13   1  170.78    4.30
  -3  13  -1  166.48    5.10
  -3  13  -1  165.78    5.00
   3  13   1  173.58    5.80
   3  13   1  163.58    5.90
  -3  13  -1  163.48    5.50
   3  13   1  170.88    5.80
  -3  13  -1  178.58    4.70
   5 -13   1   11.90    1.60
  -5 -13  -1   12.90    1.30
  -5 -13  -1   13.10    1.40
  -5 -13  -1   11.50    1.30
   5 -13   1   13.50    1.30
   5 -13   1   11.60    1.20
   5 -13   1   11.00    1.60
  -5 -13  -1   13.00    1.10
  -5 -13  -1   12.30    0.80
  -5 -13  -1   13.00    1.40
   5 -13   1    9.20    1.30
   5 -13   1   12.60    1.20
   5 -13   1   10.50    1.30
  -5  13  -1   10.50    1.40
   5  13   1   13.50    1.90
  -5  13  -1    9.20    1.10
   5  13   1   10.60    1.60
   5  13   1   14.20    1.90
   5  13   1   13.00    1.40
  -5  13  -1   12.90    1.40
   5  13   1   11.10    0.70
   5  13   1   11.80    1.10
  -5  13  -1   12.20    1.20
  -5  13  -1   11.80    1.00
  -7 -13  -1   30.20    2.00
   7 -13   1   27.20    1.70
  -7 -13  -1   30.40    1.90
  -7 -13  -1   27.00    1.90
   7 -13   1   30.40    1.90
   7 -13   1   29.20    2.50
   7 -13   1   27.10    2.30
   7 -13   1   27.50    2.00
  -7 -13  -1   31.80    1.90
   7 -13   1   27.50    2.10
  -7 -13  -1   31.90    2.10
  -7  13  -1   26.00    2.00
   7  13   1   30.90    2.10
  -7  13  -1   28.10    1.70
  -7  13  -1   28.30    2.00
   7  13   1   29.50    1.70
   7  13   1   28.90    2.90
   7  13   1   27.40    3.00
   7  13   1   23.50    2.60
  -7  13  -1   29.30    2.20
   9 -13   1    1.00    0.80
   9 -13   1    0.20    0.80
   9 -13   1    0.10    1.10
  -9 -13  -1    0.40    0.80
   9 -13   1    0.90    1.20
   9 -13   1    0.80    0.90
  -9 -13  -1    0.20    0.80
  -9 -13  -1    1.10    0.80
   9  13   1    0.80    1.40
  -9  13  -1   -0.30    0.80
  -9  13  -1    1.30    0.70
  -9  13  -1    2.10    1.00
  -9  13  -1    0.10    0.70
   9  13   1    1.70    1.40
   9  13   1   -0.90    1.10
 -11 -13  -1   93.89    4.60
 -11 -13  -1   96.49    4.50
  11 -13   1   91.39    5.00
 -11 -13  -1   97.09    4.30
  11 -13   1   98.49    5.40
  11 -13   1   98.39    4.90
 -11  13  -1   95.39    4.20
  11  13   1   93.09    5.50
  11  13   1   97.69    6.10
  11  13   1  102.09    6.00
 -11  13  -1   98.99    4.60
 -11  13  -1   89.79    4.60
  13 -13   1    2.40    1.70
 -13 -13  -1    4.00    1.30
 -13 -13  -1    4.60    1.50
  13 -13   1    2.00    1.30
  13 -13   1    5.90    2.00
 -13 -13  -1    3.60    1.40
  13  13   1    3.90    2.10
  13  13   1    0.40    1.70
 -13  13  -1    3.90    1.40
 -13  13  -1    3.70    1.40
 -13  13  -1    1.00    1.20
  13  13   1    5.90    2.40
  14 -14  -1   -0.50    1.30
 -14 -14   1   -1.40    0.80
  14 -14  -1    0.50    1.60
 -14 -14   1   -0.50    1.30
 -14 -14   1   -0.80    1.20
  14 -14  -1    1.00    1.60
 -14  14   1    1.10    1.50
  14  14  -1   -1.70    1.80
  14  14  -1    2.20    2.50
  14  14  -1   -0.10    1.60
 -14  14   1   -1.10    1.20
 -14  14   1   -1.80    1.10
 -12 -14   1    0.80    1.00
  12 -14  -1    0.80    1.30
  12 -14  -1    1.80    1.20
 -12 -14   1    0.50    1.00
  12 -14  -1   -1.10    1.30
 -12 -14   1    0.20    1.00
 -12  14   1    0.20    0.90
 -12  14   1    0.70    1.20
  12  14  -1    1.10    1.50
  12  14  -1   -1.50    1.60
  12  14  -1    2.80    1.90
 -12  14   1   -0.50    0.80
 -10 -14   1    4.50    1.20
 -10 -14   1    5.30    1.30
  10 -14  -1    5.60    1.30
 -10 -14   1    3.40    1.10
  10 -14  -1    2.90    1.60
  10 -14  -1    5.70    1.20
  10 -14  -1    4.50    1.50
 -10  14   1    3.30    1.20
  10  14  -1    5.20    2.10
  10  14  -1    6.20    1.80
 -10  14   1    4.80    1.20
  10  14  -1    5.10    2.10
 -10  14   1    7.10    1.40
 -10  14   1    7.10    1.60
   8 -14  -1   53.49    2.50
   8 -14  -1   52.69    2.70
  -8 -14   1   45.70    2.80
   8 -14  -1   46.70    2.80
  -8 -14   1   54.29    2.80
  -8 -14   1   54.09    2.90
  -8 -14   1   49.99    2.80
   8 -14  -1   41.70    3.10
   8 -14  -1   42.50    3.10
   8  14  -1   46.90    3.70
  -8  14   1   49.10    2.40
   8  14  -1   47.70    3.00
   8  14  -1   46.70    2.80
  -8  14   1   48.30    2.80
  -8  14   1   48.00    3.00
  -8  14   1   49.60    2.90
   8  14  -1   53.49    3.50
   8  14  -1   47.30    3.90
   6 -14  -1  196.88    6.60
  -6 -14   1  202.68    6.60
   6 -14  -1  206.88    7.10
  -6 -14   1  208.08    6.60
   6 -14  -1  204.18    6.30
  -6 -14   1  206.48    6.80
  -6 -14   1  204.28    6.60
  -6 -14   1  210.98    6.30
   6 -14  -1  202.08    7.10
   6 -14  -1  207.18    6.50
  -6  14   1  204.48    6.60
  -6  14   1  202.28    6.50
   6  14  -1  203.38    6.80
  -6  14   1  203.98    5.80
   6  14  -1  209.08    7.70
   6  14  -1  213.98    7.30
  -6  14   1  210.28    6.80
  -4 -14   1  136.89    4.60
   4 -14  -1  135.89    4.10
   4 -14  -1  126.89    4.90
  -4 -14   1  132.39    4.70
   4 -14  -1  132.39    4.60
  -4 -14   1  129.49    4.60
   4 -14  -1  129.59    4.50
  -4 -14   1  133.79    4.10
   4 -14  -1  126.69    4.80
  -4 -14   1  134.09    4.70
   4 -14  -1  136.39    4.50
  -4  14   1  130.99    4.60
  -4  14   1  135.09    3.70
  -4  14   1  135.59    3.70
   4  14  -1  136.59    3.70
   4  14  -1  134.29    5.30
   4  14  -1  135.29    5.00
  -4  14   1  129.79    4.50
   4  14  -1  124.79    4.70
  -4  14   1  126.59    4.30
   2 -14  -1   36.20    2.00
  -2 -14   1   38.20    2.00
   2 -14  -1   37.00    1.90
  -2 -14   1   41.00    1.50
  -2 -14   1   39.00    2.00
   2 -14  -1   36.40    2.10
   2 -14  -1   34.50    1.40
   2 -14  -1   37.40    1.80
   2 -14  -1   36.20    2.10
  -2 -14   1   36.70    1.80
  -2 -14   1   37.20    2.10
  -2  14   1   37.00    1.80
   2  14  -1   38.90    1.40
  -2  14   1   37.00    2.10
  -2  14   1   39.00    1.70
   2  14  -1   35.40    2.00
  -2  14   1   33.50    1.90
   2  14  -1   36.80    2.30
   2  14  -1   34.20    2.30
   0 -14  -1   46.20    1.80
   0 -14   1   43.70    1.90
   0 -14   1   43.20    2.10
   0 -14   1   42.60    1.50
   0 -14  -1   48.20    2.20
   0 -14   1   45.10    2.30
   0 -14   1   43.60    2.40
   0 -14  -1   43.60    2.20
   0 -14   1   44.80    2.20
   0 -14  -1   44.20    2.30
   0 -14  -1   45.70    2.10
   0  14  -1   45.00    2.40
   0  14   1   44.70    2.20
   0  14  -1   43.70    2.10
   0  14  -1   42.70    2.40
   0  14   1   44.10    2.40
   0  14   1   47.90    1.70
   0  14  -1   45.70    1.50
   0  14  -1   47.30    1.70
   0  14   1   46.30    1.90
   0  14   1   42.30    2.30
  -2 -14  -1   49.99    2.30
   2 -14   1   51.39    2.50
   2 -14   1   54.49    2.10
  -2 -14  -1   50.69    2.20
  -2 -14  -1   53.09    1.70
  -2 -14  -1   51.29    2.40
   2 -14   1   52.29    1.80
  -2 -14  -1   48.00    2.30
   2 -14   1   57.59    2.40
   2 -14   1   50.49    2.60
   2 -14   1   48.70    2.40
   2 -14   1   50.19    2.40
   2  14   1   46.60    2.70
  -2  14  -1   52.09    2.00
   2  14   1   50.19    2.00
   2  14   1   53.49    2.70
   2  14   1   52.09    1.60
  -2  14  -1   52.99    2.20
  -2  14  -1   52.29    2.60
   2  14   1   51.69    2.70
  -2  14  -1   49.30    2.30
  -2  14  -1   53.79    1.80
  -4 -14  -1  122.59    4.20
  -4 -14  -1  117.19    4.20
   4 -14   1  123.69    4.20
  -4 -14  -1  122.79    4.30
   4 -14   1  121.09    4.20
   4 -14   1  123.09    4.60
   4 -14   1  123.29    4.60
  -4 -14  -1  114.59    3.70
   4 -14   1  128.59    4.30
   4 -14   1  126.09    4.00
   4 -14   1  116.79    4.20
  -4 -14  -1  118.39    4.30
   4  14   1  116.89    4.80
   4  14   1  122.69    3.30
   4  14   1  126.09    4.90
  -4  14  -1  118.29    4.10
  -4  14  -1  115.99    4.20
   4  14   1  124.79    3.80
   4  14   1  125.09    5.10
  -4  14  -1  123.09    4.40
  -4  14  -1  126.89    3.70
  -6 -14  -1   97.49    4.00
   6 -14   1  102.69    4.10
  -6 -14  -1  100.49    3.70
  -6 -14  -1   98.79    3.80
   6 -14   1  103.09    3.90
  -6 -14  -1  106.39    4.00
   6 -14   1   97.29    4.30
   6 -14   1   95.29    3.70
   6 -14   1   96.49    4.30
  -6 -14  -1  106.29    4.10
  -6  14  -1   99.49    4.10
   6  14   1   96.29    4.60
  -6  14  -1  100.79    4.00
  -6  14  -1   99.59    3.50
   6  14   1  107.39    3.50
   6  14   1  105.39    4.00
  -6  14  -1   96.69    3.90
   6  14   1  100.69    4.90
   6  14   1   98.49    4.70
   8 -14   1   11.90    1.50
   8 -14   1    9.80    1.50
  -8 -14  -1    8.20    1.30
   8 -14   1   10.20    1.70
  -8 -14  -1   10.10    1.50
   8 -14   1   11.10    1.30
  -8 -14  -1    8.10    1.30
   8 -14   1    6.70    1.60
  -8 -14  -1    9.90    1.40
  -8  14  -1   10.60    1.30
  -8  14  -1   10.80    1.70
   8  14   1    7.60    2.10
  -8  14  -1    8.80    1.40
   8  14   1    6.80    1.80
  -8  14  -1   11.20    1.70
   8  14   1    4.30    1.40
 -10 -14  -1    9.80    1.60
 -10 -14  -1   12.50    1.80
  10 -14   1    9.00    1.80
  10 -14   1   11.60    2.20
  10 -14   1   12.50    2.20
  10 -14   1   11.90    1.60
 -10 -14  -1    8.40    1.60
 -10  14  -1   10.90    2.00
 -10  14  -1   11.90    1.90
 -10  14  -1   13.20    1.90
  10  14   1   12.40    2.60
  10  14   1   11.30    2.50
  10  14   1   10.60    2.30
 -10  14  -1   12.60    1.70
  12 -14   1    2.80    1.60
 -12 -14  -1    1.10    1.00
  12 -14   1    2.00    1.20
 -12 -14  -1    3.10    1.20
 -12 -14  -1    2.20    1.20
  12 -14   1    1.20    1.60
 -12  14  -1    3.20    1.20
  12  14   1    2.50    2.00
 -12  14  -1    2.90    1.50
 -12  14  -1    0.20    1.10
  12  14   1    2.70    1.80
 -12  14  -1    3.10    1.30
  12  14   1    1.50    1.70
 -14 -14  -1   13.80    2.30
  14 -14   1   14.10    3.00
 -14 -14  -1   12.50    2.30
  14 -14   1   12.40    2.20
 -14 -14  -1   16.90    2.30
  14 -14   1   12.50    2.60
 -14  14  -1   15.60    2.40
 -14  14  -1   17.60    2.90
  14  14   1   21.70    3.70
  14  14   1   13.70    3.00
 -14  14  -1   16.30    2.70
  14  14   1   22.50    4.20
 -13 -15   1    5.70    1.60
 -13 -15   1    4.00    1.30
  13 -15  -1    4.70    1.50
  13 -15  -1    2.00    1.60
 -13 -15   1    3.70    1.50
  13 -15  -1    3.10    1.90
  13  15  -1    6.10    2.60
 -13  15   1    3.20    1.40
  13  15  -1    2.90    2.40
 -13  15   1    2.60    1.50
  13  15  -1    3.10    1.80
 -13  15   1    1.30    1.20
  11 -15  -1    8.50    1.40
  11 -15  -1    7.80    1.90
  11 -15  -1    6.70    1.60
  11 -15  -1    9.10    2.10
 -11 -15   1    4.30    1.40
 -11 -15   1    5.70    1.30
 -11 -15   1    4.40    1.40
  11  15  -1    2.70    1.50
 -11  15   1    5.20    1.40
  11  15  -1    5.60    2.20
 -11  15   1    5.10    1.40
 -11  15   1    4.80    1.50
  11  15  -1   10.10    2.70
   9 -15  -1   11.80    1.70
   9 -15  -1   15.00    2.30
   9 -15  -1   13.60    2.30
  -9 -15   1   15.90    1.90
  -9 -15   1   14.10    1.90
   9 -15  -1   13.80    1.50
  -9 -15   1   14.80    1.80
   9 -15  -1   11.00    1.60
   9  15  -1    8.80    2.30
  -9  15   1   13.60    1.80
   9  15  -1    9.10    2.30
  -9  15   1   12.80    1.80
   9  15  -1   13.20    2.30
  -9  15   1   11.10    1.80
  -7 -15   1  142.59    5.30
  -7 -15   1  146.39    5.00
   7 -15  -1  135.79    5.10
  -7 -15   1  133.69    5.10
  -7 -15   1  138.29    5.40
   7 -15  -1  135.29    4.80
   7 -15  -1  145.79    5.30
   7 -15  -1  148.49    5.80
  -7 -15   1  143.69    5.20
   7 -15  -1  145.59    5.80
   7  15  -1  143.19    5.40
   7  15  -1  144.79    6.60
  -7  15   1  140.89    5.40
  -7  15   1  139.89    5.20
   7  15  -1  134.39    6.30
   7  15  -1  144.39    6.00
  -5 -15   1   22.30    2.10
  -5 -15   1   21.10    1.40
   5 -15  -1   20.20    1.60
   5 -15  -1   19.50    2.10
  -5 -15   1   21.10    1.60
   5 -15  -1   21.60    1.70
  -5 -15   1   18.90    1.60
   5 -15  -1   21.30    1.40
   5 -15  -1   19.20    2.00
  -5 -15   1   21.20    1.80
   5 -15  -1   19.70    1.60
  -5  15   1   19.20    1.90
   5  15  -1   19.20    2.10
   5  15  -1   19.30    1.90
  -5  15   1   20.80    1.60
   5  15  -1   18.00    2.20
   5  15  -1   18.90    2.30
  -5  15   1   21.80    1.60
  -3 -15   1   35.00    2.10
   3 -15  -1   34.00    2.00
   3 -15  -1   34.90    1.70
  -3 -15   1   33.70    2.10
  -3 -15   1   34.90    2.10
   3 -15  -1   34.10    2.20
   3 -15  -1   34.40    2.10
  -3 -15   1   35.60    1.90
   3 -15  -1   35.20    2.00
   3 -15  -1   36.00    1.50
  -3 -15   1   34.10    1.50
   3  15  -1   32.20    2.30
  -3  15   1   32.30    2.00
  -3  15   1   35.40    1.90
  -3  15   1   33.40    2.10
  -3  15   1   35.70    1.80
   3  15  -1   34.40    2.20
   3  15  -1   31.00    2.30
   3  15  -1   34.20    1.40
   1 -15  -1  165.68    5.30
  -1 -15   1  176.78    5.30
  -1 -15   1  182.18    4.70
   1 -15  -1  167.98    5.70
  -1 -15   1  172.68    5.70
   1 -15  -1  177.88    4.90
   1 -15  -1  176.18    5.60
   1 -15  -1  163.78    5.50
  -1 -15   1  173.98    5.70
  -1 -15   1  185.58    5.70
  -1  15   1  178.38    5.20
  -1  15   1  167.18    5.80
   1  15  -1  174.28    6.00
   1  15  -1  179.08    5.70
  -1  15   1  176.88    4.90
  -1  15   1  179.58    5.70
   1  15  -1  190.68    6.20
   1  15  -1  180.48    4.90
  -1 -15  -1  164.08    4.90
   1 -15   1  165.48    4.30
   1 -15   1  162.08    5.50
   1 -15   1  159.28    5.30
  -1 -15  -1  151.78    5.20
  -1 -15  -1  162.48    5.60
   1 -15   1  163.98    4.80
   1 -15   1  157.68    5.10
  -1 -15  -1  167.28    4.10
  -1 -15  -1  164.28    5.20
   1 -15   1  159.58    5.40
  -1 -15  -1  161.28    5.10
   1  15   1  154.18    4.70
  -1  15  -1  155.88    5.50
  -1  15  -1  163.88    4.50
  -1  15  -1  164.78    5.20
   1  15   1  159.88    5.60
  -1  15  -1  163.98    4.70
  -1  15  -1  154.88    5.50
   1  15   1  165.08    4.30
   1  15   1  154.78    5.50
   1  15   1  172.68    5.60
   3 -15   1    7.80    1.10
   3 -15   1    8.20    1.00
   3 -15   1    7.90    0.70
  -3 -15  -1    6.20    1.00
   3 -15   1    6.70    1.10
   3 -15   1    8.40    1.10
  -3 -15  -1    6.80    1.00
   3 -15   1    7.90    1.20
  -3 -15  -1    6.70    1.10
  -3 -15  -1    9.90    0.80
  -3 -15  -1    7.50    1.00
   3 -15   1    7.30    1.20
  -3  15  -1    7.10    1.20
   3  15   1    6.90    1.30
   3  15   1    8.00    0.90
  -3  15  -1    7.50    1.10
   3  15   1    8.10    1.40
  -3  15  -1    7.90    1.00
  -3  15  -1    8.30    0.70
   3  15   1    7.00    1.20
  -3  15  -1    8.10    0.90
  -5 -15  -1   22.90    1.50
   5 -15   1   24.80    1.70
   5 -15   1   25.20    1.70
   5 -15   1   26.10    2.10
  -5 -15  -1   25.10    1.90
  -5 -15  -1   26.10    1.90
  -5 -15  -1   26.50    1.80
  -5 -15  -1   26.10    1.80
   5 -15   1   25.90    1.80
   5 -15   1   26.30    2.00
   5 -15   1   27.50    1.80
   5  15   1   24.30    1.50
   5  15   1   26.90    2.70
   5  15   1   23.90    1.80
   5  15   1   24.20    2.70
  -5  15  -1   23.70    1.70
  -5  15  -1   25.10    1.80
   5  15   1   26.30    2.40
  -5  15  -1   27.00    1.90
  -5  15  -1   24.80    1.40
  -5  15  -1   27.50    1.80
   7 -15   1    6.60    1.20
  -7 -15  -1    9.80    1.30
   7 -15   1    8.00    1.20
  -7 -15  -1    8.40    1.40
  -7 -15  -1    8.10    1.40
   7 -15   1    8.70    1.70
  -7 -15  -1    6.00    1.20
   7 -15   1    5.40    1.40
  -7 -15  -1    9.20    1.30
   7 -15   1    7.20    1.30
   7  15   1    6.10    1.80
   7  15   1   11.60    2.10
  -7  15  -1    5.50    1.20
   7  15   1   10.70    2.00
  -7  15  -1    6.80    1.30
  -7  15  -1    8.10    1.10
  -7  15  -1    7.40    1.20
   7  15   1    9.10    1.40
  -9 -15  -1  124.29    4.90
   9 -15   1  119.09    5.20
   9 -15   1  131.49    5.80
   9 -15   1  133.19    5.70
  -9 -15  -1  121.99    5.00
   9 -15   1  131.39    4.80
  -9 -15  -1  119.99    5.10
   9 -15   1  142.99    5.00
   9  15   1  126.29    6.10
  -9  15  -1  126.29    4.70
  -9  15  -1  128.39    5.20
   9  15   1  114.89    6.10
  -9  15  -1  127.79    5.50
  -9  15  -1  121.29    5.20
   9  15   1  125.79    6.70
 -11 -15  -1    4.00    1.20
  11 -15   1    4.00    1.40
 -11 -15  -1    2.40    1.20
 -11 -15  -1    4.00    1.30
  11 -15   1    5.10    1.60
  11 -15   1    2.10    1.60
 -11  15  -1    4.80    1.50
 -11  15  -1    1.30    1.20
  11  15   1    6.60    2.20
 -11  15  -1    3.10    1.20
  11  15   1    4.50    1.80
  11  15   1    5.20    2.40
  13 -15   1    9.30    2.30
  13 -15   1    7.30    1.90
 -13 -15  -1    6.40    1.70
 -13 -15  -1   11.30    2.00
 -13 -15  -1    9.50    1.90
  13 -15   1    6.70    2.10
 -13  15  -1   12.00    2.30
  13  15   1    7.70    2.50
  13  15   1   13.10    3.30
 -13  15  -1    8.60    1.90
 -13  15  -1    8.90    2.00
  13  15   1    9.90    2.80
  14 -16  -1    3.50    1.50
  14 -16  -1    5.10    2.30
 -14 -16   1    3.30    1.40
 -14 -16   1    3.80    1.60
 -14 -16   1    2.50    1.30
  14 -16  -1    1.50    1.90
  14  16  -1    3.00    2.40
  14  16  -1    6.50    2.30
 -14  16   1    5.20    1.70
 -14  16   1    3.00    1.50
 -14  16   1    1.70    1.40
  14  16  -1    5.00    2.50
  12 -16  -1    1.80    1.20
  12 -16  -1   -0.20    1.40
  12 -16  -1   -0.60    1.30
 -12 -16   1   -0.10    1.00
 -12 -16   1    1.60    1.20
 -12 -16   1   -0.10    1.00
 -12  16   1   -2.20    0.90
  12  16  -1    2.00    2.10
 -12  16   1    1.30    1.10
 -12  16   1    1.50    1.20
  12  16  -1   -0.90    1.60
  12  16  -1    0.40    1.60
 -10 -16   1    2.40    1.10
  10 -16  -1    2.30    1.00
  10 -16  -1   -0.50    0.80
 -10 -16   1    0.60    0.90
 -10 -16   1    1.20    0.90
  10 -16  -1    1.30    1.20
  10 -16  -1    2.30    1.40
 -10  16   1    0.70    1.00
  10  16  -1    1.00    1.80
  10  16  -1    1.20    1.40
  10  16  -1    1.60    1.50
 -10  16   1    0.20    0.90
 -10  16   1    1.50    1.00
   8 -16  -1    0.50    0.80
  -8 -16   1    0.10    0.90
  -8 -16   1    0.60    0.80
   8 -16  -1    1.60    1.20
   8 -16  -1    1.70    0.80
   8 -16  -1    2.00    0.90
  -8 -16   1   -0.40    0.80
   8 -16  -1    1.30    1.10
  -8 -16   1    0.40    0.80
   8  16  -1   -0.20    0.90
   8  16  -1    2.10    1.30
   8  16  -1   -0.60    1.20
  -8  16   1   -0.10    0.90
   8  16  -1    0.50    1.00
   8  16  -1   -0.30    1.30
  -8  16   1   -0.20    0.70
  -8  16   1    0.30    0.80
  -6 -16   1    0.70    0.80
   6 -16  -1   -0.40    0.90
  -6 -16   1    0.10    0.60
   6 -16  -1    0.40    0.80
  -6 -16   1    0.00    0.60
   6 -16  -1    0.30    0.60
  -6 -16   1    0.20    0.90
  -6 -16   1    0.00    0.50
   6 -16  -1    0.70    0.70
   6 -16  -1    0.30    0.80
  -6  16   1    0.60    0.60
   6  16  -1   -0.80    0.70
  -6  16   1    0.20    0.60
   6  16  -1   -0.30    0.90
  -6  16   1   -0.10    0.60
   6  16  -1    0.40    1.10
   6  16  -1   -0.40    1.00
  -4 -16   1   33.80    2.20
   4 -16  -1   26.50    2.00
   4 -16  -1   29.20    1.90
  -4 -16   1   28.10    2.10
   4 -16  -1   31.50    1.70
   4 -16  -1   28.50    2.00
  -4 -16   1   29.90    2.00
   4 -16  -1   31.00    2.30
  -4 -16   1   27.40    1.80
  -4 -16   1   29.50    1.50
   4  16  -1   28.40    2.10
  -4  16   1   33.40    1.80
   4  16  -1   32.10    2.60
  -4  16   1   25.80    1.90
  -4  16   1   28.00    2.10
  -4  16   1   29.30    1.90
   4  16  -1   30.30    2.30
   4  16  -1   29.30    2.40
   2 -16  -1    6.20    1.20
  -2 -16   1    3.70    0.70
   2 -16  -1    3.80    0.90
  -2 -16   1    4.60    0.90
   2 -16  -1    3.90    0.80
   2 -16  -1    5.10    0.70
   2 -16  -1    4.00    0.80
   2 -16  -1    3.60    0.80
  -2 -16   1    4.70    1.00
  -2 -16   1    3.90    0.90
  -2 -16   1    5.40    0.60
   2  16  -1    6.60    0.70
  -2  16   1    6.10    1.10
  -2  16   1    6.10    0.80
   2  16  -1    6.40    1.30
  -2  16   1    5.40    0.90
  -2  16   1    5.10    1.10
   2  16  -1    7.30    1.20
   2  16  -1    6.00    1.30
   0 -16  -1   30.00    2.10
   0 -16   1   27.10    1.80
   0 -16  -1   29.10    1.90
   0 -16   1   29.40    2.10
   0 -16  -1   30.30    1.50
   0 -16   1   25.20    1.80
   0 -16   1   29.90    1.60
   0 -16   1   30.80    1.40
   0 -16  -1   28.70    1.70
   0 -16  -1   29.60    1.90
   0 -16   1   30.10    1.90
   0  16  -1   30.60    1.40
   0  16   1   31.50    1.60
   0  16   1   30.00    2.10
   0  16   1   30.80    1.30
   0  16  -1   31.80    1.20
   0  16  -1   28.70    2.10
   0  16  -1   31.20    1.90
   0  16   1   28.40    1.90
   0  16  -1   27.40    2.10
   0  16   1   29.40    2.10
   2 -16   1    7.00    0.90
   2 -16   1    6.40    1.10
   2 -16   1    9.40    1.40
   2 -16   1    8.70    1.10
   2 -16   1    6.80    1.20
  -2 -16  -1    8.40    1.00
  -2 -16  -1    8.90    1.20
   2 -16   1    9.00    1.30
  -2 -16  -1    9.10    1.20
  -2 -16  -1    7.60    1.10
  -2  16  -1    8.00    1.20
   2  16   1    6.70    1.20
  -2  16  -1    8.50    0.90
   2  16   1    9.20    1.00
  -2  16  -1    5.80    1.10
  -2  16  -1    9.00    1.00
   2  16   1    7.60    1.40
   2  16   1    6.20    1.20
  -2  16  -1    7.20    1.30
   4 -16   1   58.19    2.60
   4 -16   1   57.99    2.80
  -4 -16  -1   55.69    2.20
   4 -16   1   60.09    2.80
  -4 -16  -1   57.99    2.80
   4 -16   1   57.49    2.80
  -4 -16  -1   56.49    2.70
   4 -16   1   56.69    2.70
   4 -16   1   59.09    3.10
  -4 -16  -1   57.19    2.80
   4 -16   1   58.19    3.00
  -4 -16  -1   59.19    2.80
   4  16   1   56.49    3.30
  -4  16  -1   57.99    3.00
  -4  16  -1   56.69    2.60
  -4  16  -1   62.09    2.60
   4  16   1   58.99    2.30
   4  16   1   58.99    3.50
   4  16   1   56.39    3.30
  -4  16  -1   58.19    2.80
  -6 -16  -1   12.50    1.30
  -6 -16  -1   10.40    1.40
   6 -16   1   10.80    1.50
  -6 -16  -1   10.30    1.50
   6 -16   1   12.30    1.80
  -6 -16  -1   14.20    1.50
  -6 -16  -1   13.90    1.60
   6 -16   1   10.10    1.50
   6 -16   1   11.90    1.50
   6 -16   1   11.90    1.70
   6  16   1   13.90    2.30
  -6  16  -1   11.20    1.40
  -6  16  -1   13.90    1.60
   6  16   1   10.40    1.90
  -6  16  -1    9.60    1.40
   6  16   1    8.40    1.80
   6  16   1   14.90    1.70
  -8 -16  -1   10.40    2.20
   8 -16   1    8.60    1.80
  -8 -16  -1   11.10    1.50
  -8 -16  -1    8.70    1.50
   8 -16   1    8.60    1.60
   8 -16   1   11.00    1.50
  -8 -16  -1    9.90    1.60
   8 -16   1    7.00    1.60
   8 -16   1   10.60    1.40
   8  16   1    9.00    2.30
  -8  16  -1    9.90    1.70
  -8  16  -1   10.80    1.60
  -8  16  -1    7.40    1.40
   8  16   1   10.30    2.00
   8  16   1    6.70    2.00
  10 -16   1    0.20    0.90
  10 -16   1    1.10    0.90
  10 -16   1   -0.30    1.20
 -10 -16  -1    0.30    0.80
 -10 -16  -1    1.40    1.00
  10 -16   1    1.30    1.20
 -10 -16  -1    0.90    1.00
 -10  16  -1    0.40    1.00
  10  16   1    1.20    1.80
 -10  16  -1    1.70    1.00
  10  16   1    2.50    1.70
  10  16   1   -0.20    1.30
 -10  16  -1    0.30    1.00
 -12 -16  -1    0.10    1.10
  12 -16   1   -0.30    1.30
 -12 -16  -1    1.20    1.30
  12 -16   1   -0.80    1.40
 -12 -16  -1    0.10    1.10
  12 -16   1    0.00    1.10
 -12  16  -1    1.10    1.10
  12  16   1    0.10    1.60
 -12  16  -1    0.40    1.10
  12  16   1    2.20    1.80
 -12  16  -1   -0.80    0.90
  12  16   1    2.00    2.00
 -13 -17   1    4.40    1.40
 -13 -17   1    3.90    1.60
  13 -17  -1    5.80    1.70
 -13 -17   1    3.50    1.50
  13 -17  -1    3.50    1.80
  13 -17  -1    4.90    2.10
  13  17  -1    2.90    2.40
  13  17  -1    2.40    2.20
 -13  17   1    4.00    1.60
 -13  17   1    5.10    1.70
  13  17  -1    3.80    2.20
 -13  17   1    4.40    1.50
 -11 -17   1    5.30    1.50
  11 -17  -1    7.50    1.70
 -11 -17   1   11.30    1.80
 -11 -17   1    8.50    1.70
  11 -17  -1   10.80    2.20
  11 -17  -1    9.20    1.60
  11 -17  -1   10.00    2.30
  11  17  -1   13.20    3.00
  11  17  -1   11.80    3.00
  11  17  -1    4.60    1.90
 -11  17   1    8.70    1.90
 -11  17   1    7.80    1.70
 -11  17   1    7.30    1.60
   9 -17  -1  133.29    4.90
   9 -17  -1  137.89    5.20
   9 -17  -1  130.59    5.90
   9 -17  -1  128.19    5.40
   9 -17  -1  119.89    5.80
  -9 -17   1  126.59    5.40
  -9 -17   1  125.19    5.00
  -9 -17   1  128.99    5.30
  -9  17   1  124.59    5.50
   9  17  -1  133.09    6.80
  -9  17   1  128.09    5.30
   9  17  -1  124.79    6.90
  -9  17   1  125.49    5.40
   9  17  -1  133.89    6.30
  -7 -17   1   50.99    3.00
   7 -17  -1   54.79    2.80
  -7 -17   1   50.19    3.20
  -7 -17   1   47.00    2.80
   7 -17  -1   52.19    3.30
   7 -17  -1   53.59    2.90
  -7 -17   1   52.99    2.60
   7 -17  -1   55.89    3.40
  -7 -17   1   49.40    3.00
   7 -17  -1   49.30    2.80
   7  17  -1   50.89    4.00
   7  17  -1   50.09    3.50
   7  17  -1   50.99    3.20
   7  17  -1   56.79    3.90
  -7  17   1   48.30    2.80
  -7  17   1   49.99    2.80
  -7  17   1   50.39    3.00
   5 -17  -1  275.57    8.70
   5 -17  -1  274.47    8.50
  -5 -17   1  251.37    8.30
  -5 -17   1  254.27    8.20
  -5 -17   1  259.37    7.40
   5 -17  -1  263.07    8.00
  -5 -17   1  255.37    8.00
  -5 -17   1  244.08    8.10
   5 -17  -1  262.37    8.10
  -5  17   1  274.77    8.60
  -5  17   1  257.07    7.90
   5  17  -1  252.07    9.10
  -5  17   1  273.67    7.90
   5  17  -1  268.77    8.50
   5  17  -1  266.27    8.70
  -3 -17   1    2.40    0.90
   3 -17  -1    3.30    0.90
  -3 -17   1    2.80    0.70
   3 -17  -1    3.40    0.90
   3 -17  -1    4.60    1.20
  -3 -17   1    2.70    0.90
  -3 -17   1    3.80    0.60
   3 -17  -1    4.40    0.80
  -3 -17   1    3.70    1.00
   3 -17  -1    4.30    1.10
  -3  17   1    1.50    0.60
   3  17  -1    2.40    1.00
  -3  17   1    3.60    0.90
  -3  17   1    1.90    0.80
   3  17  -1    2.50    1.00
   3  17  -1    2.10    1.00
  -3  17   1    3.50    0.70
   1 -17  -1  147.79    5.10
  -1 -17   1  149.69    4.80
   1 -17  -1  144.59    5.20
  -1 -17   1  147.39    5.10
  -1 -17   1  143.99    5.20
  -1 -17   1  157.58    5.60
   1 -17  -1  149.79    4.90
   1 -17  -1  148.09    4.40
   1 -17  -1  146.79    5.30
   1 -17  -1  152.08    5.20
  -1 -17   1  150.48    5.30
  -1  17   1  148.59    4.30
   1  17  -1  153.48    4.30
  -1  17   1  148.19    4.70
   1  17  -1  160.18    5.30
  -1  17   1  144.69    5.40
  -1  17   1  143.69    5.20
   1  17  -1  139.79    5.50
  -1  17   1  138.19    5.40
   1  17  -1  141.19    5.50
  -1 -17  -1  347.37    9.80
  -1 -17  -1  343.77    9.70
  -1 -17  -1  351.36    9.60
   1 -17   1  325.47    9.80
   1 -17   1  343.27    9.70
  -1 -17  -1  332.37   10.00
  -1 -17  -1  339.17    9.20
   1 -17   1  326.27    9.70
   1 -17   1  338.17    9.90
   1 -17   1  334.57   10.10
   1 -17   1  342.17    9.20
  -1  17  -1  350.16    8.70
  -1  17  -1  338.27   10.20
  -1  17  -1  339.47    9.70
  -1  17  -1  330.77   10.00
   1  17   1  333.37   10.20
   1  17   1  318.77   10.10
  -1  17  -1  342.37    9.00
   1  17   1  336.17   10.00
   1  17   1  342.77    9.10
  -3 -17  -1  235.28    7.40
   3 -17   1  246.98    7.50
   3 -17   1  238.38    7.80
  -3 -17  -1  249.28    7.50
   3 -17   1  233.88    7.40
   3 -17   1  246.78    7.00
   3 -17   1  236.48    7.60
  -3 -17  -1  245.58    7.50
  -3 -17  -1  242.98    7.10
   3 -17   1  246.78    7.30
   3  17   1  226.08    8.10
  -3  17  -1  246.68    6.90
  -3  17  -1  237.68    7.40
  -3  17  -1  237.18    7.70
   3  17   1  238.08    8.00
   3  17   1  229.18    7.90
  -3  17  -1  242.18    7.10
   3  17   1  248.88    6.80
   5 -17   1  392.36   10.80
  -5 -17  -1  395.16   11.00
   5 -17   1  374.56   11.40
  -5 -17  -1  387.36   10.50
   5 -17   1  386.06   11.40
   5 -17   1  389.86   11.10
   5 -17   1  387.96   11.00
  -5 -17  -1  394.66   11.00
  -5 -17  -1  384.06   11.10
   5 -17   1  386.86   11.00
  -5 -17  -1  387.46   11.10
  -5  17  -1  408.26   11.30
  -5  17  -1  384.56   10.90
   5  17   1  399.36   11.20
   5  17   1  395.76   12.40
  -5  17  -1  372.96   10.70
  -5  17  -1  382.56   11.50
   5  17   1  374.56   12.00
   5  17   1  380.26   11.90
   7 -17   1   39.00    2.90
   7 -17   1   33.30    2.40
   7 -17   1   36.60    2.70
  -7 -17  -1   39.40    2.40
  -7 -17  -1   38.90    2.60
   7 -17   1   40.70    2.50
  -7 -17  -1   40.20    2.60
   7 -17   1   41.10    2.40
  -7 -17  -1   37.50    2.20
  -7 -17  -1   39.40    2.60
   7  17   1   36.30    2.50
   7  17   1   32.90    3.00
  -7  17  -1   40.90    2.70
   7  17   1   44.50    3.40
  -7  17  -1   46.70    2.60
   7  17   1   43.00    3.70
  -7  17  -1   34.40    2.40
   9 -17   1  146.09    5.40
   9 -17   1  148.59    6.40
  -9 -17  -1  150.78    5.90
   9 -17   1  143.29    5.80
  -9 -17  -1  150.48    5.90
   9 -17   1  149.29    6.50
  -9 -17  -1  144.19    5.50
   9 -17   1  152.98    5.60
  -9  17  -1  141.49    5.80
  -9  17  -1  150.68    5.90
   9  17   1  150.48    6.90
   9  17   1  152.58    7.60
   9  17   1  144.39    7.10
  -9  17  -1  150.48    6.10
 -11 -17  -1   12.30    2.10
  11 -17   1    8.70    2.10
  11 -17   1    9.10    2.00
 -11 -17  -1    9.20    1.70
 -11 -17  -1    8.10    1.60
  11 -17   1    8.50    1.80
 -11  17  -1    9.80    1.80
 -11  17  -1    8.70    1.80
 -11  17  -1   13.40    2.20
  11  17   1    7.40    2.10
  11  17   1   13.50    3.00
  11  17   1    8.20    2.50
 -13 -17  -1   41.70    3.30
  13 -17   1   41.40    3.40
 -13 -17  -1   45.70    3.40
 -13 -17  -1   49.70    3.60
  13 -17   1   39.20    4.30
  13 -17   1   45.30    3.90
 -13  17  -1   44.40    3.40
  13  17   1   44.40    5.60
 -13  17  -1   46.30    3.70
 -13  17  -1   45.10    3.50
  13  17   1   45.50    5.00
  13  17   1   50.49    5.40
 -12 -18   1    3.00    1.40
  12 -18  -1    3.40    1.70
 -12 -18   1    0.90    1.20
  12 -18  -1    3.50    1.70
  12 -18  -1   -1.10    1.00
 -12 -18   1    0.30    1.20
 -12  18   1    1.40    1.20
  12  18  -1    0.40    1.60
  12  18  -1    1.40    2.10
 -12  18   1    1.00    1.20
  12  18  -1    2.00    2.40
 -12  18   1    1.50    1.30
 -10 -18   1   15.50    2.20
  10 -18  -1   18.70    2.80
 -10 -18   1   16.90    2.10
  10 -18  -1   17.40    2.10
  10 -18  -1   15.00    2.10
  10 -18  -1   16.90    2.60
 -10 -18   1   19.60    2.20
 -10  18   1   18.10    2.30
  10  18  -1   18.70    2.90
 -10  18   1   20.60    2.40
  10  18  -1   15.30    3.10
  10  18  -1   19.80    3.40
 -10  18   1   18.30    2.40
   8 -18  -1   12.90    1.70
   8 -18  -1   14.20    2.20
   8 -18  -1   14.80    1.90
  -8 -18   1   12.20    1.60
  -8 -18   1   12.20    1.80
  -8 -18   1   11.40    1.70
  -8 -18   1   15.00    2.00
   8 -18  -1   16.50    2.00
   8 -18  -1   13.00    2.00
   8  18  -1   16.80    2.50
  -8  18   1   14.70    1.90
  -8  18   1   15.20    2.10
   8  18  -1   13.10    2.00
   8  18  -1   12.60    2.00
  -8  18   1   14.70    1.80
   8  18  -1   13.80    2.60
   8  18  -1   13.20    2.70
   6 -18  -1    6.40    1.40
  -6 -18   1    7.70    1.10
   6 -18  -1    6.70    1.30
  -6 -18   1    4.40    1.00
  -6 -18   1    6.60    1.30
   6 -18  -1    4.40    1.40
  -6 -18   1    6.10    1.30
  -6 -18   1    6.20    1.40
   6 -18  -1    4.10    1.10
   6 -18  -1    6.70    1.30
  -6  18   1    6.90    1.30
   6  18  -1    7.70    1.50
   6  18  -1    7.20    1.90
  -6  18   1    3.80    1.10
   6  18  -1    6.40    1.70
  -6  18   1    5.50    1.30
  -6  18   1    7.70    1.40
   6  18  -1    6.60    1.60
  -4 -18   1   10.10    1.50
   4 -18  -1   13.20    1.80
   4 -18  -1   14.40    1.70
  -4 -18   1   13.90    1.80
   4 -18  -1   12.70    1.50
   4 -18  -1   12.50    1.40
  -4 -18   1   15.60    1.90
  -4 -18   1   15.80    1.70
   4 -18  -1   12.00    1.70
   4  18  -1   11.90    2.00
   4  18  -1   11.70    1.70
  -4  18   1   13.10    1.50
  -4  18   1   12.70    1.40
   4  18  -1   12.70    1.80
   4  18  -1   13.70    2.10
  -4  18   1    8.30    1.40
  -4  18   1   11.00    1.70
   2 -18  -1    4.40    1.10
  -2 -18   1    3.10    1.00
  -2 -18   1    3.20    0.90
  -2 -18   1    3.00    0.80
  -2 -18   1    3.90    0.90
   2 -18  -1    3.70    1.00
   2 -18  -1    4.00    0.90
   2 -18  -1    4.50    1.20
   2 -18  -1    3.40    0.90
  -2  18   1    3.20    1.00
   2  18  -1    3.30    1.10
  -2  18   1    3.80    0.90
   2  18  -1    2.80    1.10
  -2  18   1    2.20    1.00
   2  18  -1    3.00    1.10
  -2  18   1    4.10    0.70
  -2  18   1    2.60    0.90
   0 -18  -1  133.39    4.80
   0 -18   1  132.39    4.40
   0 -18  -1  128.59    4.80
   0 -18   1  129.49    5.20
   0 -18   1  130.39    4.90
   0 -18   1  134.39    4.80
   0 -18  -1  131.49    5.10
   0 -18  -1  131.19    4.60
   0 -18  -1  129.79    4.20
   0  18  -1  137.69    4.10
   0  18   1  128.99    5.20
   0  18   1  138.99    4.30
   0  18   1  130.39    4.90
   0  18   1  134.19    5.20
   0  18  -1  127.09    4.80
   0  18  -1  124.59    5.20
   0  18  -1  120.39    5.10
  -2 -18  -1    8.30    1.10
   2 -18   1    9.50    1.30
  -2 -18  -1    7.70    1.20
   2 -18   1    7.70    1.40
  -2 -18  -1    7.40    1.20
   2 -18   1    7.80    1.00
  -2 -18  -1    8.70    1.30
   2 -18   1   10.10    1.40
   2 -18   1    6.50    1.30
   2 -18   1    9.00    1.40
  -2  18  -1    6.10    1.30
  -2  18  -1    8.20    1.20
   2  18   1    8.90    1.10
   2  18   1    7.40    1.50
  -2  18  -1   10.20    1.20
   2  18   1    8.40    1.50
   2  18   1    8.50    1.50
  -2  18  -1    8.20    1.40
  -2  18  -1    9.30    1.00
   4 -18   1    4.70    1.20
   4 -18   1    4.80    1.10
  -4 -18  -1    3.30    1.00
   4 -18   1    3.30    1.10
  -4 -18  -1    3.20    0.90
  -4 -18  -1    3.50    1.00
   4 -18   1    2.60    0.90
   4 -18   1    1.60    0.90
  -4 -18  -1    5.80    1.10
   4  18   1    4.20    1.30
  -4  18  -1    4.10    0.90
   4  18   1    2.30    1.10
  -4  18  -1    4.60    1.10
  -4  18  -1    3.30    0.90
  -4  18  -1    1.80    0.80
   4  18   1    2.30    1.10
  -6 -18  -1   28.50    2.10
   6 -18   1   27.00    2.10
   6 -18   1   25.10    2.10
   6 -18   1   22.90    2.40
   6 -18   1   22.30    2.40
  -6 -18  -1   29.20    2.20
  -6 -18  -1   28.20    2.30
   6 -18   1   26.80    2.00
  -6 -18  -1   27.00    2.10
  -6  18  -1   25.30    2.10
  -6  18  -1   26.70    2.00
   6  18   1   30.00    3.40
  -6  18  -1   26.00    2.30
   6  18   1   25.30    2.90
   6  18   1   24.40    2.80
   6  18   1   26.80    2.30
  -6  18  -1   27.20    2.00
   8 -18   1   -0.40    1.10
   8 -18   1    1.50    0.90
   8 -18   1    1.70    1.00
   8 -18   1    0.40    0.80
  -8 -18  -1    0.30    1.00
  -8 -18  -1    1.40    1.00
   8 -18   1    2.30    1.20
  -8  18  -1    0.60    1.00
  -8  18  -1   -0.30    0.80
   8  18   1    1.90    1.50
   8  18   1    1.20    1.30
   8  18   1    0.90    1.50
  -8  18  -1    0.80    0.90
  10 -18   1   -0.90    0.80
 -10 -18  -1    0.90    1.00
 -10 -18  -1   -1.20    0.70
 -10 -18  -1    0.60    1.00
  10 -18   1    1.40    1.00
  10 -18   1    2.40    1.50
  10 -18   1   -0.70    0.90
 -10  18  -1   -0.30    0.80
 -10  18  -1   -0.30    0.90
 -10  18  -1   -0.60    0.90
  10  18   1   -1.40    1.30
  10  18   1    0.50    1.50
  10  18   1   -0.30    1.40
 -12 -18  -1   -0.50    1.10
  12 -18   1   -1.10    1.40
 -12 -18  -1   -0.40    1.20
  12 -18   1    0.50    1.20
  12 -18   1   -0.80    1.30
 -12 -18  -1   -1.30    1.10
 -12  18  -1   -1.10    0.90
 -12  18  -1   -0.30    1.10
  12  18   1    1.80    2.10
  12  18   1    0.90    1.90
  12  18   1    1.70    1.80
 -12  18  -1    0.60    1.20
  11 -19  -1   48.10    3.90
  11 -19  -1   49.90    3.20
  11 -19  -1   52.09    4.10
 -11 -19   1   42.50    3.20
  11 -19  -1   49.80    3.40
 -11 -19   1   50.39    3.50
  11  19  -1   48.20    5.40
 -11  19   1   51.39    3.40
 -11  19   1   44.30    3.40
 -11  19   1   44.60    3.30
  11  19  -1   45.90    5.10
  11  19  -1   51.89    4.40
   9 -19  -1  169.98    7.10
   9 -19  -1  174.68    7.30
   9 -19  -1  162.78    6.40
  -9 -19   1  167.48    6.60
   9 -19  -1  184.88    6.50
   9 -19  -1  178.18    6.20
  -9 -19   1  169.98    6.60
  -9  19   1  164.38    6.40
   9  19  -1  170.38    8.10
   9  19  -1  162.68    7.40
  -9  19   1  178.68    6.80
  -9  19   1  176.18    6.60
   9  19  -1  167.18    8.30
   7 -19  -1    4.60    1.20
  -7 -19   1    1.70    1.00
  -7 -19   1    1.80    0.90
   7 -19  -1    2.50    1.20
  -7 -19   1    1.90    1.30
  -7 -19   1    3.80    1.10
   7 -19  -1    4.70    1.50
   7 -19  -1    1.30    1.00
   7 -19  -1    3.50    1.20
   7  19  -1    2.90    1.70
  -7  19   1    1.80    1.10
   7  19  -1    2.80    1.30
   7  19  -1    1.50    1.30
  -7  19   1    4.20    1.20
  -7  19   1    2.20    1.00
   7  19  -1    4.60    1.60
  -5 -19   1   87.79    4.20
   5 -19  -1   90.19    4.40
  -5 -19   1   83.29    3.80
   5 -19  -1   91.69    4.30
  -5 -19   1   92.99    4.20
   5 -19  -1   97.39    4.20
   5 -19  -1   96.29    4.10
  -5 -19   1  101.69    4.50
  -5  19   1   94.69    4.20
  -5  19   1   98.69    4.50
   5  19  -1   94.39    4.40
   5  19  -1   94.09    5.00
  -5  19   1   94.49    3.80
   5  19  -1   95.19    4.60
  -5  19   1   96.59    3.90
  -3 -19   1  107.59    4.40
   3 -19  -1  107.79    4.60
   3 -19  -1  110.39    4.50
   3 -19  -1  109.29    4.70
  -3 -19   1  105.29    4.50
   3 -19  -1  111.29    4.50
  -3 -19   1  122.49    4.70
   3 -19  -1  113.49    4.10
  -3 -19   1  103.99    4.10
   3  19  -1  106.59    4.70
  -3  19   1  122.39    4.60
  -3  19   1  104.59    4.00
   3  19  -1  107.89    5.00
  -3  19   1  105.69    4.70
  -3  19   1  108.09    3.80
   3  19  -1  106.99    5.00
   1 -19  -1  355.26   10.80
   1 -19  -1  355.86   10.60
  -1 -19   1  371.66   10.70
  -1 -19   1  349.17   10.40
   1 -19  -1  356.16   10.10
   1 -19  -1  385.56   10.50
   1 -19  -1  353.56   10.40
  -1 -19   1  353.16    9.90
  -1 -19   1  386.26   11.20
  -1 -19   1  344.27   10.50
   1  19  -1  332.37   10.90
  -1  19   1  364.86   10.90
  -1  19   1  346.37   10.80
  -1  19   1  365.76   10.60
   1  19  -1  348.87   10.50
  -1  19   1  367.16    9.80
   1 -19   1   58.39    3.00
  -1 -19  -1   63.19    2.60
   1 -19   1   50.69    3.00
  -1 -19  -1   59.59    2.90
  -1 -19  -1   61.99    3.10
   1 -19   1   56.19    3.20
  -1 -19  -1   60.49    3.10
   1 -19   1   62.69    2.60
  -1 -19  -1   61.09    3.40
   1 -19   1   62.09    3.20
   1  19   1   63.09    2.60
   1  19   1   62.69    3.30
  -1  19  -1   62.19    3.00
   1  19   1   64.69    3.50
  -1  19  -1   62.89    2.50
  -1  19  -1   59.99    3.40
   1  19   1   61.19    3.40
  -3 -19  -1   63.99    3.20
  -3 -19  -1   64.49    3.20
   3 -19   1   71.19    3.40
   3 -19   1   63.99    3.30
   3 -19   1   63.89    3.10
  -3 -19  -1   65.49    3.20
   3 -19   1   66.69    3.30
   3 -19   1   63.89    3.50
  -3 -19  -1   62.69    2.90
  -3  19  -1   68.49    2.90
  -3  19  -1   68.19    3.20
  -3  19  -1   64.49    3.50
   3  19   1   58.29    3.50
  -3  19  -1   64.39    2.60
   3  19   1   64.59    3.70
   3  19   1   63.39    3.80
  -3  19  -1   58.39    3.40
   5 -19   1    5.10    1.20
  -5 -19  -1    6.50    1.30
   5 -19   1    5.20    1.40
  -5 -19  -1    5.40    1.20
   5 -19   1    2.90    0.90
   5 -19   1    5.00    1.20
  -5 -19  -1    4.20    1.10
  -5 -19  -1    7.50    1.20
   5  19   1    6.00    1.60
   5  19   1    6.90    1.80
  -5  19  -1    3.70    1.00
   5  19   1    6.30    1.40
  -5  19  -1    5.00    1.20
   5  19   1    3.70    1.30
  -5  19  -1    4.90    1.30
  -5  19  -1    5.40    1.00
   7 -19   1    5.60    1.30
  -7 -19  -1    7.90    1.50
  -7 -19  -1    7.80    1.50
  -7 -19  -1    3.80    1.20
   7 -19   1    4.00    1.10
   7 -19   1    5.70    1.50
   7 -19   1    6.90    1.40
   7 -19   1    3.40    1.40
  -7 -19  -1    6.80    1.50
  -7  19  -1    6.00    1.30
  -7  19  -1    4.00    1.20
   7  19   1    8.50    2.00
  -7  19  -1    3.70    1.10
   7  19   1    8.40    2.30
   7  19   1    5.20    1.30
   7  19   1    5.50    1.60
   9 -19   1  102.09    4.40
   9 -19   1   96.29    4.40
  -9 -19  -1  100.59    4.70
   9 -19   1   96.69    4.60
  -9 -19  -1   97.79    4.70
   9 -19   1  101.79    5.10
   9 -19   1   95.29    5.00
  -9  19  -1   94.79    4.70
   9  19   1   99.29    5.80
  -9  19  -1   95.89    4.60
  -9  19  -1   93.49    4.60
   9  19   1  103.89    6.30
   9  19   1   99.59    5.70
  11 -19   1    4.10    1.70
  11 -19   1    6.80    1.90
 -11 -19  -1    6.20    1.70
  11 -19   1    3.50    1.40
 -11 -19  -1    3.80    1.50
  11  19   1    1.20    1.80
 -11  19  -1    0.40    1.20
 -11  19  -1    2.80    1.40
 -11  19  -1    6.00    1.60
  11  19   1    5.80    2.20
  11  19   1    5.70    2.50
  12 -20  -1    1.60    1.20
 -12 -20   1    2.40    1.50
 -12 -20   1    3.10    1.40
  12 -20  -1   -0.90    1.50
  12 -20  -1    2.10    1.70
  12  20  -1    1.00    2.20
  12  20  -1    1.60    2.00
 -12  20   1    0.70    1.40
  12  20  -1    2.30    2.10
 -12  20   1    3.20    1.50
 -12  20   1    1.00    1.40
  10 -20  -1    2.90    1.60
  10 -20  -1    0.70    1.30
  10 -20  -1    2.40    1.20
 -10 -20   1    2.10    1.20
 -10 -20   1    0.80    1.10
  10 -20  -1    1.60    1.10
 -10  20   1    2.50    1.30
  10  20  -1    4.40    2.10
  10  20  -1    0.40    1.40
 -10  20   1    0.60    1.00
  10  20  -1   -0.20    1.70
 -10  20   1    1.20    1.20
   8 -20  -1   10.70    1.70
  -8 -20   1   11.60    1.80
  -8 -20   1   12.60    1.90
   8 -20  -1   14.40    1.80
  -8 -20   1   14.70    2.20
   8 -20  -1    8.20    1.80
   8 -20  -1   12.90    2.10
  -8 -20   1   12.90    1.80
   8 -20  -1   11.00    1.80
  -8  20   1   14.60    2.10
   8  20  -1   13.60    2.80
   8  20  -1   15.20    2.20
  -8  20   1   18.40    2.20
  -8  20   1   12.80    1.90
   8  20  -1   12.10    2.30
   8  20  -1   16.80    3.10
   6 -20  -1    4.30    1.30
   6 -20  -1    2.80    1.20
  -6 -20   1    4.20    1.40
   6 -20  -1    4.70    1.20
   6 -20  -1    3.60    1.10
  -6 -20   1    4.00    1.20
  -6 -20   1    5.40    1.30
  -6 -20   1    4.70    1.20
   6  20  -1    4.80    1.60
  -6  20   1    2.60    1.00
  -6  20   1    5.90    1.50
   6  20  -1    3.90    1.30
  -6  20   1    4.60    1.10
   6  20  -1    3.30    1.60
  -6  20   1    4.70    1.30
   6  20  -1    4.90    1.80
   4 -20  -1   25.60    2.10
  -4 -20   1   25.10    1.90
   4 -20  -1   23.60    2.50
  -4 -20   1   27.70    2.30
  -4 -20   1   23.30    2.00
   4 -20  -1   24.00    2.30
  -4 -20   1   24.50    2.10
   4 -20  -1   27.50    2.60
   4  20  -1   24.10    2.50
   4  20  -1   25.90    2.70
   4  20  -1   24.20    2.90
  -4  20   1   21.60    1.80
   4  20  -1   21.60    2.60
  -4  20   1   27.30    1.80
  -4  20   1   23.30    2.00
  -4  20   1   22.80    2.40
   2 -20  -1    3.10    1.10
  -2 -20   1    1.50    0.70
   2 -20  -1    2.50    1.00
  -2 -20   1    5.10    1.20
  -2 -20   1    2.50    0.90
   2 -20  -1    1.90    0.90
   2 -20  -1    4.40    1.20
   2 -20  -1    2.50    1.00
  -2 -20   1    3.50    1.00
  -2  20   1    2.40    1.00
   2  20  -1    3.40    1.20
   2  20  -1    2.70    1.20
  -2  20   1    2.30    1.10
   2  20  -1    3.70    1.40
  -2  20   1    4.00    0.90
  -2  20   1    1.30    0.90
   0 -20   1   94.39    3.50
   0 -20  -1   86.19    4.20
   0 -20  -1   82.89    3.90
   0 -20   1   89.79    4.30
   0 -20  -1   81.69    3.80
   0 -20   1   91.19    3.90
   0 -20   1   94.79    4.20
   0 -20  -1   87.49    3.30
   0 -20  -1   85.49    3.70
   0  20  -1   91.39    4.40
   0  20   1   86.69    4.00
   0  20  -1   87.09    4.30
   0  20   1   91.09    4.40
   0  20   1   90.49    3.40
   0  20   1   88.19    4.30
   0  20  -1   90.39    3.90
  -2 -20  -1   -0.20    0.70
   2 -20   1   -0.10    0.80
  -2 -20  -1    1.20    0.70
   2 -20   1    0.90    0.90
  -2 -20  -1   -0.40    0.60
  -2 -20  -1   -0.50    0.50
   2 -20   1   -0.70    0.70
   2 -20   1    0.80    0.90
   2 -20   1    0.50    0.70
  -2  20  -1   -0.80    0.70
   2  20   1    1.10    1.10
  -2  20  -1   -0.10    0.50
  -2  20  -1   -0.50    0.90
   2  20   1   -0.50    0.80
   2  20   1    1.00    1.00
  -2  20  -1   -0.20    0.60
  -4 -20  -1   25.00    2.20
   4 -20   1   27.90    2.30
  -4 -20  -1   31.70    2.30
  -4 -20  -1   30.00    2.00
   4 -20   1   30.90    2.40
   4 -20   1   29.20    2.40
   4 -20   1   33.60    2.30
  -4 -20  -1   31.10    2.30
   4 -20   1   32.50    2.40
   4  20   1   29.20    2.50
  -4  20  -1   34.10    2.40
  -4  20  -1   29.60    2.00
   4  20   1   31.90    3.20
  -4  20  -1   28.40    2.40
   4  20   1   31.30    3.30
  -4  20  -1   30.40    2.30
   6 -20   1   -0.80    0.90
  -6 -20  -1    0.60    0.80
   6 -20   1   -0.30    0.70
   6 -20   1    0.50    0.80
  -6 -20  -1   -0.10    0.80
  -6 -20  -1   -1.00    0.90
   6 -20   1    0.30    1.00
  -6 -20  -1    1.10    0.90
   6  20   1   -0.10    1.10
  -6  20  -1    0.10    0.70
  -6  20  -1    0.20    0.80
  -6  20  -1    0.50    0.80
   6  20   1    0.60    1.20
   6  20   1   -0.40    0.80
   6  20   1    2.00    1.10
  -6  20  -1   -0.60    0.70
  -8 -20  -1   19.20    2.30
   8 -20   1   18.40    2.50
   8 -20   1   19.80    2.60
   8 -20   1   18.70    2.20
   8 -20   1   20.60    2.20
   8 -20   1   17.20    2.10
  -8 -20  -1   15.80    2.10
   8  20   1   16.80    2.80
   8  20   1   18.30    2.80
  -8  20  -1   17.90    2.20
   8  20   1   17.60    3.10
  -8  20  -1   17.80    2.20
  -8  20  -1   20.00    2.40
  10 -20   1    3.70    1.30
  10 -20   1    4.00    1.60
 -10 -20  -1    3.70    1.40
  10 -20   1    3.30    1.30
  10 -20   1    2.70    1.60
 -10 -20  -1    5.30    1.40
  10  20   1    6.70    2.30
 -10  20  -1    1.60    1.10
 -10  20  -1    4.30    1.50
 -10  20  -1    4.80    1.40
  10  20   1    3.00    2.10
  10  20   1    2.90    2.00
  12 -20   1   -0.50    1.30
 -12 -20  -1    0.50    1.30
  12 -20   1   -0.60    1.30
 -12 -20  -1   -0.50    1.00
  12 -20   1   -0.90    1.40
 -12  20  -1   -0.30    1.10
  12  20   1    0.50    2.10
  12  20   1   -0.80    1.60
 -12  20  -1    1.00    1.50
 -12  20  -1   -0.40    1.10
  12  20   1    2.60    2.40
 -11 -21   1    3.00    1.50
 -11 -21   1    2.60    1.50
  11 -21  -1    1.00    1.50
  11 -21  -1    3.40    1.50
  11 -21  -1    0.30    1.30
  11 -21  -1    3.60    1.40
 -11  21   1    2.90    1.50
  11  21  -1    3.70    2.00
 -11  21   1    0.70    1.30
 -11  21   1    4.60    1.40
  11  21  -1    2.70    2.10
  11  21  -1    3.00    2.20
   9 -21  -1   43.40    3.10
   9 -21  -1   46.20    3.70
   9 -21  -1   42.20    2.90
   9 -21  -1   45.70    3.10
   9 -21  -1   45.80    3.50
  -9 -21   1   47.30    3.30
  -9 -21   1   47.30    3.30
   9  21  -1   44.20    3.90
  -9  21   1   43.50    3.00
   9  21  -1   49.90    5.30
  -9  21   1   47.90    3.30
  -9  21   1   53.89    3.30
   9  21  -1   45.30    4.90
   7 -21  -1    3.60    1.10
  -7 -21   1    4.40    1.30
   7 -21  -1    4.40    1.40
   7 -21  -1    3.80    1.30
  -7 -21   1    6.50    1.70
   7 -21  -1    5.60    1.50
  -7 -21   1    5.70    1.40
  -7 -21   1    7.70    1.50
   7  21  -1    6.00    1.90
  -7  21   1    5.70    1.40
   7  21  -1    4.00    1.90
   7  21  -1    6.20    1.70
   7  21  -1    5.00    1.60
  -7  21   1    4.10    1.30
  -7  21   1    6.00    1.30
  -7  21   1    3.00    1.20
   5 -21  -1  106.09    4.80
   5 -21  -1  108.59    4.70
  -5 -21   1  102.69    4.40
   5 -21  -1  104.29    4.90
   5 -21  -1  105.99    4.60
  -5 -21   1  106.19    4.70
  -5 -21   1  111.89    5.00
  -5 -21   1  109.39    4.90
   5  21  -1  108.99    5.00
   5  21  -1   98.39    5.50
  -5  21   1  102.89    4.90
   5  21  -1  109.59    5.20
  -5  21   1  111.69    4.40
  -5  21   1  110.79    4.70
   5  21  -1  112.59    5.70
  -5  21   1  101.09    4.10
  -3 -21   1   12.60    1.80
   3 -21  -1   10.50    1.60
  -3 -21   1   10.40    1.60
  -3 -21   1   10.20    1.40
   3 -21  -1   12.60    1.60
  -3 -21   1    8.80    1.50
   3 -21  -1    9.90    1.80
   3 -21  -1   12.60    1.80
   3 -21  -1   11.50    1.70
  -3  21   1   12.70    1.50
  -3  21   1   11.20    1.70
   3  21  -1    4.50    1.30
   3  21  -1   11.70    2.10
   3  21  -1    8.50    1.90
  -3  21   1   10.90    1.70
  -3  21   1    9.20    1.60
   1 -21  -1   25.70    2.10
   1 -21  -1   28.30    2.40
  -1 -21   1   29.70    1.90
  -1 -21   1   29.60    2.60
   1 -21  -1   24.60    1.90
   1 -21  -1   27.00    2.10
  -1 -21   1   26.70    2.20
  -1 -21   1   28.50    2.20
  -1 -21   1   27.40    2.30
   1  21  -1   30.90    2.40
   1  21  -1   26.30    2.80
  -1  21   1   28.10    1.80
  -1  21   1   26.90    2.80
   1  21  -1   27.00    2.40
  -1  21   1   24.20    2.50
  -1  21   1   28.90    2.20
  -1 -21  -1    6.20    1.20
  -1 -21  -1    6.70    1.30
   1 -21   1    6.40    1.30
   1 -21   1    7.70    1.50
  -1 -21  -1    9.70    1.50
   1 -21   1    8.40    1.50
  -1 -21  -1    7.90    1.50
  -1 -21  -1    8.20    1.10
   1 -21   1    8.40    1.60
   1  21   1    6.80    1.50
  -1  21  -1    8.30    1.40
   1  21   1    8.10    1.60
   1  21   1    7.00    1.50
  -1  21  -1    9.90    1.80
  -1  21  -1    8.10    1.70
   3 -21   1    5.40    1.20
  -3 -21  -1    6.80    1.20
   3 -21   1    4.40    1.20
  -3 -21  -1    6.40    1.30
   3 -21   1    6.20    1.40
  -3 -21  -1    8.50    1.40
   3 -21   1    8.10    1.70
   3 -21   1    5.40    1.40
  -3 -21  -1    6.70    1.30
   3  21   1    6.90    1.70
   3  21   1    6.50    1.60
  -3  21  -1    7.30    1.50
  -3  21  -1    7.50    1.40
  -3  21  -1    6.90    1.50
   3  21   1    7.80    1.60
  -3  21  -1    6.40    1.10
  -5 -21  -1    6.90    1.40
  -5 -21  -1    9.10    1.70
   5 -21   1    6.80    1.50
   5 -21   1    6.80    1.40
  -5 -21  -1    7.10    1.30
   5 -21   1    5.50    1.30
  -5 -21  -1    6.50    1.40
   5 -21   1    8.10    1.60
  -5  21  -1    6.30    1.50
   5  21   1    5.30    1.70
  -5  21  -1    7.10    1.40
   5  21   1    5.90    1.40
   5  21   1    9.00    1.90
  -5  21  -1    7.20    1.30
   5  21   1   10.10    2.10
   7 -21   1   10.60    2.00
  -7 -21  -1    7.90    1.50
  -7 -21  -1    8.50    1.70
   7 -21   1    4.10    1.40
   7 -21   1    6.10    1.40
   7 -21   1    6.70    1.50
  -7 -21  -1    9.50    1.80
   7 -21   1    8.50    1.60
  -7 -21  -1    7.00    1.50
  -7  21  -1    9.90    1.70
   7  21   1    8.60    1.70
   7  21   1    8.60    2.20
   7  21   1    6.00    2.00
  -7  21  -1    9.90    1.90
   7  21   1    8.10    2.00
  -7  21  -1    9.60    1.70
  -7  21  -1    8.00    1.50
   9 -21   1   10.80    2.10
   9 -21   1   11.40    1.90
   9 -21   1   11.60    1.80
   9 -21   1   13.90    2.40
  -9 -21  -1   10.00    1.90
  -9 -21  -1   12.40    2.00
   9 -21   1   13.30    2.00
  -9  21  -1    8.30    1.70
  -9  21  -1    9.50    1.70
   9  21   1   13.40    2.70
   9  21   1    7.50    2.30
  -9  21  -1   10.00    1.90
   9  21   1   16.20    3.10
  11 -21   1    7.20    2.10
  11 -21   1   10.50    2.00
 -11 -21  -1    6.30    1.60
 -11 -21  -1    8.00    1.80
  11 -21   1    9.50    2.10
 -11  21  -1    9.10    2.00
 -11  21  -1    7.40    1.90
  11  21   1    7.00    2.30
 -11  21  -1   10.00    2.00
  11  21   1   11.20    3.00
  11  21   1    5.10    2.70
  10 -22  -1    0.60    1.40
 -10 -22   1    2.60    1.30
 -10 -22   1    1.40    1.20
  10 -22  -1    1.80    1.30
  10 -22  -1    1.00    1.40
  10 -22  -1    1.50    1.30
  10  22  -1    1.60    1.90
  10  22  -1   -3.20    1.40
 -10  22   1    3.60    1.40
 -10  22   1    2.60    1.40
  10  22  -1   -1.20    1.50
 -10  22   1    2.60    1.30
   8 -22  -1    3.80    1.30
  -8 -22   1    0.70    1.10
  -8 -22   1   -0.10    1.30
   8 -22  -1    0.70    1.20
  -8 -22   1    2.50    1.40
  -8 -22   1    2.40    1.10
   8 -22  -1    4.00    1.30
   8 -22  -1    2.80    1.50
  -8  22   1    2.90    1.20
   8  22  -1    3.20    1.80
   8  22  -1    1.80    1.30
   8  22  -1    1.00    1.70
  -8  22   1    3.90    1.30
  -8  22   1    2.50    1.20
   8  22  -1    2.20    1.60
  -8  22   1    1.80    1.10
  -6 -22   1   33.80    2.50
   6 -22  -1   31.40    2.40
  -6 -22   1   26.60    2.80
  -6 -22   1   29.30    2.90
  -6 -22   1   33.10    3.30
   6 -22  -1   34.70    2.70
   6 -22  -1   30.70    3.10
   6 -22  -1   27.60    2.50
   6  22  -1   26.20    2.80
   6  22  -1   26.90    3.10
   6  22  -1   29.90    3.70
   6  22  -1   28.60    3.60
  -6  22   1   30.00    2.40
  -6  22   1   30.20    2.70
  -6  22   1   31.90    2.60
  -4 -22   1    1.10    1.00
   4 -22  -1    0.60    0.90
   4 -22  -1    2.30    1.00
   4 -22  -1    3.30    1.10
  -4 -22   1    4.20    1.30
   4 -22  -1    0.10    0.90
  -4 -22   1    0.60    1.00
  -4 -22   1    3.90    1.00
   4  22  -1    2.80    1.40
   4  22  -1    1.50    1.10
  -4  22   1    1.30    1.10
   4  22  -1    2.40    1.10
  -4  22   1    1.00    0.90
  -4  22   1    1.80    0.90
  -4  22   1    1.30    1.20
   4  22  -1    1.30    1.30
  -2 -22   1   23.10    2.50
  -2 -22   1   22.70    2.30
  -2 -22   1   19.30    2.20
   2 -22  -1   24.30    2.60
   2 -22  -1   19.50    2.10
   2 -22  -1   23.90    2.40
   2 -22  -1   20.90    2.10
  -2 -22   1   21.00    1.70
  -2  22   1   17.50    2.20
  -2  22   1   21.80    1.70
  -2  22   1   18.90    2.10
   2  22  -1   19.40    2.30
  -2  22   1   23.50    2.60
   2  22  -1   17.50    2.40
   2  22  -1   21.40    2.70
   0 -22  -1   13.70    1.80
   0 -22   1   13.00    1.70
   0 -22   1   14.40    2.10
   0 -22  -1   10.70    1.80
   0 -22   1   12.80    1.80
   0 -22  -1   15.20    1.80
   0 -22  -1   16.50    2.00
   0 -22   1   18.20    2.20
   0 -22   1   16.40    1.70
   0  22  -1   13.20    2.10
   0  22  -1   18.70    2.10
   0  22  -1   18.20    2.40
   0  22   1   16.90    2.20
   0  22   1   15.20    2.20
   0  22   1   13.90    2.20
   2 -22   1   14.10    1.90
  -2 -22  -1   13.10    1.80
  -2 -22  -1   17.00    1.70
   2 -22   1   15.50    2.00
   2 -22   1   16.20    2.10
  -2 -22  -1   16.10    1.90
   2 -22   1   17.50    2.00
  -2 -22  -1   13.90    1.80
  -2  22  -1   17.50    2.00
   2  22   1   18.30    2.40
  -2  22  -1   14.30    2.10
   2  22   1   15.70    2.00
  -2  22  -1   15.00    2.20
   2  22   1   18.20    2.50
  -4 -22  -1   14.60    2.00
  -4 -22  -1   14.50    1.90
  -4 -22  -1   14.10    1.90
   4 -22   1   13.50    2.00
   4 -22   1   13.80    1.90
   4 -22   1   15.00    2.20
  -4 -22  -1   14.40    1.70
   4 -22   1   10.70    1.80
  -4  22  -1   18.00    2.30
   4  22   1   11.60    2.00
  -4  22  -1   14.40    1.80
   4  22   1   14.00    2.30
  -4  22  -1   13.10    2.00
  -4  22  -1   16.40    1.70
   4  22   1   15.00    2.50
  -6 -22  -1    1.20    1.10
   6 -22   1    1.50    1.10
   6 -22   1    1.40    1.10
  -6 -22  -1   -0.70    0.80
  -6 -22  -1    0.40    0.80
   6 -22   1    0.60    1.00
   6 -22   1    1.40    1.00
  -6 -22  -1    0.90    1.00
   6  22   1   -0.20    1.20
   6  22   1   -0.10    1.30
   6  22   1    2.40    1.10
  -6  22  -1   -0.50    0.80
  -6  22  -1    1.20    1.00
  -6  22  -1    1.00    0.90
   6  22   1    3.10    1.70
   8 -22   1    7.00    1.50
   8 -22   1    8.10    1.90
  -8 -22  -1    4.90    1.40
  -8 -22  -1    7.30    1.50
   8 -22   1    8.10    1.70
   8 -22   1    7.20    1.80
   8 -22   1    3.90    1.40
   8  22   1    7.70    2.20
   8  22   1    7.20    2.40
  -8  22  -1    9.60    1.80
   8  22   1    6.20    2.10
  -8  22  -1    5.90    1.50
  -8  22  -1    8.00    1.60
  -8  22  -1    8.00    1.90
 -10 -22  -1    0.10    0.90
 -10 -22  -1    0.10    1.10
  10 -22   1   -0.40    1.30
  10 -22   1   -0.70    1.10
  10 -22   1    0.00    1.10
  10 -22   1    1.10    1.20
 -10  22  -1   -0.40    1.00
  10  22   1    3.10    1.90
  10  22   1    1.70    2.00
  10  22   1    1.50    1.80
 -10  22  -1   -0.20    0.90
 -10  22  -1    0.30    1.10
 -11 -23   1   10.40    2.10
   9 -23  -1    6.30    1.90
  -9 -23   1    5.30    1.40
   9 -23  -1    4.80    1.50
  -9 -23   1    3.30    1.50
   9 -23  -1    8.60    1.60
   9 -23  -1    1.60    1.40
  -9  23   1    5.10    1.60
  -9  23   1    5.60    1.70
  -9  23   1    8.20    1.70
   9  23  -1    8.50    2.70
   9  23  -1   11.50    3.00
  -9  23   1    5.60    1.60
   9  23  -1    8.70    2.30
  -7 -23   1    5.30    1.60
   7 -23  -1    7.80    1.80
   7 -23  -1    6.70    1.80
   7 -23  -1    4.10    1.30
  -7 -23   1    3.80    1.60
   7 -23  -1    9.10    1.80
  -7 -23   1    3.70    1.40
  -7 -23   1    5.80    1.50
   7  23  -1    4.10    1.90
   7  23  -1    5.90    1.80
   7  23  -1    5.00    2.00
  -7  23   1    9.80    1.80
  -7  23   1    4.80    1.40
  -7  23   1    6.30    1.50
   7  23  -1    7.80    1.90
  -5 -23   1    9.40    1.80
   5 -23  -1    9.00    1.70
   5 -23  -1    9.50    1.90
   5 -23  -1    8.40    1.60
  -5 -23   1   10.70    1.90
   5 -23  -1    7.10    1.50
  -5 -23   1    8.90    1.50
  -5 -23   1    9.80    1.70
   5  23  -1   10.00    2.20
  -5  23   1   10.70    1.60
  -5  23   1    5.90    1.40
  -5  23   1   10.10    2.00
   5  23  -1    9.60    2.00
   5  23  -1   10.90    2.00
   5  23  -1    9.60    2.10
   3 -23  -1    9.60    1.70
  -3 -23   1   10.10    1.80
  -3 -23   1    9.50    1.80
   3 -23  -1    9.00    1.80
  -3 -23   1   10.10    1.40
  -3 -23   1   10.20    1.70
   3 -23  -1   12.90    2.10
   3 -23  -1    9.10    1.60
   3  23  -1   12.10    2.10
  -3  23   1    9.90    1.90
   3  23  -1   12.80    2.00
  -3  23   1   10.40    1.50
  -3  23   1   11.90    1.90
  -3  23   1   10.40    1.70
   3  23  -1   12.30    2.00
   3  23  -1   11.10    2.20
   1 -23  -1   20.80    2.30
  -1 -23   1   24.10    2.40
  -1 -23   1   21.90    2.40
   1 -23  -1   25.80    2.10
  -1 -23   1   21.10    2.40
  -1 -23   1   26.90    1.90
   1 -23  -1   23.70    2.50
   1 -23  -1   25.80    2.80
  -1  23   1   26.50    2.30
  -1  23   1   24.20    2.70
  -1  23   1   24.10    2.70
   1  23  -1   23.00    2.80
   1  23  -1   23.60    2.80
   1  23  -1   26.10    2.70
   1 -23   1   59.79    3.80
   1 -23   1   62.49    3.50
  -1 -23  -1   68.29    3.50
  -1 -23  -1   63.09    3.50
   1 -23   1   64.29    3.40
  -1 -23  -1   58.79    3.80
   1 -23   1   62.19    3.60
  -1 -23  -1   60.49    3.50
   1  23   1   59.79    3.80
  -1  23  -1   63.29    3.90
  -1  23  -1   61.59    3.80
   1  23   1   63.69    3.90
   1  23   1   59.89    3.60
  -1  23  -1   63.69    3.50
   3 -23   1   20.60    2.50
   3 -23   1   24.40    2.50
  -3 -23  -1   21.40    1.80
   3 -23   1   27.50    2.60
   3 -23   1   28.20    2.80
  -3 -23  -1   28.80    2.40
   3 -23   1   23.40    2.50
  -3 -23  -1   22.10    2.40
  -3 -23  -1   26.00    2.60
   3  23   1   25.30    3.00
   3  23   1   26.80    3.10
   3  23   1   20.30    2.60
  -3  23  -1   24.50    2.80
  -3  23  -1   24.70    2.70
  -3  23  -1   27.80    2.30
  -5 -23  -1   15.40    2.00
  -5 -23  -1   21.40    1.90
   5 -23   1   19.80    2.40
   5 -23   1   19.60    2.40
  -5 -23  -1   18.40    2.30
   5 -23   1   13.90    2.00
   5 -23   1   21.20    2.70
  -5 -23  -1   17.80    2.30
  -5  23  -1   20.10    2.30
  -5  23  -1   16.60    2.30
   5  23   1   17.60    2.80
  -5  23  -1   16.20    1.80
  -5  23  -1   15.50    2.20
   5  23   1   15.70    2.40
   5  23   1   17.60    2.30
   5  23   1   17.90    2.90
   7 -23   1    4.10    1.40
  -7 -23  -1    1.90    1.30
   7 -23   1    4.20    1.30
   7 -23   1    3.70    1.20
  -7 -23  -1    4.00    1.60
  -7 -23  -1    3.30    1.30
   7 -23   1    2.80    1.50
  -7 -23  -1    2.30    1.20
  -7  23  -1    3.00    1.30
   7  23   1    2.40    1.60
   7  23   1    1.10    1.50
   7  23   1    3.90    1.90
  -7  23  -1    3.00    1.40
  -7  23  -1    2.90    1.20
   9 -23   1   56.59    3.90
  -9 -23  -1   49.40    3.50
   9 -23   1   51.29    3.50
  -9 -23  -1   50.79    3.60
   9 -23   1   48.60    3.40
   9 -23   1   51.39    3.50
   9 -23   1   55.19    3.90
   9  23   1   54.39    4.70
  -9  23  -1   54.29    3.50
   9  23   1   51.99    4.70
   9  23   1   50.19    5.40
  -9  23  -1   49.50    3.50
  -9  23  -1   57.69    4.00
  10 -24  -1    1.80    1.20
 -10 -24   1    0.30    1.10
  10 -24  -1   -0.60    1.30
  10 -24  -1   -0.40    1.30
 -10 -24   1   -0.20    1.20
  10  24  -1   -0.80    1.90
 -10  24   1   -2.30    1.10
 -10  24   1    0.70    1.00
  10  24  -1   -1.50    1.70
 -10  24   1    0.70    1.10
  -8 -24   1    1.40    1.90
  -8 -24   1    3.70    1.50
   8 -24  -1    4.30    1.30
  -8 -24   1    3.50    1.20
   8 -24  -1    1.90    1.30
   8 -24  -1    3.00    1.30
   8 -24  -1    2.00    1.50
   8  24  -1    0.60    1.50
  -8  24   1    2.60    1.30
  -8  24   1    0.30    1.10
  -8  24   1    3.60    1.40
   8  24  -1    1.80    1.70
   8  24  -1    1.60    1.90
   6 -24  -1    3.80    1.50
  -6 -24   1    6.00    1.40
  -6 -24   1    6.40    1.80
   6 -24  -1    4.70    1.40
   6 -24  -1    7.20    1.70
   6 -24  -1    4.70    1.60
  -6 -24   1    5.00    1.50
  -6 -24   1    9.00    1.80
  -6  24   1    6.60    1.60
   6  24  -1    4.80    1.80
   6  24  -1    5.80    2.00
  -6  24   1    3.60    1.50
   6  24  -1    4.10    1.70
   6  24  -1    3.00    1.40
  -6  24   1    6.50    1.40
  -4 -24   1    1.40    1.00
  -4 -24   1   -0.30    0.80
   4 -24  -1    1.80    1.10
  -4 -24   1    0.60    0.90
   4 -24  -1    4.10    1.40
   4 -24  -1    0.10    0.90
   4 -24  -1   -0.30    1.00
  -4 -24   1    1.50    1.20
  -4  24   1    2.20    1.40
   4  24  -1    0.80    1.20
  -4  24   1    1.50    1.00
   4  24  -1   -0.20    1.20
  -4  24   1    1.20    1.10
   4  24  -1    2.60    1.50
  -4  24   1    1.10    0.90
   4  24  -1    1.20    1.20
  -2 -24   1   15.80    2.20
   2 -24  -1   14.70    2.00
   2 -24  -1   18.00    2.00
  -2 -24   1   18.40    1.90
   2 -24  -1   17.70    2.30
   2 -24  -1   21.50    2.40
  -2 -24   1   22.30    2.70
  -2 -24   1   16.50    2.20
   2  24  -1   16.80    2.60
  -2  24   1   22.20    2.70
   2  24  -1   21.40    2.80
   2  24  -1   19.00    2.40
  -2  24   1   22.20    2.50
  -2  24   1   21.50    2.60
   0 -24  -1   12.80    2.10
   0 -24   1   14.80    2.30
   0 -24   1   11.20    1.80
   0 -24  -1   13.00    2.00
   0 -24   1   10.50    1.90
   0 -24  -1   13.50    1.90
   0 -24  -1   12.60    1.80
   0 -24   1   10.50    1.80
   0  24   1   14.10    2.20
   0  24   1    9.30    1.90
   0  24  -1   12.20    1.90
   0  24  -1   10.90    2.00
   0  24   1   12.30    2.00
   0  24  -1   12.30    2.10
   2 -24   1   16.40    2.10
  -2 -24  -1   14.20    1.90
   2 -24   1   14.70    2.10
   2 -24   1   13.70    2.10
  -2 -24  -1   13.90    2.10
   2 -24   1   17.00    2.20
  -2 -24  -1   13.60    1.90
   2  24   1   13.20    2.30
  -2  24  -1   11.30    2.00
  -2  24  -1   18.50    2.20
   2  24   1   15.50    2.40
   2  24   1   16.40    2.30
  -2  24  -1   14.40    2.40
  -4 -24  -1    0.90    0.80
   4 -24   1    1.30    1.00
   4 -24   1   -0.30    1.00
  -4 -24  -1    0.60    0.90
  -4 -24  -1    0.60    0.90
  -4 -24  -1    0.00    0.90
   4 -24   1    1.40    1.00
   4 -24   1    1.10    1.10
   4  24   1    1.00    1.30
   4  24   1    2.00    1.30
   4  24   1    0.60    1.40
  -4  24  -1   -0.70    0.80
  -4  24  -1    0.10    0.90
  -4  24  -1   -0.60    0.80
   6 -24   1   19.30    2.50
   6 -24   1   18.70    2.50
   6 -24   1   16.90    2.50
  -6 -24  -1   14.30    2.10
  -6 -24  -1   15.00    2.30
  -6 -24  -1   15.20    2.00
  -6 -24  -1   17.80    2.40
   6 -24   1   20.80    2.50
   6  24   1   14.30    2.70
  -6  24  -1   17.20    2.20
  -6  24  -1   16.40    2.00
   6  24   1   19.50    3.00
  -6  24  -1   21.40    2.70
   6  24   1   22.30    3.10
  -6  24  -1   14.50    2.30
   6  24   1   20.20    2.60
   8 -24   1    2.50    1.40
  -8 -24  -1    1.70    1.20
   8 -24   1    0.60    1.10
   8 -24   1    1.80    1.50
   8 -24   1    2.00    1.30
  -8 -24  -1    2.20    1.20
  -8  24  -1    2.20    1.40
   8  24   1    1.70    1.90
   8  24   1    0.30    1.60
  -8  24  -1    2.00    1.20
   8  24   1    2.10    2.00
  -8  24  -1    2.40    1.20
  10 -24   1   -0.70    1.10
  10 -24   1   -0.50    1.20
 -10 -24  -1   -0.20    1.20
 -10 -24  -1    1.70    1.30
  10 -24   1    0.80    1.30
 -10  24  -1   -0.60    1.20
  10  24   1   -0.60    1.90
  10  24   1   -1.30    1.60
 -10  24  -1    3.30    1.30
 -10  24  -1    1.70    1.40
  10  24   1    3.80    2.30
   9 -25  -1    6.80    1.80
   9 -25  -1    2.70    1.50
  -9 -25   1    3.90    1.50
   9 -25  -1    1.70    1.30
   9 -25  -1    6.40    1.80
  -9 -25   1    5.00    1.60
  -9  25   1    3.60    1.50
  -9  25   1    1.50    1.40
  -9  25   1    5.70    1.70
   9  25  -1    6.10    2.60
   9  25  -1    5.30    2.60
  -7 -25   1   40.60    3.00
   7 -25  -1   41.80    3.40
   7 -25  -1   43.10    3.50
  -7 -25   1   44.60    3.50
   7 -25  -1   45.50    3.30
   7 -25  -1   52.79    3.50
  -7 -25   1   48.00    3.80
  -7 -25   1   47.70    3.70
   7  25  -1   49.90    4.10
   7  25  -1   49.40    5.20
  -7  25   1   45.80    3.60
  -7  25   1   43.20    3.10
   7  25  -1   48.60    3.90
   7  25  -1   50.39    4.50
  -7  25   1   41.20    3.20
   5 -25  -1   53.89    3.50
  -5 -25   1   58.99    3.90
  -5 -25   1   46.50    3.50
   5 -25  -1   55.89    3.80
  -5 -25   1   51.49    3.50
   5 -25  -1   54.09    3.60
  -5 -25   1   58.99    3.30
   5 -25  -1   49.30    3.40
  -5  25   1   44.40    3.60
   5  25  -1   47.40    4.30
  -5  25   1   59.19    3.60
   5  25  -1   49.40    4.10
  -5  25   1   55.09    3.20
   5  25  -1   53.79    3.90
  -5  25   1   53.49    3.80
   5  25  -1   46.50    3.60
  -3 -25   1   36.90    3.10
  -3 -25   1   37.10    2.50
   3 -25  -1   44.20    3.10
   3 -25  -1   40.40    3.00
   3 -25  -1   38.70    3.20
  -3 -25   1   39.70    3.10
  -3 -25   1   36.50    2.90
   3  25  -1   36.10    3.20
   3  25  -1   44.40    3.40
  -3  25   1   40.30    3.00
   3  25  -1   38.00    3.90
  -3  25   1   42.20    3.40
   3  25  -1   40.40    3.60
  -3  25   1   37.70    3.10
   1 -25  -1   11.70    1.90
   1 -25  -1   13.60    2.10
   1 -25  -1    8.50    1.60
  -1 -25   1   11.40    1.90
   1 -25  -1    8.50    1.80
  -1 -25   1   10.10    1.80
  -1 -25   1   10.50    1.90
   1  25  -1   11.30    2.20
  -1  25   1   11.80    2.10
   1  25  -1   13.10    2.30
   1  25  -1   11.90    2.00
  -1  25   1    9.20    2.00
  -1  25   1   12.30    2.00
   1 -25   1    8.90    1.90
  -1 -25  -1    7.50    1.50
   1 -25   1    7.40    1.70
   1 -25   1    8.00    1.70
  -1 -25  -1    7.60    1.60
   1 -25   1    7.50    1.80
  -1 -25  -1   10.20    1.80
   1  25   1    9.30    1.80
   1  25   1   10.20    2.10
   1  25   1    6.60    1.80
  -1  25  -1    8.90    2.10
  -1  25  -1   11.70    2.10
  -1  25  -1    6.60    1.40
   3 -25   1    6.20    1.80
  -3 -25  -1    4.30    1.40
   3 -25   1    6.60    1.60
  -3 -25  -1    4.10    1.30
   3 -25   1    4.20    1.50
  -3 -25  -1    3.30    1.30
   3  25   1    7.20    1.90
  -3  25  -1    3.50    1.10
  -3  25  -1    5.90    1.80
  -3  25  -1    3.70    1.40
   3  25   1    6.90    1.80
   3  25   1    4.80    1.70
  -5 -25  -1    3.10    1.30
  -5 -25  -1    2.70    1.30
   5 -25   1    5.80    1.70
  -5 -25  -1    5.60    1.40
  -5 -25  -1    4.60    1.60
   5 -25   1    4.10    1.60
   5 -25   1    4.20    1.40
   5 -25   1    5.00    1.50
   5  25   1    5.00    1.80
  -5  25  -1    5.10    1.80
  -5  25  -1    4.40    1.70
  -5  25  -1    6.00    1.40
   5  25   1    3.90    1.40
   5  25   1    5.10    1.80
   5  25   1    4.90    1.80
   7 -25   1    2.50    1.30
   7 -25   1    5.00    1.80
   7 -25   1    4.00    1.40
   7 -25   1    2.00    1.30
  -7 -25  -1    1.80    1.10
  -7 -25  -1    3.40    1.50
  -7 -25  -1    4.20    1.30
  -7  25  -1    4.70    1.40
  -7  25  -1    4.30    1.60
   7  25   1    2.60    1.70
  -7  25  -1    2.50    1.50
   7  25   1    4.30    2.20
  -7  25  -1    4.10    1.30
   7  25   1    4.20    1.90
   9 -25   1   -2.30    1.00
   9 -25   1    0.30    1.40
   9 -25   1   -1.10    1.00
  -9 -25  -1   -1.10    1.00
  -9 -25  -1   -1.20    1.00
  -9  25  -1    1.20    1.20
   9  25   1   -0.60    1.80
   9  25   1   -0.40    1.50
   9  25   1    0.40    1.90
  -9  25  -1    1.00    1.10
  -9  25  -1   -0.60    0.80
   8 -26  -1    7.50    1.80
  -8 -26   1    7.40    1.70
   8 -26  -1    5.00    1.80
  -8 -26   1    6.20    1.70
   8 -26  -1    7.60    1.90
   8 -26  -1    7.60    2.00
  -8  26   1    8.30    2.10
  -8  26   1    8.20    1.80
   8  26  -1    4.80    2.50
   8  26  -1    8.40    2.70
  -8  26   1    4.50    1.60
   8  26  -1    7.60    2.80
  -6 -26   1    2.50    1.50
  -6 -26   1    1.30    1.10
  -6 -26   1    3.10    1.50
   6 -26  -1    2.70    1.40
  -6 -26   1    1.20    1.50
   6 -26  -1    2.50    1.50
   6 -26  -1    1.80    1.30
   6 -26  -1    1.60    1.20
  -6  26   1    1.80    1.20
   6  26  -1    2.00    1.70
  -6  26   1    1.20    1.30
   6  26  -1    4.80    1.90
   6  26  -1    3.10    1.90
   6  26  -1    5.40    1.80
  -6  26   1    2.50    1.20
  -6  26   1    2.40    1.60
  -4 -26   1    7.20    1.80
  -4 -26   1    4.70    1.20
   4 -26  -1    4.40    1.60
   4 -26  -1    9.00    1.80
   4 -26  -1    8.00    1.90
  -4 -26   1   10.30    2.00
   4 -26  -1    7.30    1.60
  -4 -26   1    8.50    1.80
   4  26  -1    8.80    2.00
  -4  26   1    7.00    1.70
  -4  26   1    2.40    1.50
   4  26  -1    4.40    1.80
  -4  26   1    5.10    1.50
   4  26  -1    5.20    1.80
   4  26  -1    6.40    2.10
  -2 -26   1    4.60    1.40
   2 -26  -1    4.30    1.40
   2 -26  -1    6.70    1.50
   2 -26  -1    5.00    1.60
  -2 -26   1    6.80    1.60
  -2 -26   1    3.70    1.50
   2  26  -1    3.90    1.60
  -2  26   1    8.70    2.00
   2  26  -1    4.30    1.70
  -2  26   1    6.30    1.90
   2  26  -1    8.10    1.90
  -2  26   1    5.80    1.60
   0 -26  -1   14.20    2.30
   0 -26   1   13.80    2.10
   0 -26  -1   14.10    2.10
   0 -26   1   15.70    2.20
   0 -26   1   17.60    2.60
   0 -26   1   13.70    2.00
   0 -26  -1   14.80    2.20
   0 -26  -1   14.30    2.00
   0  26   1   12.80    2.30
   0  26   1   12.50    2.20
   0  26  -1   13.70    2.40
   0  26  -1   12.60    2.20
   0  26  -1   14.70    2.20
   0  26   1   16.90    2.50
   2 -26   1   21.80    2.80
  -2 -26  -1   30.00    3.10
   2 -26   1   29.20    3.10
  -2 -26  -1   25.50    2.70
   2 -26   1   25.60    2.90
  -2 -26  -1   30.50    2.60
   2 -26   1   31.40    3.00
  -2  26  -1   29.90    2.60
   2  26   1   30.10    3.40
   2  26   1   25.50    3.20
  -2  26  -1   30.70    3.40
  -2  26  -1   32.30    3.40
   2  26   1   25.00    2.90
  -4 -26  -1    8.80    1.90
   4 -26   1    7.50    1.70
  -4 -26  -1    8.30    1.70
   4 -26   1    9.90    2.00
  -4 -26  -1    7.70    1.80
   4 -26   1    8.50    2.10
   4 -26   1    8.50    1.80
   4  26   1    7.30    2.10
  -4  26  -1    4.30    1.50
  -4  26  -1    6.40    1.70
   4  26   1    8.90    2.10
   4  26   1    6.20    1.70
  -4  26  -1    8.80    1.70
   4  26   1    3.10    1.80
   6 -26   1   31.20    3.30
  -6 -26  -1   33.00    3.40
   6 -26   1   35.10    3.20
   6 -26   1   32.40    3.30
  -6 -26  -1   29.50    3.10
   6 -26   1   32.80    3.40
  -6 -26  -1   32.40    2.70
  -6 -26  -1   31.30    3.40
  -6  26  -1   32.70    2.80
  -6  26  -1   32.80    3.50
   6  26   1   33.80    4.10
   6  26   1   26.20    3.00
   6  26   1   26.00    3.60
  -6  26  -1   30.80    3.60
   6  26   1   30.80    3.90
   8 -26   1   -1.40    1.20
   8 -26   1    2.00    1.40
   8 -26   1    2.20    1.40
   8 -26   1   -2.30    0.80
  -8 -26  -1    2.10    1.20
  -8 -26  -1    1.00    1.30
  -8  26  -1    0.90    1.30
  -8  26  -1    0.50    1.30
   8  26   1   -1.00    1.60
   8  26   1   -0.20    1.50
  -8  26  -1    2.60    1.30
   8  26   1    0.90    1.70
  -7 -27   1    2.60    1.50
   7 -27  -1    4.00    1.60
   7 -27  -1    5.30    1.70
  -7 -27   1    3.00    1.40
  -7 -27   1    4.90    1.80
   7 -27  -1    0.70    1.40
  -7 -27   1    3.80    2.00
   7 -27  -1    3.50    1.60
   7  27  -1    5.10    1.90
   7  27  -1    3.50    2.00
  -7  27   1    4.20    1.70
   7  27  -1    6.00    2.50
  -7  27   1    4.20    1.80
  -7  27   1    6.60    1.80
   7  27  -1    5.30    2.20
  -5 -27   1   16.20    2.60
   5 -27  -1   24.00    2.90
   5 -27  -1   15.30    2.40
   5 -27  -1   19.50    2.80
  -5 -27   1   18.60    2.80
   5 -27  -1   19.10    2.70
  -5 -27   1   19.50    2.30
  -5 -27   1   19.30    2.60
  -5  27   1   19.40    2.80
  -5  27   1   23.00    3.10
   5  27  -1   25.80    3.30
   5  27  -1   19.40    2.90
   5  27  -1   19.80    3.30
   5  27  -1   17.40    3.10
  -5  27   1   21.00    2.70
  -3 -27   1   36.90    3.10
   3 -27  -1   42.70    3.30
  -3 -27   1   42.50    3.40
  -3 -27   1   37.90    3.80
   3 -27  -1   43.60    3.60
   3 -27  -1   45.50    3.40
  -3  27   1   36.90    3.30
  -3  27   1   44.00    3.60
   3  27  -1   43.40    3.60
   3  27  -1   42.70    3.50
   3  27  -1   44.00    4.50
   3  27  -1   44.80    4.50
  -3  27   1   36.00    3.00
  -1 -27   1   33.80    2.90
   1 -27  -1   31.30    3.30
  -1 -27   1   36.10    3.00
   1 -27  -1   27.30    2.70
  -1 -27   1   30.10    3.40
   1 -27  -1   31.20    3.30
   1 -27  -1   28.90    3.00
  -1  27   1   32.20    3.70
  -1  27   1   34.30    3.00
   1  27  -1   29.30    3.30
   1  27  -1   28.00    3.30
  -1  27   1   36.10    3.80
   1  27  -1   29.40    3.40
  -1 -27  -1   31.60    3.30
  -1 -27  -1   28.10    2.90
   1 -27   1   26.90    2.90
  -1 -27  -1   25.90    2.70
   1 -27   1   28.80    3.20
   1 -27   1   24.20    3.00
   1 -27   1   24.10    2.80
   1  27   1   33.00    3.70
   1  27   1   30.90    3.40
  -1  27  -1   27.00    3.30
   1  27   1   23.40    3.10
  -1  27  -1   23.90    3.10
  -1  27  -1   29.90    3.10
  -3 -27  -1   26.00    2.90
  -3 -27  -1   22.70    2.60
  -3 -27  -1   28.60    3.00
   3 -27   1   30.70    3.30
   3 -27   1   22.30    2.80
   3 -27   1   22.00    2.90
   3  27   1   29.30    3.60
   3  27   1   23.70    3.30
  -3  27  -1   26.90    3.40
  -3  27  -1   24.80    2.90
  -3  27  -1   22.60    2.90
   3  27   1   26.00    3.30
  -5 -27  -1   30.90    3.30
   5 -27   1   33.30    3.40
   5 -27   1   33.60    3.40
  -5 -27  -1   32.70    3.50
  -5 -27  -1   38.10    3.20
   5 -27   1   39.20    3.50
   5 -27   1   38.30    3.30
   5  27   1   29.90    3.90
   5  27   1   30.50    3.30
   5  27   1   39.70    4.40
  -5  27  -1   30.30    3.10
  -5  27  -1   31.40    3.40
  -5  27  -1   33.30    3.80
   5  27   1   29.70    3.80
   7 -27   1   25.10    3.20
   7 -27   1   31.30    3.40
   7 -27   1   35.00    3.60
  -7 -27  -1   25.00    3.00
   7 -27   1   28.40    3.20
  -7 -27  -1   20.20    2.50
  -7 -27  -1   23.40    3.00
  -7  27  -1   28.50    3.20
   7  27   1   25.80    4.10
  -7  27  -1   36.50    3.90
   7  27   1   18.40    3.20
   7  27   1   26.60    3.80
  -7  27  -1   27.10    3.30
   6 -28  -1   -0.40    1.30
  -6 -28   1   -0.60    1.20
  -6 -28   1    0.60    1.60
  -6 -28   1    3.30    1.40
   6 -28  -1    2.20    1.50
   6 -28  -1    4.30    1.80
  -6 -28   1    0.70    1.40
   6 -28  -1    3.10    1.70
   6  28  -1    1.60    1.80
   6  28  -1    0.20    1.70
  -6  28   1    2.40    1.50
  -6  28   1    2.70    1.60
   6  28  -1    1.90    1.70
  -6  28   1    1.60    1.30
   6  28  -1    0.60    1.80
  -4 -28   1   10.60    2.20
   4 -28  -1    7.70    2.00
   4 -28  -1   10.30    2.30
   4 -28  -1   10.30    2.10
  -4 -28   1    8.10    1.90
  -4 -28   1    8.90    1.90
  -4  28   1    7.10    2.00
   4  28  -1   10.60    2.50
   4  28  -1    9.00    2.20
   4  28  -1   11.30    2.70
  -4  28   1    9.00    2.10
   4  28  -1   12.00    2.40
  -4  28   1    5.30    1.80
   2 -28  -1    2.40    1.50
  -2 -28   1    2.30    1.40
  -2 -28   1   -0.40    1.30
   2 -28  -1    0.80    1.00
   2 -28  -1    2.40    1.40
  -2 -28   1    1.00    1.30
   2  28  -1    1.80    1.70
  -2  28   1    3.70    1.80
  -2  28   1    2.10    1.20
  -2  28   1    2.00    1.40
   2  28  -1    3.10    1.70
   2  28  -1    2.00    1.50
   2  28  -1    2.00    1.40
   0 -28   1   13.00    2.20
   0 -28   1   14.50    2.40
   0 -28  -1   14.80    2.30
   0 -28  -1   12.60    2.00
   0 -28   1   11.90    2.10
   0 -28  -1   14.60    2.30
   0 -28  -1   15.60    2.70
   0  28   1   14.10    2.40
   0  28  -1   14.50    2.70
   0  28   1   11.40    2.40
   0  28   1   16.10    2.70
   0  28  -1   19.50    2.80
   0  28  -1   15.00    2.60
   2 -28   1    6.60    2.00
  -2 -28  -1    5.10    1.50
   2 -28   1    5.10    1.80
   2 -28   1    5.50    1.60
  -2 -28  -1    6.20    1.70
  -2 -28  -1    8.50    1.90
   2  28   1    4.10    1.60
  -2  28  -1    5.90    1.60
  -2  28  -1    4.80    1.70
  -2  28  -1    9.10    2.20
   2  28   1    8.30    2.30
   2  28   1    8.70    2.30
   4 -28   1    2.00    1.50
  -4 -28  -1    3.20    1.40
   4 -28   1    4.50    1.60
   4 -28   1    2.00    1.40
  -4 -28  -1    4.30    1.40
  -4 -28  -1    2.10    1.60
  -4  28  -1    1.40    1.40
   4  28   1    5.50    2.10
  -4  28  -1    3.40    1.50
   4  28   1    3.60    1.60
   4  28   1    3.80    1.90
  -4  28  -1    1.10    1.40
   4  28   1    4.00    2.10
  -6 -28  -1    5.30    1.80
   6 -28   1    2.60    1.60
   6 -28   1    0.90    1.20
  -6 -28  -1    6.40    2.00
   6 -28   1   -0.20    1.40
  -6 -28  -1    0.90    1.40
   6 -28   1    2.30    1.60
   6  28   1    2.70    1.90
  -6  28  -1    2.30    1.20
   6  28   1    5.30    2.20
   6  28   1    2.90    2.10
   6  28   1    1.30    1.50
  -6  28  -1    1.10    1.50
  -6  28  -1    3.40    1.50
  -5 -29   1   39.70    3.90
   5 -29  -1   49.30    3.80
  -5 -29   1   49.20    4.10
  -5 -29   1   43.10    3.70
   5 -29  -1   46.20    3.70
   5 -29  -1   46.60    4.00
   5  29  -1   42.00    4.50
   5  29  -1   42.40    4.30
   5  29  -1   36.90    4.60
  -5  29   1   43.50    3.60
  -5  29   1   46.80    4.10
   5  29  -1   50.09    5.30
  -5  29   1   43.80    3.90
  -3 -29   1   41.40    3.60
   3 -29  -1   43.00    3.50
   3 -29  -1   47.10    3.60
  -3 -29   1   46.70    3.60
  -3 -29   1   41.10    4.10
   3 -29  -1   42.00    3.60
  -3  29   1   43.50    4.30
  -3  29   1   39.80    3.40
   3  29  -1   42.40    3.70
   3  29  -1   37.40    3.90
  -3  29   1   43.00    3.80
   3  29  -1   37.40    4.30
   3  29  -1   51.09    4.40
   1 -29  -1   36.60    3.70
  -1 -29   1   29.20    3.30
   1 -29  -1   34.50    3.50
   1 -29  -1   33.70    3.80
  -1 -29   1   33.60    3.60
  -1 -29   1   31.10    3.30
   1  29  -1   39.70    4.40
   1  29  -1   32.70    3.80
  -1  29   1   27.00    3.40
   1  29  -1   36.20    3.80
  -1  29   1   36.10    3.90
  -1  29   1   30.30    3.40
   1 -29   1   52.49    3.70
   1 -29   1   51.69    3.90
  -1 -29  -1   58.49    3.90
   1 -29   1   51.79    3.80
  -1 -29  -1   50.09    3.70
  -1 -29  -1   41.60    3.30
   1 -29   1   44.80    4.00
  -1  29  -1   51.69    4.10
   1  29   1   53.29    4.40
  -1  29  -1   51.99    3.90
  -1  29  -1   48.80    4.10
   1  29   1   46.60    3.80
   1  29   1   50.89    4.20
  -3 -29  -1   80.39    4.80
   3 -29   1   89.69    5.10
   3 -29   1   92.69    5.40
  -3 -29  -1   72.59    4.70
   3 -29   1   85.69    5.00
  -3 -29  -1   79.59    4.60
   3  29   1   75.49    5.10
  -3  29  -1   80.69    5.10
  -3  29  -1   80.09    4.70
   3  29   1   77.99    5.30
   3  29   1   79.29    5.60
  -3  29  -1   74.79    5.10
   5 -29   1   89.09    5.20
  -5 -29  -1   90.29    5.10
   5 -29   1   88.79    5.50
  -5 -29  -1   93.39    5.40
   5 -29   1   96.39    5.40
  -5 -29  -1   87.09    5.30
  -5  29  -1   93.29    5.10
  -5  29  -1   84.99    5.30
  -5  29  -1   91.49    5.60
   5  29   1   89.59    5.40
   5  29   1   92.69    6.30
   5  29   1   95.99    6.20
   5  29   1   82.89    5.60
  -4 -30   1   13.70    2.50
   4  30  -1   15.20    2.90
  -4  30   1   10.00    2.30
   2 -30  -1   15.00    2.50
  -2 -30   1   15.60    2.50
   2 -30  -1   20.60    3.00
  -2 -30   1   11.20    2.50
  -2 -30   1   14.10    2.60
   2 -30  -1   14.90    2.80
   2  30  -1   13.80    2.90
   2  30  -1   11.00    2.40
  -2  30   1   12.60    2.70
   2  30  -1   11.10    2.70
  -2  30   1   15.70    2.80
   2  30  -1   14.40    2.70
  -2  30   1   11.30    2.30
   0 -30  -1   16.50    2.60
   0 -30   1   14.80    2.60
   0 -30   1   14.50    2.50
   0 -30   1   15.60    2.80
   0 -30  -1   14.60    2.40
   0 -30  -1   15.50    2.40
   0  30   1   15.40    2.70
   0  30  -1   18.50    3.10
   0  30   1   19.40    3.20
   0  30  -1   12.10    2.30
   0  30   1   13.90    2.80
   0  30  -1   13.30    2.70
  -2 -30  -1    9.40    2.00
   2 -30   1    8.80    2.00
  -2 -30  -1    9.70    2.20
   2 -30   1   14.40    2.80
   2 -30   1   12.30    2.50
  -2 -30  -1   11.20    2.30
  -2  30  -1   13.40    2.60
   2  30   1   11.60    2.60
   2  30   1    9.60    2.50
   2  30   1   10.10    2.40
  -2  30  -1   11.30    2.50
  -2  30  -1    8.40    2.10
  16   0  -2   -0.10    2.20
 -16   0   2   -0.90    1.20
  16   0  -2    2.20    1.80
 -16   0   2    1.50    1.50
  16   0  -2    1.40    2.00
 -16   0   2    0.50    1.20
 -14   0   2   41.90    2.70
 -14   0   2   39.50    3.10
  14   0  -2   30.40    4.30
 -14   0   2   35.60    2.90
  14   0  -2   42.70    2.90
 -14   0   2   39.00    3.00
  14   0  -2   41.50    4.90
  14   0  -2   31.60    3.40
  12   0  -2   83.79    5.50
  12   0  -2   88.39    5.70
  12   0  -2   92.09    4.00
 -12   0   2   80.29    4.10
 -12   0   2   91.39    4.20
  12   0  -2   93.59    4.90
 -12   0   2   83.49    4.20
 -12   0   2   95.59    4.00
  10   0  -2   64.79    4.40
 -10   0   2   73.29    3.10
  10   0  -2   77.29    3.30
  10   0  -2   71.49    3.90
  10   0  -2   70.39    3.30
 -10   0   2   66.29    3.40
  10   0  -2   70.09    4.50
 -10   0   2   68.19    3.30
 -10   0   2   69.59    3.40
  -8   0   2  129.49    4.60
  -8   0   2  129.79    4.50
   8   0  -2  133.39    4.10
   8   0  -2  139.19    5.20
  -8   0   2  129.09    4.60
   8   0  -2  136.69    4.50
   8   0  -2  131.59    5.90
  -8   0   2  134.59    3.80
   8   0  -2  133.99    4.70
  -8   0   2  134.49    4.30
   8   0  -2  129.49    5.70
   6   0  -2   10.40    0.90
  -6   0   2    7.10    0.80
   6   0  -2    6.60    1.10
  -6   0   2    8.00    1.00
  -6   0   2    6.30    0.80
  -6   0   2    8.30    0.90
   6   0  -2    7.10    1.10
   6   0  -2    8.70    1.60
   6   0  -2    7.40    1.50
   6   0  -2    8.20    0.90
  -6   0   2    8.30    0.60
   4   0  -2 1722.53   40.70
  -4   0   2 1749.82   40.60
  -4   0   2 1740.03   40.40
  -4   0   2 1736.23   40.70
  -4   0   2 1695.93   40.80
   4   0  -2 1709.23   41.00
   4   0  -2 1601.34   41.50
  -4   0   2 1749.03   40.90
   4   0  -2 1736.43   41.20
   4   0  -2 1727.13   41.70
   4   0  -2 1707.03   40.90
   2   0  -2   62.39    1.90
  -2   0   2   69.69    2.00
  -2   0   2   67.59    2.00
   2   0  -2   67.09    2.40
   2   0  -2   66.09    2.20
  -2   0   2   67.49    1.90
   2   0  -2   64.99    2.30
  -2   0   2   62.89    1.90
  -2   0   2   67.89    1.90
   2   0  -2   66.49    2.30
   0   0   2 3801.32   92.59
   0   0   2 3979.30   92.79
   0   0  -2 3987.40   92.39
   0   0   2 3964.00   92.89
   0   0  -2 3930.61   92.69
   0   0   2 3778.52   92.89
   0   0  -2 4055.19   93.39
   0   0   2 3985.10   93.29
   0   0   2 3970.30   92.49
   0   0  -2 3904.41   92.79
  -2   0  -2    0.60    0.30
  -2   0  -2    0.50    0.20
   2   0   2    0.60    0.30
   2   0   2    0.80    0.40
  -2   0  -2    1.10    0.50
  -2   0  -2    0.80    0.30
   2   0   2    0.70    0.40
   2   0   2    0.50    0.40
   2   0   2    0.50    0.20
   2   0   2    0.70    0.30
  -2   0  -2    1.10    0.40
   4   0   2 2885.21   67.79
   4   0   2 2847.52   68.29
   4   0   2 2904.21   67.59
   4   0   2 2969.40   67.09
  -4   0  -2 2780.12   67.79
  -4   0  -2 2797.62   67.69
   4   0   2 2924.01   67.99
  -4   0  -2 2917.01   67.79
   4   0   2 2777.52   68.29
   6   0   2  453.45   12.20
   6   0   2  482.45   11.20
  -6   0  -2  473.05   12.30
  -6   0  -2  480.95   12.20
  -6   0  -2  439.46   12.10
   6   0   2  465.95   12.70
   6   0   2  456.65   13.10
  -6   0  -2  472.05   12.00
   6   0   2  469.05   13.00
   6   0   2  455.75   12.00
   8   0   2 1383.36   33.80
   8   0   2 1403.76   32.40
  -8   0  -2 1366.06   33.70
  -8   0  -2 1382.56   33.20
   8   0   2 1354.86   35.30
  -8   0  -2 1371.36   33.70
   8   0   2 1327.17   33.50
   8   0   2 1386.86   34.70
  -8   0  -2 1366.06   33.80
   8   0   2 1359.56   34.80
  10   0   2  621.24   17.90
 -10   0  -2  612.54   16.70
 -10   0  -2  627.14   16.60
 -10   0  -2  639.44   16.00
  10   0   2  617.44   18.60
  10   0   2  620.54   16.70
  12   0   2  258.47    9.90
 -12   0  -2  264.47    8.80
  12   0   2  263.97    8.70
  12   0   2  274.57   10.10
  12   0   2  281.17   11.00
 -12   0  -2  277.07    9.00
 -12   0  -2  256.57    8.90
  12   0   2  272.37    8.70
 -12   0  -2  262.27    8.50
  14   0   2   64.79    4.80
  14   0   2   57.59    4.40
 -14   0  -2   60.59    3.80
 -14   0  -2   66.89    3.70
 -14   0  -2   64.99    3.90
  14   0   2   63.69    3.80
 -14   0  -2   62.69    3.90
  14   0   2   56.59    5.10
  16   0   2   17.90    3.20
 -16   0  -2   22.30    2.70
  16   0   2   18.40    4.00
 -16   0  -2   17.00    2.50
 -16   0  -2   18.70    2.70
 -16   0  -2   21.20    2.90
  15  -1  -2   -0.70    1.70
 -15  -1   2   -0.40    0.90
  15  -1  -2    1.60    1.60
 -15  -1   2   -0.70    1.00
 -15  -1   2    0.20    1.20
  15  -1  -2    1.90    2.40
 -15  -1   2    0.40    1.20
  15   1  -2    5.20    2.50
 -15   1   2    0.70    1.20
 -15   1   2   -0.60    1.20
  15   1  -2    0.40    1.30
  15   1  -2    1.20    2.00
 -15   1   2   -0.80    1.00
 -13  -1   2    6.10    1.50
 -13  -1   2    3.50    1.30
  13  -1  -2    2.70    1.90
 -13  -1   2    3.50    1.40
 -13  -1   2    3.30    1.10
  13  -1  -2    6.50    1.80
  13  -1  -2    3.90    2.30
  13  -1  -2    3.30    1.20
 -13   1   2    3.00    1.30
 -13   1   2    4.50    1.40
  13   1  -2    5.20    1.80
 -13   1   2    5.20    1.50
  13   1  -2    5.20    2.20
  13   1  -2    5.30    2.20
 -13   1   2    4.80    1.20
  13   1  -2    1.90    1.10
 -11  -1   2    1.10    0.90
  11  -1  -2    0.10    0.70
  11  -1  -2    2.00    1.70
  11  -1  -2    0.60    1.40
 -11  -1   2    0.40    0.80
  11  -1  -2    2.10    1.30
 -11  -1   2   -0.80    0.70
 -11  -1   2    0.50    0.80
 -11   1   2    1.80    0.90
 -11   1   2    0.50    0.80
  11   1  -2    0.30    1.10
  11   1  -2   -0.70    1.40
 -11   1   2    0.70    0.80
  11   1  -2   -0.20    1.40
 -11   1   2   -1.30    0.90
  11   1  -2    3.00    0.90
  -9  -1   2   21.60    1.70
   9  -1  -2   19.20    2.70
  -9  -1   2   19.60    1.50
   9  -1  -2   22.00    2.30
  -9  -1   2   22.20    1.30
   9  -1  -2   20.30    2.60
   9  -1  -2   23.80    1.60
  -9  -1   2   18.80    1.70
  -9  -1   2   22.00    1.70
   9  -1  -2   23.20    1.90
   9   1  -2   20.50    1.80
  -9   1   2   20.20    1.70
  -9   1   2   24.40    1.60
   9   1  -2   22.20    2.70
   9   1  -2   21.90    1.60
   9   1  -2   23.50    2.30
  -9   1   2   22.60    1.20
  -9   1   2   21.90    1.80
  -9   1   2   21.90    1.70
   9   1  -2   23.10    2.90
  -7  -1   2   66.39    2.70
  -7  -1   2   63.79    2.80
   7  -1  -2   67.39    2.50
  -7  -1   2   65.79    2.20
  -7  -1   2   63.79    2.50
   7  -1  -2   65.79    2.90
  -7  -1   2   66.99    2.70
   7  -1  -2   63.59    3.70
   7  -1  -2   69.09    3.70
   7  -1  -2   65.99    2.60
   7  -1  -2   71.39    3.20
  -7   1   2   67.09    2.10
   7   1  -2   66.49    2.50
   7   1  -2   67.79    2.60
   7   1  -2   69.59    3.70
  -7   1   2   65.59    2.70
  -7   1   2   69.89    2.80
   7   1  -2   55.79    3.50
  -7   1   2   66.19    2.80
  -7   1   2   63.59    2.40
   7   1  -2   70.29    3.20
   7   1  -2   67.89    2.90
  -5  -1   2   10.80    0.70
  -5  -1   2   10.90    0.90
  -5  -1   2   12.30    1.00
  -5  -1   2   10.90    0.90
   5  -1  -2   11.80    1.50
   5  -1  -2   10.50    1.20
   5  -1  -2    9.90    1.50
   5  -1  -2   11.50    0.90
   5  -1  -2   12.70    1.10
  -5  -1   2   12.90    0.90
   5  -1  -2   11.90    1.20
   5   1  -2   10.00    1.00
  -5   1   2   11.20    0.80
   5   1  -2   10.80    0.80
  -5   1   2   11.00    1.00
  -5   1   2   10.90    1.00
  -5   1   2   12.60    0.60
  -5   1   2   12.80    1.00
   5   1  -2   12.50    1.60
   5   1  -2   10.80    1.20
   5   1  -2   10.30    1.50
   5   1  -2   10.70    1.20
  -3  -1   2    8.00    0.60
   3  -1  -2    6.20    0.90
  -3  -1   2    8.30    0.60
   3  -1  -2    7.90    0.90
   3  -1  -2    8.30    0.90
   3  -1  -2    8.30    0.80
   3  -1  -2    8.50    0.70
  -3  -1   2   10.60    0.60
  -3  -1   2    9.20    0.70
  -3  -1   2    8.40    0.60
  -3   1   2    9.10    0.50
  -3   1   2    9.60    0.70
   3   1  -2   10.80    0.80
   3   1  -2   11.60    1.00
   3   1  -2    7.80    0.90
  -3   1   2    8.20    0.40
   3   1  -2    9.70    0.80
   3   1  -2    9.40    1.10
  -3   1   2    8.50    0.60
  -3   1   2    9.30    0.60
   1  -1  -2  314.17    7.50
  -1  -1   2  303.87    7.40
  -1  -1   2  290.57    7.40
  -1  -1   2  299.77    7.50
   1  -1  -2  305.97    7.40
   1  -1  -2  306.17    7.60
  -1  -1   2  307.97    7.30
   1  -1  -2  302.27    7.70
   1  -1  -2  300.27    7.70
   1  -1  -2  301.07    7.30
  -1  -1   2  297.57    7.40
  -1   1   2  312.67    7.30
  -1   1   2  304.47    7.30
   1   1  -2  307.77    7.70
  -1   1   2  299.97    7.40
  -1   1   2  299.67    7.40
  -1   1   2  298.97    7.40
   1   1  -2  302.87    7.70
   1   1  -2  301.37    7.20
   1   1  -2  299.07    7.70
  -1   1   2  294.87    7.40
   1   1  -2  304.07    7.50
   1  -1   2  263.97    6.30
  -1  -1  -2  256.37    6.30
  -1  -1  -2  250.47    6.50
   1  -1   2  259.17    6.40
   1  -1   2  244.88    6.30
   1  -1   2  242.38    6.30
  -1  -1  -2  253.07    6.20
   1  -1   2  248.48    6.50
   1  -1   2  261.57    6.10
   1  -1   2  256.17    6.50
   1  -1   2  256.07    6.40
  -1  -1  -2  249.97    6.50
   1  -1   2  252.57    6.20
   1  -1   2  251.37    6.30
   1   1   2  250.37    6.00
   1   1   2  250.27    6.50
   1   1   2  242.08    6.40
  -1   1  -2  256.77    6.50
  -1   1  -2  253.87    6.50
   1   1   2  251.97    6.30
   1   1   2  252.97    6.30
  -1   1  -2  259.67    6.40
  -1   1  -2  257.17    6.20
   1   1   2  255.47    6.30
   1   1   2  253.37    6.40
   3  -1   2   92.59    3.20
   3  -1   2   94.79    2.90
   3  -1   2   96.09    3.20
   3  -1   2   96.09    3.00
   3  -1   2   98.19    2.40
   3  -1   2  102.39    3.00
  -3  -1  -2   96.19    3.10
  -3  -1  -2   95.69    2.40
   3  -1   2   94.79    2.50
  -3  -1  -2   99.29    3.10
   3  -1   2   90.59    2.90
   3   1   2   93.19    2.80
   3   1   2   91.09    2.90
  -3   1  -2   99.49    2.50
   3   1   2   92.79    3.00
   3   1   2   96.49    3.30
  -3   1  -2   97.29    3.00
   3   1   2   94.99    3.30
  -3   1  -2   95.89    3.10
   3   1   2   92.49    2.90
  -5  -1  -2   40.20    1.90
   5  -1   2   41.20    1.30
  -5  -1  -2   41.70    2.00
   5  -1   2   38.10    2.20
   5  -1   2   39.50    2.40
  -5  -1  -2   43.20    2.00
   5  -1   2   41.00    2.20
   5  -1   2   40.90    1.80
   5  -1   2   42.20    1.90
   5   1   2   41.90    1.20
   5   1   2   39.80    2.50
  -5   1  -2   45.30    2.00
   5   1   2   43.10    2.00
   5   1   2   41.10    1.80
  -5   1  -2   40.90    1.90
   5   1   2   37.50    2.30
   5   1   2   44.10    2.20
  -5   1  -2   43.10    2.00
  -5   1  -2   42.90    2.10
  -7  -1  -2   45.80    2.20
  -7  -1  -2   46.00    2.10
  -7  -1  -2   42.80    2.20
   7  -1   2   46.80    2.30
   7  -1   2   44.50    1.50
   7  -1   2   44.60    2.20
   7  -1   2   44.40    2.80
   7  -1   2   42.20    2.80
  -7  -1  -2   47.00    2.30
   7  -1   2   42.30    2.60
   7   1   2   44.80    2.10
   7   1   2   49.30    2.80
   7   1   2   46.60    3.00
   7   1   2   45.10    2.30
  -7   1  -2   44.90    2.20
   7   1   2   43.30    2.60
  -7   1  -2   45.80    2.10
  -7   1  -2   44.60    2.20
   7   1   2   47.90    1.50
  -7   1  -2   43.60    2.30
  -9  -1  -2    1.00    0.80
   9  -1   2    1.70    1.20
   9  -1   2   -0.20    0.60
   9  -1   2    1.80    1.10
  -9  -1  -2    1.20    0.80
   9  -1   2    0.20    0.70
  -9  -1  -2    2.10    0.70
  -9  -1  -2    1.30    0.80
   9  -1   2    2.40    1.20
   9   1   2   -0.10    1.00
   9   1   2    0.20    0.60
  -9   1  -2    0.90    0.70
   9   1   2    2.80    1.20
  -9   1  -2    1.10    0.90
  -9   1  -2    0.70    0.60
  -9   1  -2    0.30    0.80
   9   1   2    0.40    1.20
   9   1   2    0.60    0.80
 -11  -1  -2    7.00    1.10
  11  -1   2    5.60    1.70
  11  -1   2    9.10    2.30
  11  -1   2    6.90    1.30
  11  -1   2    8.10    2.00
  11  -1   2    7.30    1.50
 -11  -1  -2    8.30    1.40
 -11  -1  -2    5.90    1.30
 -11  -1  -2    6.80    1.50
 -11  -1  -2    7.90    1.50
  11   1   2    7.30    1.90
 -11   1  -2    7.20    1.30
  11   1   2    3.40    1.00
 -11   1  -2    7.10    1.40
  11   1   2    6.10    1.30
 -11   1  -2    5.90    1.40
  11   1   2    7.20    2.00
  11   1   2    3.70    1.90
 -11   1  -2    8.40    1.50
  13  -1   2   -2.20    1.30
 -13  -1  -2   -0.70    0.80
  13  -1   2    2.90    1.70
 -13  -1  -2    1.10    1.20
 -13  -1  -2   -1.40    1.00
 -13  -1  -2    1.30    1.20
  13  -1   2    1.40    1.10
  13  -1   2    2.50    1.40
  13   1   2    2.80    2.10
 -13   1  -2   -0.30    1.00
  13   1   2    2.90    1.60
 -13   1  -2    0.80    1.30
  13   1   2    1.60    1.20
 -13   1  -2    1.10    1.40
 -13   1  -2   -0.10    0.90
  13   1   2    2.60    1.70
  15  -1   2    0.00    1.70
 -15  -1  -2    0.70    1.20
  15  -1   2    1.20    1.60
 -15  -1  -2    2.60    1.40
 -15  -1  -2    0.00    1.20
  15  -1   2    0.20    1.90
  15  -1   2    0.80    1.20
 -15  -1  -2    1.80    1.30
  15   1   2    1.70    2.00
  15   1   2    0.00    1.60
 -15   1  -2    0.90    1.20
 -15   1  -2   -1.80    0.90
  15   1   2    2.60    1.30
 -15   1  -2    0.00    1.20
  15   1   2   -1.20    1.90
 -15   1  -2    2.50    1.30
 -16  -2   2    0.10    1.10
  16  -2  -2    0.10    1.80
  16  -2  -2   -2.20    1.30
  16  -2  -2    0.50    2.20
 -16  -2   2   -0.40    1.20
 -16  -2   2    0.20    1.30
 -16   2   2   -0.60    1.30
  16   2  -2    1.90    1.80
 -16   2   2    1.10    1.10
 -16   2   2   -0.10    1.30
  16   2  -2    1.50    2.40
  16   2  -2   -0.60    2.00
  14  -2  -2    1.20    1.40
 -14  -2   2    0.80    1.10
  14  -2  -2    2.60    2.00
 -14  -2   2   -0.40    1.10
 -14  -2   2    0.40    1.00
 -14  -2   2   -1.10    0.90
  14  -2  -2    0.20    1.90
 -14   2   2   -0.50    1.10
  14   2  -2    0.50    1.20
  14   2  -2    1.10    1.70
  14   2  -2    0.10    1.90
  14   2  -2    0.40    0.90
 -14   2   2    0.40    1.20
 -14   2   2   -0.60    1.00
 -12  -2   2   10.90    1.60
 -12  -2   2   11.40    1.70
  12  -2  -2   12.50    2.20
 -12  -2   2    9.90    1.60
  12  -2  -2    7.70    2.30
  12  -2  -2    8.50    2.70
 -12  -2   2   13.00    1.90
  12  -2  -2   10.30    1.70
 -12   2   2   12.00    1.70
 -12   2   2   11.80    1.90
  12   2  -2   10.80    2.70
  12   2  -2   10.50    2.10
 -12   2   2   14.50    1.60
  12   2  -2   13.00    1.70
 -12   2   2    8.10    1.70
  12   2  -2    9.70    2.70
  10  -2  -2   19.20    2.90
 -10  -2   2   16.40    1.90
 -10  -2   2   20.20    1.90
  10  -2  -2   16.10    2.20
  10  -2  -2   17.20    1.80
  10  -2  -2   15.80    1.80
 -10  -2   2   18.10    1.80
  10  -2  -2   14.70    2.50
 -10  -2   2   17.10    1.80
 -10  -2   2   16.80    1.30
 -10   2   2   12.90    1.60
 -10   2   2   15.40    1.80
 -10   2   2   17.70    1.40
  10   2  -2   16.60    2.60
 -10   2   2   17.90    1.90
  10   2  -2   11.40    1.80
  10   2  -2   15.70    1.80
  10   2  -2   14.10    2.50
  10   2  -2   19.50    1.60
   8  -2  -2  144.19    6.10
  -8  -2   2  145.39    4.70
  -8  -2   2  147.19    4.80
  -8  -2   2  145.59    4.30
   8  -2  -2  151.78    5.50
   8  -2  -2  149.79    4.80
   8  -2  -2  142.69    4.30
   8  -2  -2  146.09    5.00
   8  -2  -2  137.29    6.10
  -8  -2   2  149.99    5.10
  -8  -2   2  145.09    4.80
   8   2  -2  152.68    6.40
   8   2  -2  146.19    4.70
  -8   2   2  146.49    3.90
   8   2  -2  143.09    4.50
  -8   2   2  141.69    4.90
  -8   2   2  148.49    5.00
  -8   2   2  145.49    5.00
   8   2  -2  138.49    5.00
  -8   2   2  150.38    4.50
   8   2  -2  149.29    5.50
   8   2  -2  134.19    5.90
  -6  -2   2    7.40    0.90
  -6  -2   2    9.70    1.00
   6  -2  -2    8.30    1.60
   6  -2  -2    8.40    0.90
   6  -2  -2    8.70    1.00
  -6  -2   2    7.70    0.90
  -6  -2   2    7.70    0.90
   6  -2  -2    8.60    1.60
   6  -2  -2    8.20    1.20
   6  -2  -2    8.60    1.20
  -6  -2   2    8.80    0.70
   6   2  -2    7.50    1.20
  -6   2   2    8.10    1.00
  -6   2   2    8.20    1.00
   6   2  -2    7.80    1.50
   6   2  -2    9.40    0.90
   6   2  -2    7.40    1.10
  -6   2   2    7.50    0.80
  -6   2   2    8.70    0.50
   6   2  -2    8.40    1.00
   6   2  -2    7.00    1.40
  -6   2   2    8.80    1.00
   4  -2  -2  253.77    6.80
   4  -2  -2  247.38    7.50
  -4  -2   2  253.37    6.70
   4  -2  -2  260.47    7.00
  -4  -2   2  246.38    6.90
   4  -2  -2  260.07    7.60
   4  -2  -2  252.17    7.10
  -4  -2   2  254.67    6.60
  -4  -2   2  258.27    6.60
  -4  -2   2  262.07    6.80
  -4   2   2  257.97    6.50
  -4   2   2  264.57    6.20
   4   2  -2  262.87    7.00
   4   2  -2  261.27    6.60
  -4   2   2  256.87    6.80
   4   2  -2  265.07    7.20
   4   2  -2  254.27    7.60
   4   2  -2  264.07    7.00
  -4   2   2  248.38    6.80
   4   2  -2  257.47    7.60
  -4   2   2  252.27    6.90
  -2  -2   2 1262.67   29.90
  -2  -2   2 1291.57   29.70
   2  -2  -2 1286.57   29.70
   2  -2  -2 1302.97   30.40
   2  -2  -2 1223.78   30.10
  -2  -2   2 1265.27   29.90
  -2  -2   2 1211.68   29.90
   2  -2  -2 1261.07   30.20
   2  -2  -2 1201.68   30.20
  -2  -2   2 1243.18   29.80
   2  -2  -2 1289.47   29.90
  -2   2   2 1294.47   29.90
   2   2  -2 1287.27   29.80
  -2   2   2 1259.17   29.60
   2   2  -2 1258.17   30.20
   2   2  -2 1273.77   30.30
   2   2  -2 1267.47   30.10
  -2   2   2 1240.38   30.00
  -2   2   2 1260.77   29.70
  -2   2   2 1246.28   29.80
   2   2  -2 1280.87   30.40
  -2   2   2 1256.47   29.90
   0  -2  -2  381.26    9.40
   0  -2  -2  384.86    9.40
   0  -2  -2  382.56    9.30
   0  -2   2  387.46    9.20
   0  -2   2  378.16    9.30
   0  -2   2  384.76    9.10
   0  -2  -2  384.86    9.20
   0  -2   2  385.16    9.20
   0  -2   2  382.16    9.50
   0  -2   2  382.76    9.40
   0  -2  -2  376.06    9.50
   0  -2   2  378.06    9.50
   0  -2  -2  383.76    9.10
   0  -2   2  384.56    9.40
   0   2  -2  388.66    9.20
   0   2   2  383.46    9.30
   0   2   2  380.06    9.30
   0   2  -2  381.06    9.30
   0   2  -2  385.46    9.50
   0   2   2  383.06    9.30
   0   2   2  387.16    9.20
   0   2   2  382.36    9.20
   0   2   2  385.86    9.40
  -2  -2  -2  787.32   19.20
  -2  -2  -2  820.82   18.60
   2  -2   2  776.82   18.90
   2  -2   2  801.72   19.20
  -2  -2  -2  776.42   19.00
  -2  -2  -2  791.82   18.80
   2  -2   2  805.82   18.80
   2  -2   2  789.52   19.20
  -2  -2  -2  804.42   19.20
   2  -2   2  789.12   19.00
   2  -2   2  777.42   19.20
   2  -2   2  779.22   19.10
   2  -2   2  771.52   19.20
   2  -2   2  776.82   19.00
   2  -2   2  784.82   19.00
  -2   2  -2  789.92   19.20
  -2   2  -2  804.82   18.90
   2   2   2  771.12   19.20
  -2   2  -2  847.32   19.10
   2   2   2  784.02   19.00
  -2   2  -2  800.02   19.20
   2   2   2  775.52   19.10
   2   2   2  786.12   19.40
   2   2   2  799.22   19.00
   2   2   2  805.92   19.00
   4  -2   2  454.45   11.00
   4  -2   2  445.56   12.10
   4  -2   2  440.66   11.60
  -4  -2  -2  492.15   10.80
   4  -2   2  451.55   11.70
  -4  -2  -2  452.65   11.80
   4  -2   2  461.85   11.70
  -4  -2  -2  453.15   11.60
   4  -2   2  457.35   11.00
   4  -2   2  458.15   12.20
  -4  -2  -2  468.05   11.70
   4  -2   2  461.05   11.90
   4   2   2  459.15   11.90
  -4   2  -2  459.35   11.70
  -4   2  -2  449.36   11.80
   4   2   2  465.75   11.50
   4   2   2  468.05   11.70
  -4   2  -2  461.25   11.70
   4   2   2  460.95   12.20
   4   2   2  462.15   12.30
  -6  -2  -2    2.50    0.60
  -6  -2  -2    1.80    0.70
  -6  -2  -2    3.20    0.70
   6  -2   2    1.60    0.60
   6  -2   2    0.70    1.10
   6  -2   2    2.60    1.00
   6  -2   2    2.00    0.60
   6  -2   2    2.00    0.30
   6  -2   2    1.20    0.90
   6  -2   2    2.70    0.40
  -6  -2  -2    0.90    0.50
   6   2   2    1.70    1.00
   6   2   2   -0.30    0.80
   6   2   2    2.80    0.70
  -6   2  -2    2.80    0.80
   6   2   2    2.00    0.60
  -6   2  -2    1.80    0.60
  -6   2  -2    3.50    0.70
   6   2   2    1.90    0.40
   6   2   2    1.20    1.10
  -6   2  -2    4.10    0.80
  -6   2  -2    2.20    0.30
   8  -2   2  172.08    6.70
  -8  -2  -2  198.68    5.70
   8  -2   2  168.38    7.10
   8  -2   2  186.18    6.00
   8  -2   2  184.78    6.10
  -8  -2  -2  197.58    6.10
  -8  -2  -2  202.18    6.00
   8  -2   2  194.38    5.00
   8  -2   2  179.18    6.70
  -8   2  -2  187.68    5.60
   8   2   2  194.08    6.90
   8   2   2  199.28    5.90
  -8   2  -2  180.88    6.00
  -8   2  -2  186.38    6.00
   8   2   2  193.78    7.00
   8   2   2  194.08    6.10
  -8   2  -2  180.68    5.90
   8   2   2  194.68    7.40
 -10  -2  -2    5.00    1.10
  10  -2   2   -0.60    1.50
 -10  -2  -2    5.80    1.00
 -10  -2  -2    2.90    1.00
  10  -2   2    6.20    1.20
  10  -2   2    2.80    1.50
  10  -2   2    3.10    1.40
  10  -2   2    5.70    1.20
 -10  -2  -2    2.70    1.00
 -10   2  -2    2.70    1.00
 -10   2  -2    6.00    0.90
  10   2   2    4.70    1.10
  10   2   2    0.70    1.20
 -10   2  -2    5.20    1.10
  10   2   2    5.30    1.00
  10   2   2    3.30    1.90
 -10   2  -2    5.90    1.30
 -10   2  -2    6.80    1.30
  10   2   2    4.10    1.60
  12  -2   2   -0.40    1.50
  12  -2   2   -1.60    1.60
 -12  -2  -2    2.20    1.10
  12  -2   2    0.40    1.20
  12  -2   2    1.60    0.90
  12  -2   2    1.10    1.00
 -12  -2  -2   -0.70    1.00
 -12  -2  -2    0.50    1.00
 -12  -2  -2    1.30    0.90
 -12   2  -2    1.90    1.10
  12   2   2   -3.30    1.70
  12   2   2    0.30    1.70
  12   2   2    0.30    0.70
 -12   2  -2    0.50    1.00
  12   2   2   -0.20    0.80
 -12   2  -2    3.20    1.10
  12   2   2   -0.50    1.10
 -12   2  -2   -0.10    0.80
 -14  -2  -2    6.60    1.60
 -14  -2  -2    5.00    1.50
 -14  -2  -2    6.70    1.50
  14  -2   2    0.90    2.10
  14  -2   2    6.60    2.10
  14  -2   2    5.50    1.50
  14  -2   2    4.90    2.10
 -14  -2  -2    9.50    1.80
  14   2   2    2.10    2.10
  14   2   2    3.80    1.30
  14   2   2    4.30    2.70
  14   2   2    7.70    2.30
 -14   2  -2    5.90    1.50
 -14   2  -2    5.20    1.60
 -14   2  -2    6.10    1.50
 -14   2  -2    4.50    1.40
 -16  -2  -2    3.70    1.70
 -16  -2  -2    0.90    1.10
  16  -2   2    0.60    1.20
 -16  -2  -2    3.00    1.40
  16  -2   2   -1.50    1.40
 -16  -2  -2    2.10    1.50
  16  -2   2   -1.40    2.20
  16   2   2   -2.10    2.40
 -16   2  -2    1.50    1.50
 -16   2  -2    2.00    1.50
 -16   2  -2    2.00    1.50
  16   2   2    5.00    2.10
  16   2   2    1.40    1.40
  15  -3  -2    0.10    1.20
 -15  -3   2   -0.40    1.20
  15  -3  -2    2.50    2.00
 -15  -3   2   -0.50    1.00
 -15  -3   2    0.40    1.00
 -15  -3   2   -0.50    1.10
  15  -3  -2    0.50    2.00
  15   3  -2   -0.40    1.90
  15   3  -2    1.90    1.70
 -15   3   2   -0.10    1.10
 -15   3   2    0.10    1.30
 -15   3   2   -1.50    1.10
  15   3  -2   -1.40    0.80
  15   3  -2    0.90    2.10
  13  -3  -2    4.10    1.20
 -13  -3   2    3.70    1.30
 -13  -3   2    5.40    1.30
 -13  -3   2    1.80    1.10
  13  -3  -2    2.50    1.90
 -13  -3   2    2.10    1.20
  13  -3  -2    3.90    1.90
  13  -3  -2    1.80    1.40
  13   3  -2    1.80    0.90
  13   3  -2    3.90    2.00
 -13   3   2    2.50    1.30
 -13   3   2    0.30    0.90
  13   3  -2    4.20    1.70
 -13   3   2    6.00    1.50
  13   3  -2    3.40    2.00
 -11  -3   2   33.30    2.30
 -11  -3   2   24.60    2.30
  11  -3  -2   29.20    3.50
  11  -3  -2   27.30    2.20
  11  -3  -2   32.30    3.80
  11  -3  -2   25.30    2.10
 -11  -3   2   25.10    2.10
  11  -3  -2   32.90    2.80
 -11  -3   2   23.60    2.00
 -11   3   2   28.00    1.80
  11   3  -2   23.10    3.10
 -11   3   2   27.50    2.30
  11   3  -2   24.00    2.60
  11   3  -2   29.00    2.00
 -11   3   2   28.40    2.30
  11   3  -2   27.60    3.60
 -11   3   2   28.10    2.20
  -9  -3   2    8.10    1.10
   9  -3  -2    6.60    0.80
   9  -3  -2    5.90    1.80
   9  -3  -2    5.40    1.10
   9  -3  -2    7.20    1.20
   9  -3  -2    7.20    1.80
  -9  -3   2    6.40    1.10
  -9  -3   2    7.00    0.90
  -9  -3   2    6.70    1.10
   9  -3  -2    4.30    1.30
  -9  -3   2    5.60    1.10
  -9   3   2    5.30    1.10
   9   3  -2    4.50    1.10
  -9   3   2    8.00    1.00
  -9   3   2    8.40    1.30
   9   3  -2    9.30    1.60
   9   3  -2    6.70    1.00
   9   3  -2    3.90    1.50
   9   3  -2    4.70    1.70
  -9   3   2    6.80    1.20
   7  -3  -2   16.60    1.60
  -7  -3   2   15.80    1.00
   7  -3  -2   15.20    1.60
   7  -3  -2   16.10    1.20
   7  -3  -2   16.00    2.10
  -7  -3   2   16.30    1.30
  -7  -3   2   15.40    1.20
  -7  -3   2   15.40    1.20
  -7  -3   2   14.70    1.30
   7  -3  -2   16.00    1.10
   7  -3  -2   15.40    2.00
   7   3  -2   17.50    1.70
   7   3  -2   17.00    1.20
  -7   3   2   16.80    0.70
  -7   3   2   14.30    1.20
   7   3  -2   16.40    1.30
  -7   3   2   15.00    1.30
  -7   3   2   18.60    1.10
  -7   3   2   17.10    1.30
   7   3  -2   19.40    1.90
   7   3  -2   17.30    2.20
   7   3  -2   16.10    2.10
  -5  -3   2    6.10    0.70
  -5  -3   2    4.90    0.70
   5  -3  -2    7.00    0.80
   5  -3  -2    7.20    1.00
   5  -3  -2    6.50    1.00
   5  -3  -2    4.80    0.80
   5  -3  -2    4.40    1.10
  -5  -3   2    5.80    0.80
  -5  -3   2    6.30    0.70
  -5  -3   2    5.90    0.70
   5  -3  -2    4.40    1.10
  -5   3   2    6.20    0.30
   5   3  -2    5.30    0.80
   5   3  -2    6.20    1.00
  -5   3   2    4.80    0.70
  -5   3   2    6.30    0.60
   5   3  -2    6.30    0.70
  -5   3   2    4.90    0.80
   5   3  -2    5.90    1.20
  -5   3   2    4.80    0.80
   5   3  -2    6.00    1.00
   5   3  -2    6.60    1.40
  -3  -3   2   69.89    2.10
   3  -3  -2   68.19    2.30
   3  -3  -2   63.09    2.50
  -3  -3   2   66.79    2.00
   3  -3  -2   66.29    2.40
  -3  -3   2   65.69    1.90
  -3  -3   2   66.19    2.30
  -3  -3   2   66.79    2.20
   3  -3  -2   66.69    2.30
   3  -3  -2   59.49    2.60
  -3  -3   2   66.79    2.20
  -3   3   2   65.89    2.10
   3   3  -2   69.99    2.30
   3   3  -2   69.09    2.50
   3   3  -2   68.89    1.90
   3   3  -2   64.89    2.60
  -3   3   2   67.89    2.20
   3   3  -2   68.09    2.70
   3   3  -2   67.39    2.30
  -3   3   2   66.49    2.20
  -3   3   2   66.99    1.80
  -1  -3   2  215.58    5.80
  -1  -3   2  228.68    5.40
  -1  -3   2  219.88    5.60
  -1  -3   2  224.68    5.30
   1  -3  -2  226.28    5.40
   1  -3  -2  224.28    5.80
  -1  -3   2  217.68    5.70
   1  -3  -2  224.58    5.60
   1  -3  -2  217.58    5.50
   1  -3  -2  222.38    5.80
   1  -3  -2  222.18    5.80
  -1  -3   2  220.88    5.60
  -1  -3   2  218.98    5.80
   1   3  -2  216.78    5.70
   1   3  -2  227.38    5.40
  -1   3   2  226.48    5.40
  -1   3   2  216.08    5.60
  -1   3   2  211.28    5.60
  -1   3   2  217.18    5.40
   1   3  -2  218.08    5.80
  -1   3   2  211.28    5.60
   1   3  -2  222.98    5.80
   1   3  -2  220.58    5.80
  -1  -3  -2  186.48    4.90
   1  -3   2  181.78    4.70
   1  -3   2  187.68    4.90
   1  -3   2  182.18    4.70
  -1  -3  -2  182.78    4.70
   1  -3   2  181.78    4.90
  -1  -3  -2  182.28    4.60
   1  -3   2  180.98    4.80
  -1  -3  -2  184.48    4.60
   1  -3   2  181.38    4.70
  -1  -3  -2  185.08    4.70
   1  -3   2  181.28    4.70
   1  -3   2  181.38    4.70
   1  -3   2  186.28    4.80
   1  -3   2  181.38    4.70
  -1  -3  -2  186.98    4.80
   1   3   2  181.28    4.60
   1   3   2  176.28    4.90
   1   3   2  184.28    4.80
   1   3   2  180.98    4.60
   1   3   2  180.98    4.70
   1   3   2  180.08    4.80
   3  -3   2  200.08    5.50
   3  -3   2  197.48    5.50
   3  -3   2  195.98    5.50
  -3  -3  -2  200.08    5.50
   3  -3   2  196.88    5.10
   3  -3   2  191.98    5.70
  -3  -3  -2  204.18    4.90
   3  -3   2  199.38    5.50
  -3  -3  -2  193.58    5.40
   3  -3   2  198.08    5.00
  -3  -3  -2  204.18    5.60
   3  -3   2  200.48    5.70
  -3  -3  -2  199.98    4.90
   3  -3   2  199.28    5.40
   3   3   2  202.08    4.90
   3   3   2  199.98    5.30
  -3   3  -2  207.68    5.50
   3   3   2  198.28    5.40
   3   3   2  203.78    5.90
   3   3   2  200.88    5.80
  -3   3  -2  202.68    5.60
   3   3   2  195.88    5.50
  -3   3  -2  193.58    5.40
  -5  -3  -2    2.00    0.20
   5  -3   2    2.00    0.30
   5  -3   2    1.80    0.60
   5  -3   2    1.00    0.70
   5  -3   2    3.00    0.70
  -5  -3  -2    2.60    0.70
  -5  -3  -2    1.10    0.70
  -5  -3  -2    1.80    0.60
   5  -3   2    2.20    0.40
   5  -3   2    1.30    0.80
   5  -3   2    2.40    1.00
   5   3   2    1.30    0.90
   5   3   2    2.20    0.60
   5   3   2    1.30    0.80
  -5   3  -2    1.30    0.60
  -5   3  -2    1.70    0.70
   5   3   2    1.50    0.50
  -5   3  -2    1.70    0.60
   5   3   2    1.20    0.40
   5   3   2    1.20    0.90
  -5   3  -2    1.30    0.60
   7  -3   2    0.70    0.20
  -7  -3  -2    0.00    0.50
   7  -3   2    0.20    0.50
   7  -3   2   -0.10    0.70
  -7  -3  -2    0.90    0.50
   7  -3   2    0.60    0.30
  -7  -3  -2    1.00    0.70
   7  -3   2    0.40    0.50
  -7  -3  -2    1.40    0.60
   7  -3   2    0.30    0.90
   7  -3   2   -0.20    0.70
  -7   3  -2    0.90    0.70
   7   3   2    0.50    0.50
  -7   3  -2    0.30    0.60
  -7   3  -2    0.60    0.60
   7   3   2    0.60    0.80
  -7   3  -2    1.10    0.60
   7   3   2    1.70    0.60
   7   3   2    2.30    0.90
   7   3   2    0.50    0.40
   7   3   2    0.00    0.90
   9  -3   2    1.20    0.80
  -9  -3  -2    0.50    0.60
   9  -3   2    1.50    1.30
   9  -3   2    0.00    1.00
   9  -3   2    0.10    0.80
  -9  -3  -2    0.90    0.80
  -9  -3  -2    1.40    0.80
  -9  -3  -2    0.90    0.80
   9  -3   2    0.20    0.60
  -9   3  -2    0.60    0.80
   9   3   2    0.70    0.60
   9   3   2    0.10    1.00
  -9   3  -2    1.20    0.80
   9   3   2    0.30    1.00
   9   3   2    1.10    1.20
  -9   3  -2    1.10    0.80
  -9   3  -2    0.60    0.80
  -9   3  -2    1.50    0.60
   9   3   2    0.40    0.70
  11  -3   2   -0.10    1.20
 -11  -3  -2    0.50    0.90
  11  -3   2    0.00    0.80
 -11  -3  -2    0.50    0.90
  11  -3   2    0.30    1.30
  11  -3   2    2.60    1.40
 -11  -3  -2    0.30    0.90
 -11  -3  -2    1.00    0.80
  11  -3   2    0.10    0.70
  11   3   2   -0.90    1.10
  11   3   2    0.30    0.70
 -11   3  -2   -0.30    0.80
 -11   3  -2    1.50    0.90
  11   3   2    0.20    0.60
  11   3   2   -1.00    1.40
 -11   3  -2    0.20    0.70
 -11   3  -2   -0.30    0.80
  11   3   2    0.70    1.10
 -13  -3  -2    1.70    1.10
 -13  -3  -2    3.50    1.40
  13  -3   2   -2.00    1.10
  13  -3   2    1.20    1.40
  13  -3   2   -0.20    0.90
 -13  -3  -2    1.90    1.20
  13  -3   2    1.30    1.80
 -13  -3  -2    2.90    1.10
 -13   3  -2    3.20    1.40
 -13   3  -2    2.10    1.20
  13   3   2    0.10    1.30
 -13   3  -2    1.60    1.20
 -13   3  -2    2.00    1.00
  13   3   2   -0.30    1.60
  13   3   2    1.50    1.90
  13   3   2    1.20    0.90
  13   3   2    1.90    0.90
  15  -3   2    4.30    1.50
 -15  -3  -2    7.60    1.80
  15  -3   2    2.90    2.40
 -15  -3  -2    5.50    1.70
 -15  -3  -2    4.90    1.70
 -15  -3  -2    5.10    1.70
  15  -3   2   -0.10    1.40
  15  -3   2    4.50    2.20
  15   3   2    4.10    1.50
 -15   3  -2    1.70    1.50
 -15   3  -2    2.10    1.60
 -15   3  -2    3.60    1.50
  15   3   2    1.20    2.30
  15   3   2    5.00    3.70
  15   3   2    3.70    1.80
 -16  -4   2   10.20    2.00
 -16  -4   2   11.30    2.10
  16  -4  -2   10.10    2.80
 -16  -4   2   10.50    2.10
  16  -4  -2   12.70    3.40
  16  -4  -2   11.60    2.40
 -16   4   2   12.90    2.30
  16   4  -2    7.40    2.70
 -16   4   2   13.70    2.40
 -16   4   2   10.50    2.10
  16   4  -2   13.50    3.70
  16   4  -2    9.80    2.60
  14  -4  -2    3.20    2.00
 -14  -4   2    4.90    1.40
  14  -4  -2    4.90    2.40
 -14  -4   2    8.00    1.80
  14  -4  -2    1.60    1.30
 -14  -4   2    5.70    1.60
 -14  -4   2    5.00    1.40
 -14   4   2    5.00    1.60
  14   4  -2    4.90    1.90
 -14   4   2    5.10    1.50
 -14   4   2    5.20    1.50
  14   4  -2    4.30    2.10
  14   4  -2    5.00    2.40
  14   4  -2    5.80    1.40
 -12  -4   2   53.09    3.00
 -12  -4   2   54.29    3.10
  12  -4  -2   53.19    3.60
 -12  -4   2   53.99    3.00
  12  -4  -2   53.99    3.10
 -12  -4   2   45.00    3.10
  12  -4  -2   51.79    4.30
  12  -4  -2   45.40    4.10
 -12   4   2   51.79    3.10
  12   4  -2   53.29    3.70
 -12   4   2   51.69    3.10
 -12   4   2   48.10    3.20
  12   4  -2   51.09    4.40
  12   4  -2   40.50    2.60
  12   4  -2   52.39    4.40
 -12   4   2   58.19    3.40
 -10  -4   2  117.69    3.90
 -10  -4   2  116.49    4.40
 -10  -4   2  113.99    4.30
  10  -4  -2   90.79    5.40
 -10  -4   2  106.89    4.50
  10  -4  -2  116.49    4.40
  10  -4  -2  122.89    5.20
  10  -4  -2  123.69    5.90
  10  -4  -2  118.19    4.40
 -10  -4   2  116.89    4.40
 -10   4   2  116.29    3.90
  10   4  -2   82.09    5.40
 -10   4   2  111.59    4.50
  10   4  -2  113.09    5.90
  10   4  -2  116.59    4.60
  10   4  -2  115.89    4.20
  10   4  -2  120.39    5.20
 -10   4   2  109.49    4.60
 -10   4   2  115.89    4.60
  -8  -4   2  114.29    3.80
   8  -4  -2  118.39    5.30
   8  -4  -2  112.99    4.20
   8  -4  -2  114.79    3.60
   8  -4  -2  113.89    4.10
  -8  -4   2  120.19    4.30
  -8  -4   2  120.09    4.00
   8  -4  -2  119.59    5.40
   8  -4  -2  110.49    4.50
  -8  -4   2  120.69    4.00
  -8  -4   2  121.49    4.20
   8   4  -2  109.39    4.70
  -8   4   2  114.79    4.30
  -8   4   2  118.69    3.70
   8   4  -2  107.39    5.20
   8   4  -2  113.59    4.40
  -8   4   2  112.49    4.20
   8   4  -2  118.89    5.60
   8   4  -2  117.59    4.00
   8   4  -2  114.09    3.80
  -8   4   2  116.79    4.20
  -6  -4   2  252.27    7.20
   6  -4  -2  219.78    7.90
  -6  -4   2  264.97    6.80
   6  -4  -2  241.78    7.00
   6  -4  -2  250.47    7.40
  -6  -4   2  251.37    6.80
  -6  -4   2  261.57    7.10
   6  -4  -2  246.18    6.80
   6  -4  -2  242.58    7.20
   6  -4  -2  240.48    8.00
  -6  -4   2  250.57    6.80
   6   4  -2  258.87    7.40
  -6   4   2  250.67    7.20
   6   4  -2  257.27    6.70
   6   4  -2  241.38    8.10
  -6   4   2  250.27    6.50
  -6   4   2  245.18    7.00
   6   4  -2  243.98    8.10
   6   4  -2  251.57    7.50
   6   4  -2  258.17    7.10
  -6   4   2  246.28    7.10
   4  -4  -2   47.20    2.40
  -4  -4   2   54.79    2.10
   4  -4  -2   49.20    2.20
   4  -4  -2   47.80    2.50
  -4  -4   2   55.19    2.10
   4  -4  -2   44.40    2.00
  -4  -4   2   52.49    1.80
  -4  -4   2   53.39    1.90
  -4  -4   2   51.29    1.70
   4  -4  -2   53.09    2.00
  -4  -4   2   51.69    2.00
   4   4  -2   52.49    2.10
  -4   4   2   53.29    1.90
  -4   4   2   56.29    1.60
   4   4  -2   47.80    2.10
   4   4  -2   49.10    2.20
   4   4  -2   49.80    1.60
  -4   4   2   50.29    2.00
   4   4  -2   56.59    2.60
  -4   4   2   51.89    2.00
   4   4  -2   48.90    2.50
   2  -4  -2  606.04   14.10
  -2  -4   2  596.74   14.70
   2  -4  -2  594.54   14.50
   2  -4  -2  605.34   14.70
  -2  -4   2  586.74   14.50
   2  -4  -2  585.44   14.90
  -2  -4   2  579.24   14.50
   2  -4  -2  592.44   14.80
  -2  -4   2  606.64   14.20
  -2  -4   2  588.34   14.00
  -2  -4   2  589.94   14.50
  -2  -4   2  592.64   14.80
   2  -4  -2  604.24   14.80
   2   4  -2  606.64   14.80
  -2   4   2  607.04   14.50
   2   4  -2  587.14   14.80
  -2   4   2  582.74   14.50
  -2   4   2  579.74   14.50
  -2   4   2  595.54   14.30
   2   4  -2  611.14   14.70
   2   4  -2  602.54   15.00
   2   4  -2  609.34   14.40
   0  -4  -2 6718.53  158.08
   0  -4   2 6836.12  157.58
   0  -4  -2 6690.83  158.28
   0  -4  -2 6532.95  158.08
   0  -4   2 6535.95  158.28
   0  -4   2 6539.35  157.98
   0  -4  -2 6855.21  157.88
   0  -4   2 6619.54  158.58
   0  -4   2 6494.75  158.48
   0  -4  -2 6890.21  158.08
   0  -4  -2 6742.63  158.68
   0  -4   2 6497.45  158.38
   0   4   2 6794.62  158.18
   0   4  -2 6794.02  158.68
   0   4  -2 6796.82  158.78
   0   4   2 6666.73  157.98
   0   4  -2 6929.41  157.68
   0   4  -2 7213.38  158.48
   0   4   2 6480.85  158.18
  -2  -4  -2    7.60    0.70
   2  -4   2    8.70    0.70
  -2  -4  -2    7.20    0.70
   2  -4   2    9.10    0.70
  -2  -4  -2    7.90    0.60
   2  -4   2    8.30    0.60
   2  -4   2    9.00    0.60
   2  -4   2    8.20    0.80
   2  -4   2    7.90    0.60
   2  -4   2    8.70    0.60
   2  -4   2    9.30    0.80
   2  -4   2    8.50    0.60
   2  -4   2    8.20    0.60
  -2  -4  -2    8.70    0.50
  -2  -4  -2    8.00    0.50
   2   4   2    9.70    0.70
   2   4   2    6.40    0.70
   2   4   2    8.50    0.70
   2   4   2    9.20    0.60
   2   4   2    9.90    0.80
   2   4   2    7.80    0.60
   4  -4   2  513.85   13.10
   4  -4   2  523.15   12.70
  -4  -4  -2  542.35   12.60
  -4  -4  -2  487.75   13.10
   4  -4   2  523.15   13.30
   4  -4   2  533.55   13.70
   4  -4   2  523.65   12.70
  -4  -4  -2  540.65   12.50
  -4  -4  -2  513.25   13.30
   4  -4   2  518.25   13.60
   4  -4   2  507.05   13.20
  -4  -4  -2  521.95   13.20
   4  -4   2  526.25   13.40
  -4   4  -2  545.45   13.40
   4   4   2  535.05   13.50
   4   4   2  536.05   12.60
   4   4   2  525.75   13.00
  -4   4  -2  528.65   13.20
   4   4   2  499.85   13.10
  -4   4  -2  529.65   13.20
   4   4   2  521.75   13.80
   4   4   2  516.05   13.80
  -4   4  -2  523.55   13.20
   6  -4   2 1033.40   27.00
   6  -4   2 1085.09   26.50
   6  -4   2 1082.29   26.30
   6  -4   2 1075.19   25.50
  -6  -4  -2 1071.19   26.50
  -6  -4  -2 1107.29   25.30
   6  -4   2 1096.79   27.30
   6  -4   2 1096.59   25.60
  -6  -4  -2 1021.90   26.20
  -6  -4  -2 1030.40   26.30
   6  -4   2 1091.59   26.90
   6   4   2 1081.49   25.30
  -6   4  -2 1077.89   26.30
  -6   4  -2 1087.09   26.40
   6   4   2 1085.59   26.10
   6   4   2 1079.29   26.30
  -6   4  -2 1063.59   26.10
   6   4   2 1055.19   27.00
   6   4   2 1065.69   27.30
  -6   4  -2 1048.40   26.40
   6   4   2 1049.59   27.40
   6   4   2 1065.19   25.50
   8  -4   2    1.90    0.50
   8  -4   2    2.40    1.10
   8  -4   2    2.50    0.90
  -8  -4  -2    3.50    0.90
  -8  -4  -2    2.40    0.70
  -8  -4  -2    2.50    0.80
   8  -4   2    2.50    1.30
  -8  -4  -2    2.00    0.70
   8  -4   2    2.70    1.20
   8  -4   2    2.50    0.70
   8   4   2    2.70    1.10
  -8   4  -2    3.10    0.90
   8   4   2    3.70    0.70
  -8   4  -2    3.10    0.80
   8   4   2    3.80    1.30
  -8   4  -2    1.50    0.70
   8   4   2    1.20    1.10
  -8   4  -2    2.40    0.70
   8   4   2    4.80    1.00
  -8   4  -2    2.60    0.80
 -10  -4  -2    3.00    1.00
  10  -4   2    4.60    1.10
  10  -4   2    6.30    1.20
  10  -4   2    5.90    1.70
  10  -4   2    2.60    1.20
 -10  -4  -2    4.30    0.90
 -10  -4  -2    6.00    1.20
 -10  -4  -2    4.00    1.00
  10  -4   2    1.60    1.60
 -10   4  -2    2.50    0.90
  10   4   2    2.60    1.50
  10   4   2    3.60    1.70
  10   4   2    3.90    1.50
 -10   4  -2    5.50    1.20
 -10   4  -2    6.30    1.40
  10   4   2    3.40    1.00
  10   4   2    2.60    0.80
 -10   4  -2    6.10    1.20
  12  -4   2    3.20    1.50
 -12  -4  -2    3.20    1.00
 -12  -4  -2    2.80    1.10
 -12  -4  -2    2.30    1.10
 -12  -4  -2    3.60    1.00
  12  -4   2    2.70    1.10
 -12  -4  -2    3.40    1.20
  12  -4   2    2.60    2.00
  12  -4   2    3.40    1.50
  12   4   2    1.40    1.40
  12   4   2    3.60    1.80
 -12   4  -2    3.70    1.10
 -12   4  -2    0.70    1.00
  12   4   2    1.80    1.50
 -12   4  -2    2.70    1.20
 -12   4  -2    2.00    1.00
  12   4   2    3.60    1.20
  12   4   2    2.90    1.00
  14  -4   2   80.79    4.40
 -14  -4  -2   79.99    4.40
  14  -4   2   78.19    5.10
 -14  -4  -2   79.59    4.30
 -14  -4  -2   81.89    4.60
 -14  -4  -2   86.89    4.40
  14  -4   2   84.99    5.40
  14  -4   2   75.89    5.90
  14   4   2   77.89    5.50
 -14   4  -2   86.79    4.60
 -14   4  -2   80.39    4.60
 -14   4  -2   83.39    4.50
  14   4   2   81.99    5.40
  14   4   2   84.69    4.30
  14   4   2   87.59    6.30
 -16  -4  -2   22.10    2.90
 -16  -4  -2   30.70    3.50
  16  -4   2   26.00    3.70
 -16  -4  -2   34.00    3.00
  16  -4   2   32.20    4.70
  16  -4   2   26.90    3.00
 -16  -4  -2   31.40    3.30
  16   4   2   36.10    4.40
 -16   4  -2   33.60    3.60
 -16   4  -2   37.60    3.30
  16   4   2   29.20    4.60
 -16   4  -2   31.60    3.40
  16   4   2   32.30    3.30
 -15  -5   2    2.60    1.30
  15  -5  -2    0.50    1.30
  15  -5  -2    0.90    1.90
 -15  -5   2    2.00    1.40
  15  -5  -2    4.10    2.30
 -15  -5   2    2.90    1.60
 -15   5   2    0.40    1.30
  15   5  -2   -0.20    1.70
 -15   5   2   -0.10    1.10
  15   5  -2    2.60    2.30
 -15   5   2    0.90    1.40
  15   5  -2    1.20    2.10
 -13  -5   2    8.40    1.60
  13  -5  -2    5.40    2.20
 -13  -5   2    4.10    1.30
  13  -5  -2    4.90    1.50
 -13  -5   2    4.50    1.30
  13  -5  -2    4.40    2.00
 -13  -5   2    6.10    1.40
 -13   5   2    6.20    1.70
  13   5  -2    8.30    2.60
  13   5  -2    5.20    1.60
 -13   5   2    4.60    1.40
  13   5  -2    4.20    2.00
 -13   5   2    8.10    1.60
  13   5  -2    5.20    1.20
 -11  -5   2   23.00    1.90
  11  -5  -2   20.90    2.10
 -11  -5   2   19.70    2.20
  11  -5  -2   19.10    2.50
 -11  -5   2   18.40    1.50
  11  -5  -2   18.90    1.90
 -11  -5   2   21.20    1.90
  11  -5  -2   13.90    2.50
  11  -5  -2   15.40    2.70
 -11  -5   2   20.00    1.90
 -11   5   2   18.40    2.10
  11   5  -2   17.20    1.70
 -11   5   2   17.70    1.90
 -11   5   2   20.00    1.50
  11   5  -2   18.00    2.90
  11   5  -2   17.30    3.10
 -11   5   2   18.90    2.10
  11   5  -2   11.40    2.00
  -9  -5   2   24.90    1.50
   9  -5  -2   20.00    1.70
   9  -5  -2   22.00    2.80
   9  -5  -2   22.50    1.30
   9  -5  -2   22.10    1.80
   9  -5  -2   19.00    2.60
  -9  -5   2   19.80    1.60
  -9  -5   2   19.90    1.80
   9  -5  -2   20.50    2.20
  -9  -5   2   23.80    1.80
  -9  -5   2   22.80    1.60
   9   5  -2   24.80    2.60
   9   5  -2   22.40    2.80
   9   5  -2   21.50    2.10
  -9   5   2   23.30    1.90
   9   5  -2   22.80    1.50
  -9   5   2   21.70    1.80
  -9   5   2   22.20    1.80
  -9   5   2   25.30    1.40
   9   5  -2   19.70    2.70
  -7  -5   2   15.50    1.30
  -7  -5   2   14.80    1.10
   7  -5  -2   10.00    1.40
   7  -5  -2   10.70    1.80
  -7  -5   2   15.20    1.30
  -7  -5   2   16.00    1.10
   7  -5  -2   14.00    1.10
   7  -5  -2   13.10    1.10
  -7  -5   2   15.20    1.10
   7  -5  -2   13.50    2.00
   7  -5  -2   13.30    1.40
  -7   5   2   10.90    1.30
  -7   5   2   16.60    1.30
  -7   5   2   16.50    1.30
   7   5  -2   13.00    1.00
   7   5  -2   13.80    1.30
   7   5  -2   12.80    2.00
   7   5  -2   12.20    1.60
  -7   5   2   13.40    0.90
   7   5  -2   13.40    2.00
   7   5  -2   15.80    1.60
   5  -5  -2   60.39    3.00
   5  -5  -2   58.79    3.00
  -5  -5   2   57.69    2.30
  -5  -5   2   60.69    2.40
  -5  -5   2   55.49    2.30
  -5  -5   2   55.79    2.10
  -5  -5   2   59.79    2.10
   5  -5  -2   59.79    2.50
   5  -5  -2   54.79    2.20
   5  -5  -2   60.69    2.60
  -5  -5   2   56.39    2.00
   5   5  -2   58.99    2.60
  -5   5   2   55.89    2.40
  -5   5   2   58.69    2.20
   5   5  -2   59.29    3.10
  -5   5   2   53.99    2.30
   5   5  -2   57.59    1.90
   5   5  -2   58.99    2.40
  -5   5   2   59.49    1.80
   5   5  -2   58.49    2.60
   5   5  -2   61.79    3.20
  -3  -5   2  371.46    9.80
   3  -5  -2  385.56    9.90
   3  -5  -2  382.16    9.90
   3  -5  -2  395.36    9.10
  -3  -5   2  390.26   10.00
  -3  -5   2  400.16    9.40
   3  -5  -2  391.26   10.30
   3  -5  -2  381.76   10.10
  -3  -5   2  379.26    9.80
   3  -5  -2  387.76   10.30
  -3  -5   2  394.06    9.30
  -3  -5   2  379.86    9.80
   3   5  -2  383.86   10.40
   3   5  -2  389.16   10.00
   3   5  -2  394.26    9.90
   3   5  -2  377.36   10.30
  -3   5   2  384.56    9.60
  -3   5   2  383.36    9.90
  -3   5   2  381.96    9.90
   3   5  -2  393.66    9.30
  -3   5   2  394.76    9.10
   3   5  -2  381.66   10.10
  -3   5   2  381.56    9.90
   1  -5  -2  364.86    9.30
  -1  -5   2  365.06    9.40
  -1  -5   2  367.96    9.30
   1  -5  -2  356.36    9.30
  -1  -5   2  378.66    8.80
   1  -5  -2  374.06    9.30
   1  -5  -2  370.46    8.70
  -1  -5   2  360.06    9.00
  -1  -5   2  371.26    9.40
   1  -5  -2  362.16    9.20
   1  -5  -2  371.96    9.00
  -1   5   2  367.96    9.20
   1   5  -2  367.76    9.40
  -1   5   2  365.16    9.20
   1   5  -2  381.46    9.40
  -1   5   2  367.96    8.70
   1   5  -2  364.16    9.00
  -1   5   2  376.96    9.10
   1   5  -2  354.86    9.30
   1  -5   2   58.19    1.80
   1  -5   2   62.19    2.00
   1  -5   2   62.79    2.00
   1  -5   2   59.19    1.80
  -1  -5  -2   57.09    2.00
  -1  -5  -2   59.09    1.90
  -1  -5  -2   61.69    1.80
   1  -5   2   58.89    1.90
   1  -5   2   62.39    2.00
   1  -5   2   59.79    2.10
  -1  -5  -2   61.29    1.90
   1  -5   2   57.99    1.90
  -1  -5  -2   59.79    1.90
  -1  -5  -2   60.39    1.90
   1  -5   2   59.69    1.90
   1   5   2   60.39    1.70
   1   5   2   64.29    2.00
  -1   5  -2   56.69    1.90
   1   5   2   61.19    2.20
   1   5   2   60.29    2.00
   1   5   2   60.49    1.90
   1   5   2   59.99    2.00
   3  -5   2    7.60    0.90
  -3  -5  -2    7.00    0.60
   3  -5   2    8.00    0.90
  -3  -5  -2    6.00    0.50
   3  -5   2    8.30    0.90
   3  -5   2    8.30    0.90
   3  -5   2    7.60    0.70
   3  -5   2    7.40    0.60
   3  -5   2    7.50    0.80
  -3  -5  -2    6.50    0.50
  -3  -5  -2    6.90    0.80
   3  -5   2    7.50    0.70
   3  -5   2    8.60    0.60
   3  -5   2    8.40    0.80
  -3  -5  -2    8.30    0.90
  -3   5  -2    7.70    0.80
   3   5   2    7.20    0.80
   3   5   2    5.80    0.60
  -3   5  -2    7.20    0.70
  -3   5  -2    7.90    0.80
  -3   5  -2    6.90    0.80
   3   5   2    5.20    0.90
   3   5   2    7.20    0.90
   3   5   2    7.30    0.80
   5  -5   2   16.50    1.60
   5  -5   2   14.20    1.60
  -5  -5  -2   15.10    1.30
   5  -5   2   14.30    1.50
  -5  -5  -2   14.60    1.20
   5  -5   2   13.40    1.10
   5  -5   2   13.90    1.20
   5  -5   2   15.80    0.90
   5  -5   2   15.90    0.90
  -5  -5  -2   13.10    1.10
  -5  -5  -2   17.00    0.80
  -5   5  -2   15.40    1.20
  -5   5  -2   12.80    1.30
   5   5   2   16.50    1.10
   5   5   2   15.10    1.60
  -5   5  -2   15.90    1.20
   5   5   2   13.80    1.70
   5   5   2   17.20    0.90
   5   5   2   17.60    1.80
   5   5   2   14.40    1.20
  -5   5  -2   15.70    1.30
  -7  -5  -2   28.60    1.60
   7  -5   2   28.90    1.20
   7  -5   2   33.00    2.20
   7  -5   2   30.90    1.40
  -7  -5  -2   29.50    1.10
   7  -5   2   32.10    2.40
   7  -5   2   29.10    1.80
   7  -5   2   31.90    2.20
  -7  -5  -2   26.60    1.80
   7  -5   2   29.20    1.80
  -7  -5  -2   27.90    1.80
  -7  -5  -2   26.90    1.70
   7   5   2   25.70    2.20
   7   5   2   30.40    1.80
   7   5   2   32.00    2.60
  -7   5  -2   28.80    1.80
   7   5   2   29.10    1.60
   7   5   2   29.50    1.30
  -7   5  -2   27.30    1.90
  -7   5  -2   30.10    1.80
  -7   5  -2   30.10    1.70
  -7   5  -2   30.60    1.80
   7   5   2   26.40    2.20
   7   5   2   30.80    1.10
  -9  -5  -2    1.10    0.90
   9  -5   2    1.10    1.30
   9  -5   2    2.20    0.60
   9  -5   2    0.60    0.60
   9  -5   2    1.70    1.00
  -9  -5  -2    1.90    0.80
   9  -5   2   -0.20    1.00
  -9  -5  -2    2.10    0.80
  -9  -5  -2    2.30    0.90
   9  -5   2    0.90    0.70
   9   5   2    2.60    1.30
   9   5   2    4.70    0.90
  -9   5  -2    2.60    0.70
  -9   5  -2    1.60    0.80
   9   5   2    2.10    1.20
  -9   5  -2    2.50    0.90
   9   5   2    1.70    1.30
  -9   5  -2    1.20    0.80
   9   5   2    2.90    0.90
  -9   5  -2    2.40    0.80
  11  -5   2   -2.40    1.20
 -11  -5  -2    0.10    0.90
  11  -5   2   -0.80    1.10
  11  -5   2   -0.60    0.70
 -11  -5  -2    1.70    1.00
 -11  -5  -2    1.10    0.80
  11  -5   2    0.70    0.80
  11  -5   2    0.50    1.10
 -11  -5  -2    0.40    0.80
 -11   5  -2    1.30    0.90
  11   5   2   -0.50    1.00
  11   5   2    0.60    0.70
  11   5   2   -0.10    0.80
  11   5   2    2.30    1.70
  11   5   2    0.10    1.30
 -11   5  -2    0.60    0.80
 -11   5  -2    1.70    1.10
 -11   5  -2    1.70    0.90
 -13  -5  -2   -0.30    0.80
 -13  -5  -2    1.20    1.10
 -13  -5  -2    1.50    1.20
  13  -5   2    2.20    1.10
  13  -5   2    3.80    2.00
  13  -5   2    1.90    1.50
 -13  -5  -2    1.60    1.10
  13  -5   2    3.50    1.70
  13   5   2    1.00    1.70
 -13   5  -2    1.80    1.20
 -13   5  -2   -0.30    1.00
  13   5   2   -0.10    0.90
 -13   5  -2    0.50    1.00
  13   5   2    1.10    1.20
  13   5   2    1.10    1.60
  13   5   2    1.90    1.00
 -13   5  -2    1.30    1.20
  15  -5   2   -2.10    1.70
  15  -5   2   -1.60    1.00
 -15  -5  -2   -0.80    1.30
 -15  -5  -2    0.70    1.30
 -15  -5  -2    0.00    1.10
 -15  -5  -2    0.70    1.20
  15  -5   2   -0.20    1.50
  15  -5   2    0.90    1.50
 -15   5  -2   -1.80    1.20
  15   5   2   -0.20    1.10
  15   5   2    0.90    1.40
 -15   5  -2   -0.70    1.30
  15   5   2    0.10    2.30
 -15   5  -2   -1.00    1.00
 -16  -6   2    0.60    1.40
 -16  -6   2    5.80    1.70
  16  -6  -2    7.30    2.90
  16  -6  -2    2.80    1.60
  16  -6  -2    5.30    2.30
  16   6  -2    5.50    2.30
  16   6  -2    7.30    3.10
 -16   6   2    6.20    1.70
  16   6  -2    7.40    2.50
 -16   6   2    3.60    1.50
 -16   6   2    5.30    1.80
 -14  -6   2   -0.50    1.00
 -14  -6   2    1.00    1.10
  14  -6  -2   -0.20    1.90
  14  -6  -2    2.20    2.00
 -14  -6   2    1.20    1.30
  14  -6  -2   -0.60    1.20
  14   6  -2   -2.50    1.30
 -14   6   2   -1.90    1.10
 -14   6   2   -0.40    1.10
  14   6  -2    0.00    2.00
 -14   6   2   -0.20    1.20
  14   6  -2   -0.70    1.40
  12  -6  -2    1.00    1.00
 -12  -6   2   -0.40    0.80
 -12  -6   2    0.40    0.80
 -12  -6   2    0.20    0.90
  12  -6  -2    0.30    1.60
  12  -6  -2   -1.80    1.10
 -12  -6   2   -0.20    0.90
  12   6  -2   -2.40    1.20
 -12   6   2   -0.60    0.90
  12   6  -2   -0.50    1.50
 -12   6   2   -0.70    0.90
  12   6  -2    1.40    1.40
  12   6  -2    1.10    0.90
 -12   6   2    1.20    0.90
 -10  -6   2   40.90    2.50
 -10  -6   2   43.00    2.40
  10  -6  -2   42.70    3.50
  10  -6  -2   34.00    2.70
  10  -6  -2   43.10    2.40
  10  -6  -2   47.60    3.60
 -10  -6   2   41.10    2.70
 -10  -6   2   40.60    2.30
 -10  -6   2   39.00    2.10
 -10   6   2   39.60    2.60
  10   6  -2   42.50    3.10
 -10   6   2   46.20    2.60
 -10   6   2   45.80    2.10
  10   6  -2   45.40    3.80
 -10   6   2   41.80    2.70
  10   6  -2   43.20    2.20
  10   6  -2   42.40    2.70
  10   6  -2   41.80    3.80
   8  -6  -2    3.40    0.60
  -8  -6   2    2.60    0.70
  -8  -6   2    3.10    0.80
  -8  -6   2    3.90    0.80
   8  -6  -2    2.50    1.20
  -8  -6   2    4.00    0.80
   8  -6  -2    3.40    1.00
   8  -6  -2    4.20    1.00
  -8  -6   2    4.10    0.80
   8  -6  -2    1.70    1.20
   8   6  -2    3.30    0.80
   8   6  -2    2.60    0.60
  -8   6   2    2.70    0.80
  -8   6   2    4.00    0.60
   8   6  -2    4.80    1.30
  -8   6   2    3.70    0.90
  -8   6   2    3.50    0.80
   8   6  -2    1.60    1.20
   8   6  -2    4.10    1.40
   8   6  -2    2.60    1.00
   6  -6  -2   26.10    1.50
   6  -6  -2   23.70    2.30
   6  -6  -2   21.80    2.00
  -6  -6   2   31.10    1.70
  -6  -6   2   30.00    1.70
  -6  -6   2   27.20    1.40
  -6  -6   2   28.60    1.40
  -6  -6   2   27.30    1.60
  -6  -6   2   28.20    1.50
   6  -6  -2   26.90    1.80
   6  -6  -2   24.60    1.80
   6   6  -2   26.90    1.30
   6   6  -2   24.80    1.80
  -6   6   2   29.10    1.70
   6   6  -2   26.80    1.90
   6   6  -2   22.40    1.60
  -6   6   2   25.80    1.60
   6   6  -2   28.40    2.40
  -6   6   2   29.20    1.50
   6   6  -2   27.40    2.40
  -6   6   2   29.70    1.20
   4  -6  -2   99.09    3.80
  -4  -6   2  102.09    2.90
  -4  -6   2  100.79    3.20
  -4  -6   2  100.79    3.40
   4  -6  -2   96.19    3.50
  -4  -6   2   99.69    3.30
  -4  -6   2  104.29    2.80
   4  -6  -2  106.49    3.40
  -4  -6   2   99.09    3.30
   4  -6  -2  100.19    3.80
   4  -6  -2   99.09    3.30
   4   6  -2  101.19    3.40
  -4   6   2  101.89    2.60
   4   6  -2  101.39    4.00
  -4   6   2   99.59    3.10
   4   6  -2  100.49    3.60
   4   6  -2  103.89    2.80
   4   6  -2  101.59    3.90
  -4   6   2  100.39    3.40
   4   6  -2  100.59    3.50
  -4   6   2   96.49    3.30
  -4   6   2  102.49    3.40
  -2  -6   2   95.39    3.10
   2  -6  -2   87.69    3.00
  -2  -6   2   91.59    2.90
  -2  -6   2   98.49    3.10
  -2  -6   2   97.19    2.80
  -2  -6   2   96.39    2.40
   2  -6  -2   94.59    3.10
   2  -6  -2   96.69    3.10
[truncated: 2,160,891 more chars]
