# Supplementary material for: Stabilization of Reactive Nitrene by Silylenes without Using a Reducing Metal
Source: Angew Chem Int Ed Engl. 2021 Nov 10;60(52):27206–11. doi: 10.1002/anie.202110456 (PMC9299049; doi:10.1002/anie.202110456)
Supplement: Supplementary file 1 — Supporting Information [file ANIE-60-27206-s001.zip › 2.cif]

 
data_2
 
_audit_creation_method            'SHELXL-2018/3'
_shelx_SHELXL_version_number      '2018/3'
_chemical_name_systematic         ?
_chemical_name_common             ?
_chemical_melting_point           ?
_chemical_formula_moiety          '(C39 H73 N7 Si5), 0.5 (C7 H8)'
_chemical_formula_sum
 'C42.50 H77 N7 Si5' 
_chemical_formula_weight          826.56

loop_
 _atom_type_symbol
 _atom_type_description
 _atom_type_scat_dispersion_real
 _atom_type_scat_dispersion_imag
 _atom_type_scat_source
 'C'  'C'   0.0033   0.0016
 'International Tables Vol C Tables 4.2.6.8 and 6.1.1.4'
 'H'  'H'   0.0000   0.0000
 'International Tables Vol C Tables 4.2.6.8 and 6.1.1.4'
 'N'  'N'   0.0061   0.0033
 'International Tables Vol C Tables 4.2.6.8 and 6.1.1.4'
 'Si'  'Si'   0.0817   0.0704
 'International Tables Vol C Tables 4.2.6.8 and 6.1.1.4'
 
_space_group_crystal_system       triclinic
_space_group_IT_number            2
_space_group_name_H-M_alt         'P -1'
_space_group_name_Hall            '-P 1'
 
_shelx_space_group_comment
;
The symmetry employed for this shelxl refinement is uniquely defined
by the following loop, which should always be used as a source of
symmetry information in preference to the above space-group names.
They are only intended as comments.
;
 
loop_
 _space_group_symop_operation_xyz
 'x, y, z'
 '-x, -y, -z'
 
_cell_length_a                    9.957(2)
_cell_length_b                    12.538(2)
_cell_length_c                    21.328(3)
_cell_angle_alpha                 93.84(2)
_cell_angle_beta                  100.39(2)
_cell_angle_gamma                 105.63(3)
_cell_volume                      2503.3(8)
_cell_formula_units_Z             2
_cell_measurement_temperature     100(2)
_cell_measurement_reflns_used     9989
_cell_measurement_theta_min       2.171
_cell_measurement_theta_max       26.468
 
_exptl_crystal_description        'needle'
_exptl_crystal_colour             'colourless'
_exptl_crystal_density_meas       ?
_exptl_crystal_density_method     ?
_exptl_crystal_density_diffrn     1.097          
_exptl_crystal_F_000              902
_exptl_transmission_factor_min    ?
_exptl_transmission_factor_max    ?
_exptl_crystal_size_max           0.423
_exptl_crystal_size_mid           0.342
_exptl_crystal_size_min           0.252
_exptl_absorpt_coefficient_mu     0.178
_shelx_estimated_absorpt_T_min    0.929
_shelx_estimated_absorpt_T_max    0.957
_exptl_absorpt_correction_type   multi-scan
_exptl_absorpt_correction_T_min  0.5944
_exptl_absorpt_correction_T_max  0.7454
_exptl_absorpt_process_details
;
 SADABS 2016/2: Krause, L., Herbst-Irmer, R., Sheldrick G.M. & Stalke D.,
 J. Appl. Cryst. 48 (2015) 3-10
;
_exptl_absorpt_special_details    ?
_diffrn_ambient_temperature       100(2)
_diffrn_radiation_wavelength      0.71073
_diffrn_radiation_type            MoK\a
_diffrn_source                    'INCOATEC Microsource'
_diffrn_measurement_device_type   'Bruker Smart APEX II Quazar'
_diffrn_measurement_method        'omega scans'
_diffrn_detector_area_resol_mean  ?
_diffrn_reflns_number             61735
_diffrn_reflns_av_unetI/netI      0.0406
_diffrn_reflns_av_R_equivalents   0.0611
_diffrn_reflns_limit_h_min        -12
_diffrn_reflns_limit_h_max        12
_diffrn_reflns_limit_k_min        -15
_diffrn_reflns_limit_k_max        15
_diffrn_reflns_limit_l_min        -26
_diffrn_reflns_limit_l_max        26
_diffrn_reflns_theta_min          1.699
_diffrn_reflns_theta_max          26.402
_diffrn_reflns_theta_full         25.242
_diffrn_measured_fraction_theta_max   0.998
_diffrn_measured_fraction_theta_full  1.000
_diffrn_reflns_Laue_measured_fraction_max    0.998
_diffrn_reflns_Laue_measured_fraction_full   1.000
_diffrn_reflns_point_group_measured_fraction_max   0.998
_diffrn_reflns_point_group_measured_fraction_full  1.000
_reflns_number_total              10267
_reflns_number_gt                 7846
_reflns_threshold_expression      'I > 2\s(I)'
_reflns_Friedel_coverage          0.000
_reflns_Friedel_fraction_max      .
_reflns_Friedel_fraction_full     .
 
_reflns_special_details
;
 Reflections were merged by SHELXL according to the crystal
 class for the calculation of statistics and refinement.
 
 _reflns_Friedel_fraction is defined as the number of unique
 Friedel pairs measured divided by the number that would be
 possible theoretically, ignoring centric projections and
 systematic absences.
;
 
_computing_data_collection        'APEX2 v2012.2'
_computing_cell_refinement        'SAINT V8.38A'
_computing_data_reduction         'SAINT V8.38A'
_computing_structure_solution     'SHELXT(G.M.Sheldrick,Acta Cryst.(2015)A71,3-8)'
_computing_structure_refinement 'SHELXL-2018/3 (Sheldrick, 2018)'
_computing_molecular_graphics     'XP Version 5.1'
_computing_publication_material   'XP Version 5.1'
_refine_special_details           ?
_refine_ls_structure_factor_coef  Fsqd
_refine_ls_matrix_type            full
_refine_ls_weighting_scheme       calc
_refine_ls_weighting_details
'w=1/[\s^2^(Fo^2^)+(0.0429P)^2^+1.9628P] where P=(Fo^2^+2Fc^2^)/3'
_atom_sites_solution_primary      ?
_atom_sites_solution_secondary    ?
_atom_sites_solution_hydrogens    geom
_refine_ls_hydrogen_treatment     constr
_refine_ls_extinction_method      none
_refine_ls_extinction_coef        .
_refine_ls_number_reflns          10267
_refine_ls_number_parameters      545
_refine_ls_number_restraints      122
_refine_ls_R_factor_all           0.0713
_refine_ls_R_factor_gt            0.0476
_refine_ls_wR_factor_ref          0.1132
_refine_ls_wR_factor_gt           0.1030
_refine_ls_goodness_of_fit_ref    1.050
_refine_ls_restrained_S_all       1.070
_refine_ls_shift/su_max           0.001
_refine_ls_shift/su_mean          0.000
 
loop_
 _atom_site_label
 _atom_site_type_symbol
 _atom_site_fract_x
 _atom_site_fract_y
 _atom_site_fract_z
 _atom_site_U_iso_or_equiv
 _atom_site_adp_type
 _atom_site_occupancy
 _atom_site_site_symmetry_order  
 _atom_site_calc_flag
 _atom_site_refinement_flags_posn
 _atom_site_refinement_flags_adp
 _atom_site_refinement_flags_occupancy
 _atom_site_disorder_assembly
 _atom_site_disorder_group
Si1 Si 0.21874(6) 0.44823(5) 0.22666(3) 0.01646(13) Uani 1 1 d . . . . .
C1 C 0.3094(2) 0.24026(18) 0.17850(10) 0.0234(5) Uani 1 1 d . . . . .
N1 N 0.22115(18) 0.31820(14) 0.17773(8) 0.0199(4) Uani 1 1 d . . . . .
Si2 Si 0.44250(6) 0.67211(5) 0.24049(3) 0.01636(12) Uani 1 1 d . . . . .
C2 C 0.4472(3) 0.2969(2) 0.22775(12) 0.0343(6) Uani 1 1 d . . . . .
H2A H 0.508349 0.247148 0.231815 0.051 Uiso 1 1 calc R U . . .
H2B H 0.424180 0.313210 0.269469 0.051 Uiso 1 1 calc R U . . .
H2C H 0.497245 0.366625 0.213491 0.051 Uiso 1 1 calc R U . . .
N2 N 0.05421(17) 0.39744(14) 0.16137(8) 0.0188(4) Uani 1 1 d . . . . .
C3 C 0.3464(3) 0.2179(2) 0.11321(11) 0.0311(5) Uani 1 1 d . . . . .
H3A H 0.259531 0.176535 0.082199 0.047 Uiso 1 1 calc R U . . .
H3B H 0.414475 0.173723 0.117446 0.047 Uiso 1 1 calc R U . . .
H3C H 0.388896 0.288955 0.098183 0.047 Uiso 1 1 calc R U . . .
C5 C 0.0980(2) 0.31353(16) 0.13932(9) 0.0179(4) Uani 1 1 d . . . . .
N5 N 0.38057(17) 0.75835(14) 0.29492(8) 0.0180(4) Uani 1 1 d . . . . .
C4 C 0.2343(3) 0.1304(2) 0.20056(12) 0.0370(6) Uani 1 1 d . . . . .
H4A H 0.146251 0.093250 0.169147 0.055 Uiso 1 1 calc R U . . .
H4B H 0.211304 0.145523 0.242434 0.055 Uiso 1 1 calc R U . . .
H4C H 0.297136 0.081925 0.204241 0.055 Uiso 1 1 calc R U . . .
N4 N 0.33137(18) 0.55576(14) 0.20545(8) 0.0207(4) Uani 1 1 d . . . . .
N6 N 0.54357(17) 0.67859(14) 0.32215(8) 0.0187(4) Uani 1 1 d . . . . .
C6 C 0.0250(2) 0.23453(17) 0.07991(10) 0.0204(4) Uani 1 1 d . . . . .
C7 C -0.0699(2) 0.13078(18) 0.08160(11) 0.0278(5) Uani 1 1 d . . . . .
H7 H -0.087166 0.107043 0.121523 0.033 Uiso 1 1 calc R U . . .
C9 C -0.1146(3) 0.0954(2) -0.03341(12) 0.0342(6) Uani 1 1 d . . . . .
H9 H -0.163141 0.048167 -0.072127 0.041 Uiso 1 1 calc R U . . .
C8 C -0.1390(3) 0.0623(2) 0.02458(12) 0.0345(6) Uani 1 1 d . . . . .
H8 H -0.203951 -0.008348 0.025746 0.041 Uiso 1 1 calc R U . . .
C10 C -0.0191(3) 0.1979(2) -0.03537(11) 0.0301(5) Uani 1 1 d . . . . .
H10 H -0.001340 0.220591 -0.075440 0.036 Uiso 1 1 calc R U . . .
C12 C -0.0766(2) 0.43057(17) 0.13911(10) 0.0193(4) Uani 1 1 d . . . . .
C11 C 0.0505(2) 0.26736(18) 0.02102(10) 0.0234(5) Uani 1 1 d . . . . .
H11 H 0.115920 0.337585 0.019514 0.028 Uiso 1 1 calc R U . . .
C13 C -0.0884(3) 0.5072(2) 0.19541(12) 0.0369(6) Uani 1 1 d . . . . .
H13A H -0.002522 0.570991 0.206594 0.055 Uiso 1 1 calc R U . . .
H13B H -0.097925 0.465739 0.232514 0.055 Uiso 1 1 calc R U . . .
H13C H -0.172210 0.533851 0.183239 0.055 Uiso 1 1 calc R U . . .
C14 C -0.0625(3) 0.4953(2) 0.08171(12) 0.0325(5) Uani 1 1 d . . . . .
H14A H -0.054837 0.446551 0.045452 0.049 Uiso 1 1 calc R U . . .
H14B H 0.023048 0.559350 0.092936 0.049 Uiso 1 1 calc R U . . .
H14C H -0.146687 0.521655 0.069741 0.049 Uiso 1 1 calc R U . . .
C15 C -0.2106(2) 0.33092(19) 0.12283(12) 0.0317(5) Uani 1 1 d . . . . .
H15A H -0.295223 0.357796 0.115220 0.048 Uiso 1 1 calc R U . . .
H15B H -0.213789 0.286037 0.158715 0.048 Uiso 1 1 calc R U . . .
H15C H -0.208743 0.285077 0.084111 0.048 Uiso 1 1 calc R U . . .
C16 C 0.2602(2) 0.80759(17) 0.29064(10) 0.0221(4) Uani 1 1 d . . . . .
C17 C 0.2078(2) 0.8084(2) 0.21875(10) 0.0270(5) Uani 1 1 d . . . . .
H17A H 0.285898 0.852311 0.200734 0.041 Uiso 1 1 calc R U . . .
H17B H 0.128697 0.841806 0.212314 0.041 Uiso 1 1 calc R U . . .
H17C H 0.175216 0.731773 0.197148 0.041 Uiso 1 1 calc R U . . .
C18 C 0.3114(3) 0.92770(19) 0.32387(12) 0.0366(6) Uani 1 1 d . . . . .
H18A H 0.385565 0.972213 0.303937 0.055 Uiso 1 1 calc R U . . .
H18B H 0.350359 0.928123 0.369521 0.055 Uiso 1 1 calc R U . . .
H18C H 0.231046 0.959670 0.319432 0.055 Uiso 1 1 calc R U . . .
C19 C 0.1409(2) 0.7370(2) 0.31937(11) 0.0271(5) Uani 1 1 d . . . . .
H19A H 0.053775 0.759104 0.305991 0.041 Uiso 1 1 calc R U . . .
H19B H 0.169145 0.748829 0.366331 0.041 Uiso 1 1 calc R U . . .
H19C H 0.123183 0.658001 0.304190 0.041 Uiso 1 1 calc R U . . .
C20 C 0.4597(2) 0.73106(16) 0.34565(10) 0.0181(4) Uani 1 1 d . . . . .
C21 C 0.4503(2) 0.74850(18) 0.41418(10) 0.0216(4) Uani 1 1 d . . . . .
C22 C 0.3556(2) 0.6650(2) 0.43735(11) 0.0282(5) Uani 1 1 d . . . . .
H22 H 0.299534 0.599423 0.409793 0.034 Uiso 1 1 calc R U . . .
C23 C 0.3437(3) 0.6782(2) 0.50099(12) 0.0393(6) Uani 1 1 d . . . . .
H23 H 0.278678 0.621834 0.517078 0.047 Uiso 1 1 calc R U . . .
C24 C 0.4262(3) 0.7734(3) 0.54106(12) 0.0464(7) Uani 1 1 d . . . . .
H24 H 0.418067 0.782121 0.584684 0.056 Uiso 1 1 calc R U . . .
C25 C 0.5202(3) 0.8557(2) 0.51791(12) 0.0441(7) Uani 1 1 d . . . . .
H25 H 0.576956 0.920617 0.545810 0.053 Uiso 1 1 calc R U . . .
C26 C 0.5325(3) 0.8445(2) 0.45443(11) 0.0314(5) Uani 1 1 d . . . . .
H26 H 0.596518 0.901874 0.438482 0.038 Uiso 1 1 calc R U . . .
C27 C 0.6464(2) 0.62264(19) 0.35450(10) 0.0242(5) Uani 1 1 d . . . . .
C28 C 0.7608(3) 0.7017(2) 0.40755(12) 0.0370(6) Uani 1 1 d . . . . .
H28A H 0.809774 0.767625 0.389600 0.056 Uiso 1 1 calc R U . . .
H28B H 0.829891 0.663369 0.425677 0.056 Uiso 1 1 calc R U . . .
H28C H 0.716083 0.724741 0.441402 0.056 Uiso 1 1 calc R U . . .
C29 C 0.7164(2) 0.5883(2) 0.30161(11) 0.0313(5) Uani 1 1 d . . . . .
H29A H 0.643489 0.537367 0.267554 0.047 Uiso 1 1 calc R U . . .
H29B H 0.786500 0.550658 0.319495 0.047 Uiso 1 1 calc R U . . .
H29C H 0.764310 0.654767 0.283772 0.047 Uiso 1 1 calc R U . . .
C30 C 0.5679(3) 0.5194(2) 0.38161(12) 0.0320(5) Uani 1 1 d . . . . .
H30A H 0.480945 0.478864 0.350429 0.048 Uiso 1 1 calc R U . . .
H30B H 0.542829 0.542391 0.421714 0.048 Uiso 1 1 calc R U . . .
H30C H 0.629740 0.470717 0.390050 0.048 Uiso 1 1 calc R U . . .
N7 N 0.54132(18) 0.74625(15) 0.19095(8) 0.0217(4) Uani 1 1 d . . . . .
Si4 Si 0.50119(6) 0.68171(5) 0.11043(3) 0.02412(14) Uani 1 1 d . . . . .
C37 C 0.6240(5) 0.7591(4) 0.06150(17) 0.1044(18) Uani 1 1 d . . . . .
H37A H 0.596891 0.721808 0.017316 0.157 Uiso 1 1 calc R U . . .
H37B H 0.722068 0.760310 0.079975 0.157 Uiso 1 1 calc R U . . .
H37C H 0.617695 0.835727 0.061505 0.157 Uiso 1 1 calc R U . . .
C38 C 0.3220(3) 0.6792(4) 0.06966(13) 0.0667(11) Uani 1 1 d . . . . .
H38A H 0.313551 0.755361 0.071623 0.100 Uiso 1 1 calc R U . . .
H38B H 0.251481 0.633213 0.090848 0.100 Uiso 1 1 calc R U . . .
H38C H 0.304932 0.647594 0.024673 0.100 Uiso 1 1 calc R U . . .
C39 C 0.5220(4) 0.5390(3) 0.10375(13) 0.0585(9) Uani 1 1 d . . . . .
H39A H 0.516107 0.513347 0.058646 0.088 Uiso 1 1 calc R U . . .
H39B H 0.446079 0.488266 0.119962 0.088 Uiso 1 1 calc R U . . .
H39C H 0.614887 0.539989 0.129128 0.088 Uiso 1 1 calc R U . . .
Si3 Si 0.66110(6) 0.88020(5) 0.21241(3) 0.02667(15) Uani 1 1 d . . . . .
C34 C 0.6901(3) 0.9339(2) 0.29876(13) 0.0473(7) Uani 1 1 d . . . . .
H34A H 0.756157 1.009380 0.307068 0.071 Uiso 1 1 calc R U . . .
H34B H 0.730585 0.884757 0.325335 0.071 Uiso 1 1 calc R U . . .
H34C H 0.598930 0.935670 0.309342 0.071 Uiso 1 1 calc R U . . .
C35 C 0.8432(3) 0.8824(2) 0.19969(15) 0.0454(7) Uani 1 1 d . . . . .
H35A H 0.845283 0.884242 0.154000 0.068 Uiso 1 1 calc R U . . .
H35B H 0.865966 0.815309 0.213731 0.068 Uiso 1 1 calc R U . . .
H35C H 0.913684 0.948809 0.224685 0.068 Uiso 1 1 calc R U . . .
C36 C 0.5956(3) 0.9849(2) 0.16675(14) 0.0400(6) Uani 1 1 d . . . . .
H36A H 0.583999 0.963655 0.120604 0.060 Uiso 1 1 calc R U . . .
H36B H 0.664796 1.058739 0.179423 0.060 Uiso 1 1 calc R U . . .
H36C H 0.503687 0.987161 0.176317 0.060 Uiso 1 1 calc R U . . .
N3 N 0.19565(19) 0.44024(15) 0.29931(8) 0.0240(4) Uani 1 1 d . . . . .
Si5 Si 0.10709(7) 0.35234(5) 0.34312(3) 0.02630(15) Uani 1 1 d . . . . .
C31 C 0.2290(3) 0.2930(3) 0.39836(15) 0.0583(9) Uani 1 1 d . . . . .
H31A H 0.269567 0.246446 0.373010 0.088 Uiso 1 1 calc R U . . .
H31B H 0.175203 0.247580 0.426229 0.088 Uiso 1 1 calc R U . . .
H31C H 0.306011 0.353988 0.424774 0.088 Uiso 1 1 calc R U . . .
C32 C 0.0138(3) 0.4213(3) 0.39561(15) 0.0575(9) Uani 1 1 d . . . . .
H32A H -0.052313 0.453451 0.368822 0.086 Uiso 1 1 calc R U . . .
H32B H 0.084489 0.480598 0.426177 0.086 Uiso 1 1 calc R U . . .
H32C H -0.039291 0.365827 0.419162 0.086 Uiso 1 1 calc R U . . .
C33 C -0.0385(3) 0.2302(2) 0.29518(13) 0.0536(8) Uani 1 1 d . . . . .
H33A H -0.113404 0.257180 0.270792 0.080 Uiso 1 1 calc R U . . .
H33B H -0.078990 0.179456 0.324377 0.080 Uiso 1 1 calc R U . . .
H33C H 0.001099 0.190451 0.265431 0.080 Uiso 1 1 calc R U . . .
C40 C 0.9539(5) 1.0439(5) 0.4993(3) 0.0446(12) Uani 0.5 1 d D U P A -1
C41 C 0.9953(11) 1.0310(9) 0.4405(5) 0.049(2) Uani 0.5 1 d D U P A -1
H41 H 0.966766 1.068148 0.405357 0.059 Uiso 0.5 1 calc R U P A -1
C42 C 1.0779(6) 0.9627(5) 0.4370(3) 0.0515(13) Uani 0.5 1 d D U P A -1
H42 H 1.104820 0.954644 0.396830 0.062 Uiso 0.5 1 calc R U P A -1
C43 C 1.1265(12) 0.9064(9) 0.4796(4) 0.0518(19) Uani 0.5 1 d D U P A -1
H43 H 1.185251 0.861286 0.470661 0.062 Uiso 0.5 1 calc R U P A -1
C44 C 1.0884(7) 0.9147(5) 0.5404(3) 0.0529(14) Uani 0.5 1 d D U P A -1
H44 H 1.121670 0.876554 0.574198 0.063 Uiso 0.5 1 calc R U P A -1
C45 C 0.9963(13) 0.9844(9) 0.5484(5) 0.053(2) Uani 0.5 1 d D U P A -1
H45 H 0.964383 0.989564 0.587577 0.063 Uiso 0.5 1 calc R U P A -1
C46 C 0.8688(15) 1.1182(11) 0.5004(7) 0.099(3) Uani 0.5 1 d D U P A -1
H46A H 0.783512 1.082877 0.516553 0.149 Uiso 0.5 1 calc R U P A -1
H46B H 0.840544 1.135917 0.456781 0.149 Uiso 0.5 1 calc R U P A -1
H46C H 0.923706 1.186916 0.528500 0.149 Uiso 0.5 1 calc R U P A -1
 
loop_
 _atom_site_aniso_label
 _atom_site_aniso_U_11
 _atom_site_aniso_U_22
 _atom_site_aniso_U_33
 _atom_site_aniso_U_23
 _atom_site_aniso_U_13
 _atom_site_aniso_U_12
Si1 0.0156(3) 0.0153(3) 0.0165(3) 0.0006(2) 0.0021(2) 0.0021(2)
C1 0.0270(11) 0.0180(11) 0.0257(11) 0.0018(9) 0.0015(9) 0.0100(9)
N1 0.0213(9) 0.0164(9) 0.0203(9) 0.0006(7) 0.0007(7) 0.0052(7)
Si2 0.0136(3) 0.0170(3) 0.0167(3) 0.0022(2) 0.0027(2) 0.0016(2)
C2 0.0321(13) 0.0320(13) 0.0379(14) -0.0022(11) -0.0054(11) 0.0179(11)
N2 0.0159(8) 0.0190(9) 0.0190(9) -0.0017(7) 0.0018(7) 0.0033(7)
C3 0.0303(12) 0.0352(14) 0.0318(13) 0.0007(10) 0.0060(10) 0.0170(11)
C5 0.0195(10) 0.0162(10) 0.0164(10) 0.0040(8) 0.0057(8) 0.0007(8)
N5 0.0167(8) 0.0170(9) 0.0188(9) 0.0014(7) 0.0011(7) 0.0042(7)
C4 0.0503(16) 0.0238(13) 0.0384(14) 0.0091(11) 0.0060(12) 0.0139(12)
N4 0.0212(9) 0.0199(9) 0.0180(9) 0.0008(7) 0.0039(7) 0.0015(7)
N6 0.0169(8) 0.0192(9) 0.0179(8) 0.0012(7) 0.0002(7) 0.0042(7)
C6 0.0172(10) 0.0181(10) 0.0253(11) -0.0019(8) 0.0032(8) 0.0061(8)
C7 0.0288(12) 0.0224(12) 0.0294(12) 0.0008(9) 0.0063(10) 0.0030(9)
C9 0.0369(14) 0.0301(13) 0.0300(13) -0.0128(10) -0.0089(10) 0.0147(11)
C8 0.0331(13) 0.0190(12) 0.0424(15) -0.0054(10) -0.0011(11) 0.0005(10)
C10 0.0357(13) 0.0361(14) 0.0214(11) -0.0013(10) 0.0013(10) 0.0194(11)
C12 0.0140(10) 0.0214(11) 0.0208(10) -0.0009(8) 0.0021(8) 0.0042(8)
C11 0.0229(11) 0.0238(11) 0.0232(11) -0.0001(9) 0.0043(9) 0.0071(9)
C13 0.0270(12) 0.0495(16) 0.0337(13) -0.0146(12) -0.0005(10) 0.0192(12)
C14 0.0315(13) 0.0346(14) 0.0385(14) 0.0148(11) 0.0135(11) 0.0146(11)
C15 0.0183(11) 0.0280(13) 0.0449(15) 0.0058(11) 0.0039(10) 0.0016(10)
C16 0.0233(11) 0.0202(11) 0.0236(11) 0.0004(9) 0.0014(9) 0.0105(9)
C17 0.0261(11) 0.0327(13) 0.0251(12) 0.0058(10) 0.0026(9) 0.0144(10)
C18 0.0448(15) 0.0221(12) 0.0396(14) -0.0043(10) -0.0050(11) 0.0151(11)
C19 0.0235(11) 0.0356(13) 0.0248(11) 0.0017(10) 0.0056(9) 0.0128(10)
C20 0.0155(9) 0.0118(10) 0.0216(10) -0.0009(8) 0.0013(8) -0.0028(8)
C21 0.0236(11) 0.0230(11) 0.0188(10) 0.0004(8) 0.0008(8) 0.0108(9)
C22 0.0283(12) 0.0324(13) 0.0244(12) 0.0045(10) 0.0044(9) 0.0098(10)
C23 0.0457(15) 0.0548(17) 0.0274(13) 0.0157(12) 0.0129(11) 0.0252(14)
C24 0.0657(19) 0.065(2) 0.0198(12) 0.0030(13) 0.0074(12) 0.0392(17)
C25 0.0617(18) 0.0408(16) 0.0266(13) -0.0103(12) -0.0068(12) 0.0233(14)
C26 0.0382(13) 0.0259(12) 0.0255(12) -0.0035(10) -0.0035(10) 0.0099(10)
C27 0.0179(10) 0.0284(12) 0.0260(11) 0.0033(9) 0.0003(8) 0.0091(9)
C28 0.0244(12) 0.0443(15) 0.0361(14) -0.0046(12) -0.0094(10) 0.0119(11)
C29 0.0255(12) 0.0384(14) 0.0344(13) 0.0048(11) 0.0058(10) 0.0165(11)
C30 0.0310(13) 0.0325(13) 0.0368(14) 0.0124(11) 0.0065(10) 0.0143(11)
N7 0.0181(9) 0.0229(9) 0.0207(9) 0.0030(7) 0.0055(7) -0.0007(7)
Si4 0.0204(3) 0.0317(4) 0.0205(3) 0.0048(3) 0.0078(2) 0.0050(3)
C37 0.131(4) 0.094(3) 0.054(2) -0.016(2) 0.065(2) -0.049(3)
C38 0.0538(19) 0.130(3) 0.0247(14) -0.0036(17) -0.0063(13) 0.054(2)
C39 0.094(3) 0.068(2) 0.0308(15) -0.0002(14) 0.0113(15) 0.054(2)
Si3 0.0188(3) 0.0237(3) 0.0327(3) 0.0071(3) 0.0057(2) -0.0029(2)
C34 0.0486(17) 0.0322(15) 0.0389(15) 0.0002(12) 0.0036(12) -0.0212(12)
C35 0.0211(12) 0.0372(15) 0.075(2) 0.0177(14) 0.0108(13) 0.0009(11)
C36 0.0326(14) 0.0323(14) 0.0554(17) 0.0157(12) 0.0126(12) 0.0052(11)
N3 0.0239(9) 0.0227(10) 0.0207(9) -0.0002(7) 0.0040(7) -0.0004(8)
Si5 0.0231(3) 0.0288(3) 0.0205(3) 0.0061(3) 0.0026(2) -0.0028(3)
C31 0.0373(16) 0.074(2) 0.0579(19) 0.0432(17) 0.0028(14) 0.0015(15)
C32 0.0526(18) 0.064(2) 0.0569(19) 0.0047(16) 0.0356(16) 0.0021(16)
C33 0.0559(18) 0.0436(17) 0.0372(15) 0.0092(13) 0.0006(13) -0.0210(14)
C40 0.028(2) 0.040(3) 0.054(3) -0.014(2) 0.007(2) -0.003(2)
C41 0.040(4) 0.049(4) 0.048(4) -0.003(3) 0.008(3) -0.001(3)
C42 0.041(3) 0.054(3) 0.052(3) 0.007(3) 0.005(3) 0.005(3)
C43 0.039(4) 0.062(4) 0.043(3) 0.000(3) 0.000(3) 0.003(3)
C44 0.058(4) 0.048(3) 0.038(3) 0.001(3) 0.002(3) -0.005(3)
C45 0.064(5) 0.052(4) 0.029(3) -0.006(3) 0.021(3) -0.010(3)
C46 0.056(5) 0.083(6) 0.142(8) -0.034(6) 0.007(7) 0.012(5)
 
_geom_special_details
;
 All esds (except the esd in the dihedral angle between two l.s. planes)
 are estimated using the full covariance matrix.  The cell esds are taken
 into account individually in the estimation of esds in distances, angles
 and torsion angles; correlations between esds in cell parameters are only
 used when they are defined by crystal symmetry.  An approximate (isotropic)
 treatment of cell esds is used for estimating esds involving l.s. planes.
;
 
loop_
 _geom_bond_atom_site_label_1
 _geom_bond_atom_site_label_2
 _geom_bond_distance
 _geom_bond_site_symmetry_2
 _geom_bond_publ_flag
Si1 N3 1.6126(18) . ?
Si1 N4 1.6522(18) . ?
Si1 N2 1.8774(18) . ?
Si1 N1 1.8841(18) . ?
Si1 C5 2.333(2) . ?
C1 N1 1.479(3) . ?
C1 C4 1.529(3) . ?
C1 C3 1.530(3) . ?
C1 C2 1.531(3) . ?
N1 C5 1.330(3) . ?
Si2 N4 1.6115(19) . ?
Si2 N7 1.7212(18) . ?
Si2 N5 1.8294(18) . ?
Si2 N6 1.8323(18) . ?
Si2 C20 2.275(2) . ?
N2 C5 1.332(3) . ?
N2 C12 1.480(3) . ?
C5 C6 1.492(3) . ?
N5 C20 1.340(3) . ?
N5 C16 1.480(3) . ?
N6 C20 1.336(3) . ?
N6 C27 1.488(3) . ?
C6 C11 1.393(3) . ?
C6 C7 1.394(3) . ?
C7 C8 1.389(3) . ?
C9 C8 1.373(4) . ?
C9 C10 1.386(4) . ?
C10 C11 1.385(3) . ?
C12 C14 1.520(3) . ?
C12 C13 1.528(3) . ?
C12 C15 1.529(3) . ?
C16 C19 1.530(3) . ?
C16 C17 1.530(3) . ?
C16 C18 1.531(3) . ?
C20 C21 1.487(3) . ?
C21 C26 1.391(3) . ?
C21 C22 1.391(3) . ?
C22 C23 1.387(3) . ?
C23 C24 1.383(4) . ?
C24 C25 1.377(4) . ?
C25 C26 1.383(3) . ?
C27 C29 1.524(3) . ?
C27 C28 1.529(3) . ?
C27 C30 1.530(3) . ?
N7 Si3 1.7530(19) . ?
N7 Si4 1.7764(19) . ?
Si4 C38 1.830(3) . ?
Si4 C39 1.855(3) . ?
Si4 C37 1.866(3) . ?
Si3 C34 1.861(3) . ?
Si3 C36 1.871(3) . ?
Si3 C35 1.875(3) . ?
N3 Si5 1.6665(19) . ?
Si5 C31 1.871(3) . ?
Si5 C32 1.882(3) . ?
Si5 C33 1.885(3) . ?
C40 C45 1.395(9) . ?
C40 C41 1.401(10) . ?
C40 C46 1.419(14) . ?
C41 C42 1.344(9) . ?
C42 C43 1.293(8) . ?
C43 C44 1.420(10) . ?
C44 C45 1.450(10) . ?
 
loop_
 _geom_angle_atom_site_label_1
 _geom_angle_atom_site_label_2
 _geom_angle_atom_site_label_3
 _geom_angle
 _geom_angle_site_symmetry_1
 _geom_angle_site_symmetry_3
 _geom_angle_publ_flag
N3 Si1 N4 123.10(9) . . ?
N3 Si1 N2 116.36(9) . . ?
N4 Si1 N2 109.28(9) . . ?
N3 Si1 N1 118.44(9) . . ?
N4 Si1 N1 107.91(9) . . ?
N2 Si1 N1 69.52(8) . . ?
N3 Si1 C5 124.97(8) . . ?
N4 Si1 C5 111.93(8) . . ?
N2 Si1 C5 34.79(7) . . ?
N1 Si1 C5 34.75(7) . . ?
N1 C1 C4 110.33(18) . . ?
N1 C1 C3 112.55(17) . . ?
C4 C1 C3 110.05(19) . . ?
N1 C1 C2 105.87(17) . . ?
C4 C1 C2 108.89(19) . . ?
C3 C1 C2 109.00(19) . . ?
C5 N1 C1 129.91(17) . . ?
C5 N1 Si1 91.42(13) . . ?
C1 N1 Si1 138.55(14) . . ?
N4 Si2 N7 113.96(9) . . ?
N4 Si2 N5 117.62(9) . . ?
N7 Si2 N5 113.98(9) . . ?
N4 Si2 N6 119.56(9) . . ?
N7 Si2 N6 113.71(9) . . ?
N5 Si2 N6 71.56(8) . . ?
N4 Si2 C20 121.75(8) . . ?
N7 Si2 C20 124.28(8) . . ?
N5 Si2 C20 36.08(7) . . ?
N6 Si2 C20 35.95(7) . . ?
C5 N2 C12 131.04(17) . . ?
C5 N2 Si1 91.67(13) . . ?
C12 N2 Si1 137.29(13) . . ?
N1 C5 N2 107.33(17) . . ?
N1 C5 C6 127.27(18) . . ?
N2 C5 C6 125.30(18) . . ?
N1 C5 Si1 53.83(10) . . ?
N2 C5 Si1 53.54(10) . . ?
C6 C5 Si1 175.22(15) . . ?
C20 N5 C16 130.78(17) . . ?
C20 N5 Si2 90.40(12) . . ?
C16 N5 Si2 136.09(14) . . ?
Si2 N4 Si1 136.86(11) . . ?
C20 N6 C27 131.07(17) . . ?
C20 N6 Si2 90.42(12) . . ?
C27 N6 Si2 136.39(14) . . ?
C11 C6 C7 119.4(2) . . ?
C11 C6 C5 118.51(19) . . ?
C7 C6 C5 122.06(19) . . ?
C8 C7 C6 119.6(2) . . ?
C8 C9 C10 119.9(2) . . ?
C9 C8 C7 120.8(2) . . ?
C11 C10 C9 120.1(2) . . ?
N2 C12 C14 110.53(17) . . ?
N2 C12 C13 105.41(16) . . ?
C14 C12 C13 109.12(19) . . ?
N2 C12 C15 112.59(17) . . ?
C14 C12 C15 110.29(18) . . ?
C13 C12 C15 108.72(18) . . ?
C10 C11 C6 120.2(2) . . ?
N5 C16 C19 111.13(17) . . ?
N5 C16 C17 105.00(16) . . ?
C19 C16 C17 110.29(18) . . ?
N5 C16 C18 110.61(18) . . ?
C19 C16 C18 110.59(19) . . ?
C17 C16 C18 109.05(18) . . ?
N6 C20 N5 106.28(17) . . ?
N6 C20 C21 126.36(18) . . ?
N5 C20 C21 127.24(18) . . ?
N6 C20 Si2 53.64(10) . . ?
N5 C20 Si2 53.51(10) . . ?
C21 C20 Si2 168.92(15) . . ?
C26 C21 C22 120.4(2) . . ?
C26 C21 C20 121.9(2) . . ?
C22 C21 C20 117.75(19) . . ?
C23 C22 C21 119.5(2) . . ?
C24 C23 C22 120.1(3) . . ?
C25 C24 C23 120.2(2) . . ?
C24 C25 C26 120.6(3) . . ?
C25 C26 C21 119.3(2) . . ?
N6 C27 C29 104.73(17) . . ?
N6 C27 C28 111.95(18) . . ?
C29 C27 C28 109.21(19) . . ?
N6 C27 C30 110.41(17) . . ?
C29 C27 C30 110.06(19) . . ?
C28 C27 C30 110.3(2) . . ?
Si2 N7 Si3 125.30(11) . . ?
Si2 N7 Si4 114.37(10) . . ?
Si3 N7 Si4 120.08(10) . . ?
N7 Si4 C38 111.17(11) . . ?
N7 Si4 C39 113.29(11) . . ?
C38 Si4 C39 110.09(18) . . ?
N7 Si4 C37 112.12(13) . . ?
C38 Si4 C37 105.6(2) . . ?
C39 Si4 C37 104.09(19) . . ?
N7 Si3 C34 113.92(10) . . ?
N7 Si3 C36 111.22(11) . . ?
C34 Si3 C36 105.55(14) . . ?
N7 Si3 C35 111.30(11) . . ?
C34 Si3 C35 104.39(14) . . ?
C36 Si3 C35 110.12(12) . . ?
Si1 N3 Si5 140.54(12) . . ?
N3 Si5 C31 111.65(11) . . ?
N3 Si5 C32 112.59(12) . . ?
C31 Si5 C32 106.17(16) . . ?
N3 Si5 C33 114.82(11) . . ?
C31 Si5 C33 106.70(15) . . ?
C32 Si5 C33 104.24(15) . . ?
C45 C40 C41 119.1(7) . . ?
C45 C40 C46 127.7(8) . . ?
C41 C40 C46 113.2(8) . . ?
C42 C41 C40 115.9(8) . . ?
C43 C42 C41 130.2(8) . . ?
C42 C43 C44 117.2(8) . . ?
C43 C44 C45 116.7(7) . . ?
C40 C45 C44 120.9(7) . . ?
 
loop_
 _geom_torsion_atom_site_label_1
 _geom_torsion_atom_site_label_2
 _geom_torsion_atom_site_label_3
 _geom_torsion_atom_site_label_4
 _geom_torsion
 _geom_torsion_site_symmetry_1
 _geom_torsion_site_symmetry_2
 _geom_torsion_site_symmetry_3
 _geom_torsion_site_symmetry_4
 _geom_torsion_publ_flag
C4 C1 N1 C5 -69.2(3) . . . . ?
C3 C1 N1 C5 54.1(3) . . . . ?
C2 C1 N1 C5 173.1(2) . . . . ?
C4 C1 N1 Si1 105.6(2) . . . . ?
C3 C1 N1 Si1 -131.1(2) . . . . ?
C2 C1 N1 Si1 -12.1(3) . . . . ?
N3 Si1 N1 C5 111.27(13) . . . . ?
N4 Si1 N1 C5 -102.86(13) . . . . ?
N2 Si1 N1 C5 1.59(11) . . . . ?
N3 Si1 N1 C1 -64.7(2) . . . . ?
N4 Si1 N1 C1 81.1(2) . . . . ?
N2 Si1 N1 C1 -174.4(2) . . . . ?
C5 Si1 N1 C1 -176.0(3) . . . . ?
N3 Si1 N2 C5 -114.07(13) . . . . ?
N4 Si1 N2 C5 100.95(13) . . . . ?
N1 Si1 N2 C5 -1.59(11) . . . . ?
N3 Si1 N2 C12 66.0(2) . . . . ?
N4 Si1 N2 C12 -79.0(2) . . . . ?
N1 Si1 N2 C12 178.5(2) . . . . ?
C5 Si1 N2 C12 -179.9(3) . . . . ?
C1 N1 C5 N2 174.36(19) . . . . ?
Si1 N1 C5 N2 -2.21(16) . . . . ?
C1 N1 C5 C6 -9.2(3) . . . . ?
Si1 N1 C5 C6 174.19(19) . . . . ?
C1 N1 C5 Si1 176.6(2) . . . . ?
C12 N2 C5 N1 -177.87(19) . . . . ?
Si1 N2 C5 N1 2.21(16) . . . . ?
C12 N2 C5 C6 5.6(3) . . . . ?
Si1 N2 C5 C6 -174.27(18) . . . . ?
C12 N2 C5 Si1 179.9(2) . . . . ?
N4 Si2 N5 C20 106.89(13) . . . . ?
N7 Si2 N5 C20 -115.87(13) . . . . ?
N6 Si2 N5 C20 -7.47(11) . . . . ?
N4 Si2 N5 C16 -54.8(2) . . . . ?
N7 Si2 N5 C16 82.5(2) . . . . ?
N6 Si2 N5 C16 -169.1(2) . . . . ?
C20 Si2 N5 C16 -161.7(3) . . . . ?
N7 Si2 N4 Si1 175.41(14) . . . . ?
N5 Si2 N4 Si1 -47.33(19) . . . . ?
N6 Si2 N4 Si1 36.1(2) . . . . ?
C20 Si2 N4 Si1 -5.8(2) . . . . ?
N3 Si1 N4 Si2 0.6(2) . . . . ?
N2 Si1 N4 Si2 142.70(15) . . . . ?
N1 Si1 N4 Si2 -143.36(15) . . . . ?
C5 Si1 N4 Si2 179.84(14) . . . . ?
N4 Si2 N6 C20 -104.39(13) . . . . ?
N7 Si2 N6 C20 116.25(13) . . . . ?
N5 Si2 N6 C20 7.50(11) . . . . ?
N4 Si2 N6 C27 59.4(2) . . . . ?
N7 Si2 N6 C27 -80.0(2) . . . . ?
N5 Si2 N6 C27 171.3(2) . . . . ?
C20 Si2 N6 C27 163.8(3) . . . . ?
N1 C5 C6 C11 -93.3(3) . . . . ?
N2 C5 C6 C11 82.5(3) . . . . ?
N1 C5 C6 C7 88.2(3) . . . . ?
N2 C5 C6 C7 -96.0(3) . . . . ?
C11 C6 C7 C8 -0.9(3) . . . . ?
C5 C6 C7 C8 177.6(2) . . . . ?
C10 C9 C8 C7 0.6(4) . . . . ?
C6 C7 C8 C9 0.2(4) . . . . ?
C8 C9 C10 C11 -0.7(3) . . . . ?
C5 N2 C12 C14 -80.3(3) . . . . ?
Si1 N2 C12 C14 99.6(2) . . . . ?
C5 N2 C12 C13 161.9(2) . . . . ?
Si1 N2 C12 C13 -18.2(3) . . . . ?
C5 N2 C12 C15 43.6(3) . . . . ?
Si1 N2 C12 C15 -136.57(18) . . . . ?
C9 C10 C11 C6 0.0(3) . . . . ?
C7 C6 C11 C10 0.7(3) . . . . ?
C5 C6 C11 C10 -177.76(19) . . . . ?
C20 N5 C16 C19 -55.8(3) . . . . ?
Si2 N5 C16 C19 99.6(2) . . . . ?
C20 N5 C16 C17 -175.1(2) . . . . ?
Si2 N5 C16 C17 -19.6(3) . . . . ?
C20 N5 C16 C18 67.4(3) . . . . ?
Si2 N5 C16 C18 -137.15(19) . . . . ?
C27 N6 C20 N5 -175.34(19) . . . . ?
Si2 N6 C20 N5 -10.14(15) . . . . ?
C27 N6 C20 C21 1.0(3) . . . . ?
Si2 N6 C20 C21 166.23(18) . . . . ?
C27 N6 C20 Si2 -165.2(2) . . . . ?
C16 N5 C20 N6 173.41(19) . . . . ?
Si2 N5 C20 N6 10.15(15) . . . . ?
C16 N5 C20 C21 -2.9(3) . . . . ?
Si2 N5 C20 C21 -166.17(19) . . . . ?
C16 N5 C20 Si2 163.3(2) . . . . ?
N6 C20 C21 C26 92.7(3) . . . . ?
N5 C20 C21 C26 -91.7(3) . . . . ?
Si2 C20 C21 C26 178.6(7) . . . . ?
N6 C20 C21 C22 -87.3(3) . . . . ?
N5 C20 C21 C22 88.3(3) . . . . ?
Si2 C20 C21 C22 -1.4(9) . . . . ?
C26 C21 C22 C23 0.0(3) . . . . ?
C20 C21 C22 C23 -179.9(2) . . . . ?
C21 C22 C23 C24 -0.5(4) . . . . ?
C22 C23 C24 C25 0.3(4) . . . . ?
C23 C24 C25 C26 0.4(4) . . . . ?
C24 C25 C26 C21 -0.8(4) . . . . ?
C22 C21 C26 C25 0.6(3) . . . . ?
C20 C21 C26 C25 -179.4(2) . . . . ?
C20 N6 C27 C29 -175.3(2) . . . . ?
Si2 N6 C27 C29 26.4(3) . . . . ?
C20 N6 C27 C28 -57.1(3) . . . . ?
Si2 N6 C27 C28 144.62(19) . . . . ?
C20 N6 C27 C30 66.2(3) . . . . ?
Si2 N6 C27 C30 -92.0(2) . . . . ?
N4 Si2 N7 Si3 174.86(11) . . . . ?
N5 Si2 N7 Si3 36.03(15) . . . . ?
N6 Si2 N7 Si3 -43.44(15) . . . . ?
C20 Si2 N7 Si3 -3.86(17) . . . . ?
N4 Si2 N7 Si4 0.67(14) . . . . ?
N5 Si2 N7 Si4 -138.17(10) . . . . ?
N6 Si2 N7 Si4 142.36(10) . . . . ?
C20 Si2 N7 Si4 -178.06(8) . . . . ?
Si2 N7 Si4 C38 67.72(18) . . . . ?
Si3 N7 Si4 C38 -106.81(18) . . . . ?
Si2 N7 Si4 C39 -56.86(17) . . . . ?
Si3 N7 Si4 C39 128.61(16) . . . . ?
Si2 N7 Si4 C37 -174.3(2) . . . . ?
Si3 N7 Si4 C37 11.2(2) . . . . ?
Si2 N7 Si3 C34 6.27(18) . . . . ?
Si4 N7 Si3 C34 -179.84(14) . . . . ?
Si2 N7 Si3 C36 -112.86(14) . . . . ?
Si4 N7 Si3 C36 61.04(15) . . . . ?
Si2 N7 Si3 C35 123.95(15) . . . . ?
Si4 N7 Si3 C35 -62.15(16) . . . . ?
N4 Si1 N3 Si5 -175.82(16) . . . . ?
N2 Si1 N3 Si5 44.5(2) . . . . ?
N1 Si1 N3 Si5 -35.4(2) . . . . ?
C5 Si1 N3 Si5 5.0(2) . . . . ?
Si1 N3 Si5 C31 107.7(2) . . . . ?
Si1 N3 Si5 C32 -133.0(2) . . . . ?
Si1 N3 Si5 C33 -13.9(2) . . . . ?
C45 C40 C41 C42 -1.8(15) . . . . ?
C46 C40 C41 C42 179.1(9) . . . . ?
C40 C41 C42 C43 -0.2(14) . . . . ?
C41 C42 C43 C44 0.5(15) . . . . ?
C42 C43 C44 C45 1.1(13) . . . . ?
C41 C40 C45 C44 3.4(17) . . . . ?
C46 C40 C45 C44 -177.7(10) . . . . ?
C43 C44 C45 C40 -3.0(14) . . . . ?
 
_refine_diff_density_max    0.523
_refine_diff_density_min   -0.412
_refine_diff_density_rms    0.052

_shelx_res_file
;
TITL S_a.res in P-1
    nodis.res
    created by SHELXL-2018/3 at 16:40:32 on 16-Feb-2021
REM Old TITL S in P-1
REM SHELXT solution in P-1: R1 0.152, Rweak 0.011, Alpha 0.054
REM <I/s>   0.000 for    0 systematic absences,  Orientation as input
REM Formula found by SHELXT:  C43 N7 Si5
CELL  0.71073   9.957  12.538  21.328   93.84  100.39  105.63
ZERR  2   0.002   0.002   0.003    0.02    0.02    0.03
LATT  1
SFAC C H N SI
UNIT 85 154 14 10
TEMP -173.140
L.S. 10
BOND
CONF
LIST 4
ACTA
SIZE 0.252 0.342 0.423
FMAP 2
PLAN 30
WGHT    0.042900    1.962800
FVAR       0.34910
SI1   4    0.218739    0.448234    0.226656    11.00000    0.01558    0.01528 =
         0.01649    0.00055    0.00214    0.00212
C1    1    0.309416    0.240263    0.178496    11.00000    0.02702    0.01797 =
         0.02571    0.00178    0.00151    0.00999
N1    3    0.221153    0.318196    0.177734    11.00000    0.02126    0.01640 =
         0.02030    0.00063    0.00068    0.00525
SI2   4    0.442502    0.672109    0.240490    11.00000    0.01357    0.01704 =
         0.01668    0.00224    0.00267    0.00163
C2    1    0.447201    0.296911    0.227752    11.00000    0.03215    0.03202 =
         0.03792   -0.00218   -0.00538    0.01787
AFIX 137
H2A   2    0.508349    0.247148    0.231815    11.00000   -1.50000
H2B   2    0.424180    0.313210    0.269469    11.00000   -1.50000
H2C   2    0.497245    0.366625    0.213491    11.00000   -1.50000
AFIX   0
N2    3    0.054214    0.397438    0.161365    11.00000    0.01593    0.01902 =
         0.01898   -0.00167    0.00178    0.00327
C3    1    0.346404    0.217855    0.113213    11.00000    0.03033    0.03522 =
         0.03177    0.00067    0.00596    0.01702
AFIX 137
H3A   2    0.259531    0.176535    0.082199    11.00000   -1.50000
H3B   2    0.414475    0.173723    0.117446    11.00000   -1.50000
H3C   2    0.388896    0.288955    0.098183    11.00000   -1.50000
AFIX   0
C5    1    0.098044    0.313530    0.139319    11.00000    0.01952    0.01623 =
         0.01645    0.00397    0.00566    0.00071
N5    3    0.380567    0.758350    0.294921    11.00000    0.01666    0.01695 =
         0.01884    0.00144    0.00114    0.00416
C4    1    0.234283    0.130377    0.200560    11.00000    0.05026    0.02378 =
         0.03839    0.00910    0.00602    0.01394
AFIX 137
H4A   2    0.146251    0.093250    0.169147    11.00000   -1.50000
H4B   2    0.211304    0.145523    0.242434    11.00000   -1.50000
H4C   2    0.297136    0.081925    0.204241    11.00000   -1.50000
AFIX   0
N4    3    0.331372    0.555760    0.205451    11.00000    0.02116    0.01992 =
         0.01799    0.00076    0.00386    0.00149
N6    3    0.543566    0.678593    0.322148    11.00000    0.01687    0.01916 =
         0.01789    0.00118    0.00016    0.00416
C6    1    0.024986    0.234526    0.079909    11.00000    0.01725    0.01813 =
         0.02532   -0.00187    0.00318    0.00614
C7    1   -0.069876    0.130784    0.081599    11.00000    0.02884    0.02240 =
         0.02944    0.00079    0.00629    0.00301
AFIX  43
H7    2   -0.087166    0.107043    0.121523    11.00000   -1.20000
AFIX   0
C9    1   -0.114636    0.095401   -0.033406    11.00000    0.03692    0.03005 =
         0.03000   -0.01283   -0.00890    0.01470
AFIX  43
H9    2   -0.163141    0.048167   -0.072127    11.00000   -1.20000
AFIX   0
C8    1   -0.139032    0.062258    0.024584    11.00000    0.03312    0.01904 =
         0.04241   -0.00544   -0.00107    0.00050
AFIX  43
H8    2   -0.203951   -0.008348    0.025746    11.00000   -1.20000
AFIX   0
C10   1   -0.019088    0.197924   -0.035365    11.00000    0.03565    0.03612 =
         0.02138   -0.00133    0.00126    0.01944
AFIX  43
H10   2   -0.001340    0.220591   -0.075440    11.00000   -1.20000
AFIX   0
C12   1   -0.076599    0.430566    0.139112    11.00000    0.01403    0.02141 =
         0.02081   -0.00092    0.00211    0.00423
C11   1    0.050541    0.267359    0.021016    11.00000    0.02285    0.02380 =
         0.02319   -0.00009    0.00434    0.00712
AFIX  43
H11   2    0.115920    0.337585    0.019514    11.00000   -1.20000
AFIX   0
C13   1   -0.088369    0.507153    0.195412    11.00000    0.02697    0.04949 =
         0.03367   -0.01459   -0.00054    0.01923
AFIX 137
H13A  2   -0.002522    0.570991    0.206594    11.00000   -1.50000
H13B  2   -0.097925    0.465739    0.232514    11.00000   -1.50000
H13C  2   -0.172210    0.533851    0.183239    11.00000   -1.50000
AFIX   0
C14   1   -0.062518    0.495278    0.081712    11.00000    0.03146    0.03464 =
         0.03854    0.01478    0.01349    0.01464
AFIX 137
H14A  2   -0.054837    0.446551    0.045452    11.00000   -1.50000
H14B  2    0.023048    0.559350    0.092936    11.00000   -1.50000
H14C  2   -0.146687    0.521655    0.069741    11.00000   -1.50000
AFIX   0
C15   1   -0.210623    0.330922    0.122827    11.00000    0.01826    0.02801 =
         0.04490    0.00576    0.00385    0.00161
AFIX 137
H15A  2   -0.295223    0.357796    0.115220    11.00000   -1.50000
H15B  2   -0.213789    0.286037    0.158715    11.00000   -1.50000
H15C  2   -0.208743    0.285077    0.084111    11.00000   -1.50000
AFIX   0
C16   1    0.260246    0.807589    0.290636    11.00000    0.02331    0.02020 =
         0.02356    0.00035    0.00140    0.01049
C17   1    0.207803    0.808447    0.218750    11.00000    0.02614    0.03269 =
         0.02506    0.00582    0.00261    0.01440
AFIX 137
H17A  2    0.285898    0.852311    0.200734    11.00000   -1.50000
H17B  2    0.128697    0.841806    0.212314    11.00000   -1.50000
H17C  2    0.175216    0.731773    0.197148    11.00000   -1.50000
AFIX   0
C18   1    0.311406    0.927704    0.323871    11.00000    0.04479    0.02209 =
         0.03956   -0.00433   -0.00505    0.01505
AFIX 137
H18A  2    0.385565    0.972213    0.303937    11.00000   -1.50000
H18B  2    0.350359    0.928123    0.369521    11.00000   -1.50000
H18C  2    0.231046    0.959670    0.319432    11.00000   -1.50000
AFIX   0
C19   1    0.140863    0.737044    0.319368    11.00000    0.02353    0.03563 =
         0.02477    0.00169    0.00561    0.01279
AFIX 137
H19A  2    0.053775    0.759104    0.305991    11.00000   -1.50000
H19B  2    0.169145    0.748829    0.366331    11.00000   -1.50000
H19C  2    0.123183    0.658001    0.304190    11.00000   -1.50000
AFIX   0
C20   1    0.459698    0.731059    0.345647    11.00000    0.01547    0.01181 =
         0.02160   -0.00091    0.00125   -0.00279
C21   1    0.450281    0.748497    0.414177    11.00000    0.02356    0.02300 =
         0.01885    0.00040    0.00075    0.01077
C22   1    0.355583    0.664995    0.437347    11.00000    0.02828    0.03245 =
         0.02443    0.00448    0.00443    0.00983
AFIX  43
H22   2    0.299534    0.599423    0.409793    11.00000   -1.20000
AFIX   0
C23   1    0.343651    0.678238    0.500987    11.00000    0.04572    0.05483 =
         0.02737    0.01569    0.01295    0.02518
AFIX  43
H23   2    0.278678    0.621834    0.517078    11.00000   -1.20000
AFIX   0
C24   1    0.426186    0.773420    0.541057    11.00000    0.06570    0.06504 =
         0.01985    0.00303    0.00742    0.03918
AFIX  43
H24   2    0.418067    0.782121    0.584684    11.00000   -1.20000
AFIX   0
C25   1    0.520154    0.855673    0.517913    11.00000    0.06166    0.04085 =
         0.02662   -0.01029   -0.00677    0.02326
AFIX  43
H25   2    0.576956    0.920617    0.545810    11.00000   -1.20000
AFIX   0
C26   1    0.532529    0.844540    0.454429    11.00000    0.03816    0.02593 =
         0.02547   -0.00347   -0.00353    0.00986
AFIX  43
H26   2    0.596518    0.901874    0.438482    11.00000   -1.20000
AFIX   0
C27   1    0.646438    0.622640    0.354496    11.00000    0.01785    0.02842 =
         0.02605    0.00327    0.00026    0.00913
C28   1    0.760807    0.701685    0.407554    11.00000    0.02441    0.04435 =
         0.03611   -0.00456   -0.00937    0.01189
AFIX 137
H28A  2    0.809774    0.767625    0.389600    11.00000   -1.50000
H28B  2    0.829891    0.663369    0.425677    11.00000   -1.50000
H28C  2    0.716083    0.724741    0.441402    11.00000   -1.50000
AFIX   0
C29   1    0.716434    0.588291    0.301607    11.00000    0.02553    0.03838 =
         0.03440    0.00480    0.00577    0.01652
AFIX 137
H29A  2    0.643489    0.537367    0.267554    11.00000   -1.50000
H29B  2    0.786500    0.550658    0.319495    11.00000   -1.50000
H29C  2    0.764310    0.654767    0.283772    11.00000   -1.50000
AFIX   0
C30   1    0.567937    0.519377    0.381607    11.00000    0.03097    0.03247 =
         0.03678    0.01243    0.00651    0.01432
AFIX 137
H30A  2    0.480945    0.478864    0.350429    11.00000   -1.50000
H30B  2    0.542829    0.542391    0.421714    11.00000   -1.50000
H30C  2    0.629740    0.470717    0.390050    11.00000   -1.50000
AFIX   0
N7    3    0.541318    0.746254    0.190949    11.00000    0.01806    0.02291 =
         0.02073    0.00304    0.00555   -0.00071
SI4   4    0.501188    0.681708    0.110434    11.00000    0.02036    0.03167 =
         0.02047    0.00481    0.00778    0.00496
C37   1    0.624048    0.759074    0.061497    11.00000    0.13076    0.09410 =
         0.05420   -0.01579    0.06468   -0.04861
AFIX 137
H37A  2    0.596891    0.721808    0.017316    11.00000   -1.50000
H37B  2    0.722068    0.760310    0.079975    11.00000   -1.50000
H37C  2    0.617695    0.835727    0.061505    11.00000   -1.50000
AFIX   0
C38   1    0.321985    0.679175    0.069662    11.00000    0.05378    0.13049 =
         0.02470   -0.00364   -0.00633    0.05365
AFIX 137
H38A  2    0.313551    0.755361    0.071623    11.00000   -1.50000
H38B  2    0.251481    0.633213    0.090848    11.00000   -1.50000
H38C  2    0.304932    0.647594    0.024673    11.00000   -1.50000
AFIX   0
C39   1    0.522022    0.538997    0.103755    11.00000    0.09367    0.06758 =
         0.03084   -0.00017    0.01130    0.05355
AFIX 137
H39A  2    0.516107    0.513347    0.058646    11.00000   -1.50000
H39B  2    0.446079    0.488266    0.119962    11.00000   -1.50000
H39C  2    0.614887    0.539989    0.129128    11.00000   -1.50000
AFIX   0
SI3   4    0.661095    0.880197    0.212412    11.00000    0.01884    0.02369 =
         0.03275    0.00711    0.00566   -0.00289
C34   1    0.690129    0.933853    0.298761    11.00000    0.04857    0.03219 =
         0.03886    0.00017    0.00361   -0.02117
AFIX 137
H34A  2    0.756157    1.009380    0.307068    11.00000   -1.50000
H34B  2    0.730585    0.884757    0.325335    11.00000   -1.50000
H34C  2    0.598930    0.935670    0.309342    11.00000   -1.50000
AFIX   0
C35   1    0.843242    0.882402    0.199689    11.00000    0.02112    0.03722 =
         0.07525    0.01771    0.01076    0.00093
AFIX 137
H35A  2    0.845283    0.884242    0.154000    11.00000   -1.50000
H35B  2    0.865966    0.815309    0.213731    11.00000   -1.50000
H35C  2    0.913684    0.948809    0.224685    11.00000   -1.50000
AFIX   0
C36   1    0.595597    0.984903    0.166754    11.00000    0.03264    0.03228 =
         0.05544    0.01572    0.01257    0.00524
AFIX 137
H36A  2    0.583999    0.963655    0.120604    11.00000   -1.50000
H36B  2    0.664796    1.058739    0.179423    11.00000   -1.50000
H36C  2    0.503687    0.987161    0.176317    11.00000   -1.50000
AFIX   0
part 0
N3    3    0.195655    0.440244    0.299306    11.00000    0.02385    0.02268 =
         0.02073   -0.00022    0.00405   -0.00037
part 0 11.0
SI5   4    0.107091    0.352338    0.343124    11.00000    0.02315    0.02879 =
         0.02054    0.00608    0.00263   -0.00281
C31   1    0.228983    0.293025    0.398362    11.00000    0.03734    0.07353 =
         0.05786    0.04316    0.00285    0.00150
AFIX 137
H31A  2    0.269567    0.246446    0.373010    11.00000   -1.50000
H31B  2    0.175203    0.247580    0.426229    11.00000   -1.50000
H31C  2    0.306011    0.353988    0.424774    11.00000   -1.50000
AFIX   0
C32   1    0.013818    0.421319    0.395610    11.00000    0.05258    0.06351 =
         0.05694    0.00474    0.03559    0.00211
AFIX 137
H32A  2   -0.052313    0.453451    0.368822    11.00000   -1.50000
H32B  2    0.084489    0.480598    0.426177    11.00000   -1.50000
H32C  2   -0.039291    0.365827    0.419162    11.00000   -1.50000
AFIX   0
C33   1   -0.038526    0.230199    0.295177    11.00000    0.05593    0.04364 =
         0.03718    0.00919    0.00060   -0.02103
AFIX 137
H33A  2   -0.113404    0.257180    0.270792    11.00000   -1.50000
H33B  2   -0.078990    0.179456    0.324377    11.00000   -1.50000
H33C  2    0.001099    0.190451    0.265431    11.00000   -1.50000
AFIX   0
flat C40 > C46
same C40 C45 C44 C43 C42 C41 c46
same c41 > c45 c40
simu 0.01 0.01 C40 > C46
rigu C40 > C46
sadi
part -1 10.5
C40   1    0.953933    1.043947    0.499325    10.50000    0.02806    0.04023 =
         0.05442   -0.01443    0.00747   -0.00306
C41   1    0.995317    1.030989    0.440550    10.50000    0.04012    0.04868 =
         0.04781   -0.00257    0.00782   -0.00053
AFIX  43
H41   2    0.966766    1.068148    0.405357    10.50000   -1.20000
AFIX   0
C42   1    1.077906    0.962746    0.437013    10.50000    0.04059    0.05436 =
         0.05215    0.00652    0.00461    0.00474
AFIX  43
H42   2    1.104820    0.954644    0.396830    10.50000   -1.20000
AFIX   0
C43   1    1.126517    0.906387    0.479638    10.50000    0.03901    0.06201 =
         0.04314   -0.00007   -0.00024    0.00313
AFIX  43
H43   2    1.185251    0.861286    0.470661    10.50000   -1.20000
AFIX   0
C44   1    1.088434    0.914725    0.540440    10.50000    0.05770    0.04765 =
         0.03755    0.00079    0.00162   -0.00464
AFIX  43
H44   2    1.121670    0.876554    0.574198    10.50000   -1.20000
AFIX   0
C45   1    0.996316    0.984389    0.548418    10.50000    0.06449    0.05245 =
         0.02860   -0.00638    0.02119   -0.01007
AFIX  43
H45   2    0.964383    0.989564    0.587577    10.50000   -1.20000
AFIX   0
C46   1    0.868846    1.118150    0.500371    10.50000    0.05568    0.08320 =
         0.14186   -0.03410    0.00743    0.01176
AFIX 137
H46A  2    0.783512    1.082877    0.516553    10.50000   -1.50000
H46B  2    0.840544    1.135917    0.456781    10.50000   -1.50000
H46C  2    0.923706    1.186916    0.528500    10.50000   -1.50000
AFIX   0
HKLF 4


REM  S_a.res in P-1
REM wR2 = 0.1132, GooF = S = 1.050, Restrained GooF = 1.070 for all data
REM R1 = 0.0476 for 7846 Fo > 4sig(Fo) and 0.0713 for all 10267 data
REM 545 parameters refined using 122 restraints

END

WGHT      0.0429      1.9629

REM SADI restraints, including those derived from SAME
SADI 0.0200  C40^a C45^a  C40^a C41^a  C44^a C45^a  C41^a C42^a =
     C43^a C44^a  C42^a C43^a
SADI 0.0400  C40^a C42^a  C41^a C45^a  C41^a C43^a  C42^a C44^a =
     C40^a C44^a  C43^a C45^a
SADI 0.0400  C41^a C46^a  C45^a C46^a

REM Highest difference peak  0.523,  deepest hole -0.412,  1-sigma level  0.052
Q1    1   0.6774  0.8942  0.2557  11.00000  0.05    0.52
Q2    1   0.6054  0.5915  0.1073  11.00000  0.05    0.50
Q3    1   0.4946  0.6606  0.2829  11.00000  0.05    0.46
Q4    1   0.5270  0.6902  0.1578  11.00000  0.05    0.46
Q5    1   0.2272  0.4470  0.2713  11.00000  0.05    0.39
Q6    1   0.6295  0.9335  0.1914  11.00000  0.05    0.37
Q7    1   0.1257  0.3975  0.3095  11.00000  0.05    0.33
Q8    1   0.4748  0.6910  0.1996  11.00000  0.05    0.32
Q9    1   0.6471  0.7429  0.0726  11.00000  0.05    0.31
Q10   1   0.2258  0.8065  0.2556  11.00000  0.05    0.31
Q11   1  -0.0739  0.4566  0.1107  11.00000  0.05    0.30
Q12   1  -0.0815  0.4591  0.1683  11.00000  0.05    0.29
Q13   1   0.4919  0.7012  0.0706  11.00000  0.05    0.29
Q14   1   0.5581  0.5204  0.1453  11.00000  0.05    0.29
Q15   1   0.0555  0.2599  0.1091  11.00000  0.05    0.28
Q16   1   0.1343  0.3434  0.3891  11.00000  0.05    0.27
Q17   1   0.1642  0.3161  0.3724  11.00000  0.05    0.27
Q18   1   0.4542  0.7376  0.3828  11.00000  0.05    0.26
Q19   1  -0.0443  0.1998  0.0782  11.00000  0.05    0.26
Q20   1   0.3251  0.2246  0.1467  11.00000  0.05    0.25
Q21   1   0.0477  0.2419  0.0544  11.00000  0.05    0.25
Q22   1   0.5367  0.6195  0.1228  11.00000  0.05    0.25
Q23   1   0.2422  0.3545  0.2110  11.00000  0.05    0.25
Q24   1   0.4810  0.6679  0.3317  11.00000  0.05    0.25
Q25   1   0.0986  0.4176  0.1910  11.00000  0.05    0.25
Q26   1   0.0739  0.3968  0.1980  11.00000  0.05    0.24
Q27   1   0.2920  0.6154  0.0725  11.00000  0.05    0.24
Q28   1   1.0680  0.9789  0.4699  11.00000  0.05    0.24
Q29   1   0.0417  0.2969  0.3140  11.00000  0.05    0.23
Q30   1   0.3745  0.2630  0.2023  11.00000  0.05    0.23
;
_shelx_res_checksum   13824

_shelx_hkl_file
;
  -1   0   0 117.798 3.49549   7
  -1   0   0 115.556 3.44912   8
  -1   0   0 122.373 3.65358   5
  -1   0   0 122.872 3.54699   4
  -1   0   0 120.238 3.89777   3
  -1   0   0 118.424 3.58573   2
   1   0   0 129.326 3.53970   4
   1   0   0 116.828 3.86402   3
   1   0   0 123.445 3.59832   2
   1   0   0 119.278 3.46677   8
   1   0   0 123.006 3.50309   7
   1   0   0 119.847 3.63741   5
   1   0   0 119.533 3.64944   5
  -2   0   0 433.724 12.1945   4
  -2   0   0 423.623 12.8768   3
  -2   0   0 419.585 12.2466   2
  -2   0   0 422.501 12.0716   7
   2   0   0 426.825 12.8394   3
   2   0   0 418.829 12.3495   5
   2   0   0 438.705 12.0730   7
   2   0   0 422.424 12.0068   8
  -3   0   0 24.5268 1.62583   7
  -3   0   0 22.4815 1.80094   2
  -3   0   0 25.0474 1.89413   4
  -3   0   0 24.1847 2.66018   3
   3   0   0 23.7144 2.03901   5
   3   0   0 25.9745 2.70274   3
   3   0   0 22.5332 1.49321   8
  -4   0   0 41.6173 3.76350   4
  -4   0   0 44.0411 3.05468   7
  -4   0   0 48.7325 3.77153   2
  -4   0   0 56.2137 5.03419   3
   4   0   0 44.8264 4.13044   5
   4   0   0 49.3623 3.03498   8
   4   0   0 45.7438 4.61965   3
  -5   0   0 79.0437 3.86792   7
  -5   0   0 84.3109 4.57142   2
  -5   0   0 86.2409 4.63193   4
  -5   0   0 89.5407 6.49148   3
   5   0   0 82.4401 6.05961   3
   5   0   0 85.8354 4.94331   5
   5   0   0 92.3414 3.89701   8
  -6   0   0 -0.0505 1.84389   7
  -6   0   0 0.69961 2.35134   4
  -6   0   0 8.72707 3.88638   3
  -6   0   0 2.08682 2.32466   2
   6   0   0 2.65611 2.65480   5
   6   0   0 1.65057 3.22863   3
   6   0   0 1.03342 1.74103   8
  -7   0   0 180.600 7.84878   4
  -7   0   0 186.699 10.6078   3
  -7   0   0 174.726 6.92527   7
  -7   0   0 178.587 7.78795   2
   7   0   0 184.838 9.84009   3
   7   0   0 171.474 8.34474   5
   7   0   0 173.094 6.73681   8
  -8   0   0 14.3425 5.86957   3
  -8   0   0 14.7026 2.89284   7
  -8   0   0 18.2898 3.77547   4
  -8   0   0 19.1957 3.85031   2
   8   0   0 16.0380 5.09068   3
   8   0   0 12.2581 2.82324   8
   8   0   0 15.1697 4.03632   5
  -9   0   0 268.435 11.0950   4
  -9   0   0 253.734 9.67474   7
  -9   0   0 258.623 10.7360   2
   9   0   0 268.632 11.4093   5
   9   0   0 264.774 13.2683   3
   9   0   0 277.001 9.68244   8
 -10   0   0 14.5899 3.45863   7
 -10   0   0 20.1066 4.57439   2
  10   0   0 15.8938 6.38246   3
  10   0   0 8.78504 4.57377   5
 -11   0   0 0.15594 4.56484   2
 -11   0   0 -0.6471 3.33510   7
  11   0   0 0.78927 4.62075   5
  11   0   0 -15.543 5.70563   3
  11  -1   0 -0.6335 6.18535   3
  11  -1   0 -8.1084 4.23098   5
 -11   1   0 -2.4220 3.42774   7
 -11   1   0 2.44081 4.13177   2
  10  -1   0 3.61380 5.69072   3
  10  -1   0 1.12548 4.13434   5
 -10   1   0 6.87487 3.15966   7
 -10   1   0 9.24671 4.04039   2
 -10   1   0 4.06892 4.08289   4
   9  -1   0 7.60698 4.01726   5
   9  -1   0 7.06226 4.85232   3
  -9   1   0 5.98870 3.83142   4
  -9   1   0 5.88276 3.61767   2
  -9   1   0 7.08831 2.87225   7
   8  -1   0 7.88592 4.84316   3
   8  -1   0 18.2428 4.08458   5
   8  -1   0 17.0489 2.72646   8
  -8   1   0 15.0027 5.73385   3
  -8   1   0 13.9438 3.54079   2
  -8   1   0 10.8372 3.73886   4
  -8   1   0 12.4314 2.81319   7
   7  -1   0 105.107 4.86003   8
   7  -1   0 113.847 6.54748   5
  -7   1   0 103.642 5.77802   2
  -7   1   0 125.698 8.83321   3
  -7   1   0 103.091 5.05893   7
  -7   1   0 103.758 6.31854   4
   6  -1   0 87.7126 6.63598   3
   6  -1   0 98.6774 4.21510   8
   6  -1   0 92.8738 5.50688   5
  -6   1   0 90.4747 5.00790   2
  -6   1   0 95.6779 4.40980   7
  -6   1   0 103.675 5.45437   4
  -6   1   0 109.089 7.28953   3
   5  -1   0 9.66278 3.27661   3
   5  -1   0 6.65698 1.59856   8
   5  -1   0 9.06513 2.49685   5
  -5   1   0 11.5720 3.52666   3
  -5   1   0 7.17057 2.38136   4
  -5   1   0 7.93219 1.82596   7
  -5   1   0 7.28798 2.18414   2
   4  -1   0 97.4555 6.17269   3
   4  -1   0 90.3462 4.80764   5
   4  -1   0 92.4662 3.61496   8
  -4   1   0 95.3086 6.29479   3
  -4   1   0 87.9285 3.92897   7
  -4   1   0 91.3796 4.83707   4
  -4   1   0 95.1893 4.51749   2
   3  -1   0 -0.1172 1.66130   3
   3  -1   0 0.99875 1.20057   5
   3  -1   0 1.36142 0.71396   8
  -3   1   0 2.32421 1.38267   4
  -3   1   0 2.49150 1.51189   6
  -3   1   0 0.41949 1.76412   3
  -3   1   0 1.21366 1.23643   5
  -3   1   0 0.48577 0.75856   8
  -3   1   0 2.06974 0.94763   7
  -3   1   0 1.61275 1.14079   2
   2  -1   0 42.7246 3.23608   6
   2  -1   0 50.7046 1.85736   8
   2  -1   0 51.8104 3.02810   3
   2  -1   0 51.9140 2.01034   7
   2  -1   0 47.8415 2.33894   5
  -2   1   0 50.8357 2.03154   7
  -2   1   0 50.0466 2.27412   2
  -2   1   0 48.7887 2.69721   4
  -2   1   0 47.4281 3.11192   3
  -2   1   0 49.0048 1.88879   8
  -2   1   0 53.5146 2.35574   5
  -2   1   0 45.0330 2.93291   6
   1  -1   0 378.079 11.0760   6
   1  -1   0 401.987 10.7474   8
   1  -1   0 375.499 10.9300   3
   1  -1   0 387.406 10.9546   3
   1  -1   0 391.538 10.7313   2
   1  -1   0 396.399 10.7735   5
   1  -1   0 387.647 10.7842   7
   1  -1   0 376.334 10.8346   1
   1  -1   0 378.299 10.7462   7
   1  -1   0 407.986 10.7978   2
   1  -1   0 388.060 10.9988   4
  -1   1   0 388.240 10.7404   7
  -1   1   0 393.239 10.7851   2
  -1   1   0 382.672 10.9521   3
  -1   1   0 375.480 10.9986   4
  -1   1   0 385.355 10.7774   5
  -1   1   0 371.780 11.0704   6
  -1   1   0 372.261 10.8330   1
  -1   1   0 381.813 10.7877   7
  -1   1   0 391.690 10.7391   2
   0  -1   0 626.206 17.5956   6
   0  -1   0 636.558 17.4803   7
   0  -1   0 633.202 17.4933   5
   0  -1   0 636.290 17.4738   2
   0  -1   0 631.330 17.4899   8
   0  -1   0 608.970 17.5456   4
   0  -1   0 616.153 17.5086   1
   0   1   0 618.737 17.5538   4
   0   1   0 653.669 17.4708   2
   0   1   0 628.232 17.4879   5
   0   1   0 625.445 17.5148   1
   0   1   0 633.930 17.6018   6
   0   1   0 657.867 17.4845   7
  -1  -1   0 72.0717 2.36416   8
  -1  -1   0 67.3727 2.89547   3
  -1  -1   0 63.4199 2.24544   7
  -1  -1   0 68.7171 2.15919   4
  -1  -1   0 63.6046 2.38921   2
   1   1   0 70.6548 2.58609   5
   1   1   0 67.8208 2.16158   4
   1   1   0 67.5246 2.24553   7
   1   1   0 65.4170 2.84353   3
   1   1   0 68.8301 2.88732   3
   1   1   0 72.0347 2.37967   8
  -2  -1   0 15.3322 1.28265   7
  -2  -1   0 21.2534 2.22778   3
  -2  -1   0 17.7209 1.18894   4
  -2  -1   0 17.5058 1.41748   2
   2   1   0 25.6758 2.26270   3
   2   1   0 18.9107 1.62169   5
   2   1   0 20.1036 1.45667   8
  -3  -1   0 331.648 9.79264   4
  -3  -1   0 343.925 11.3554   3
  -3  -1   0 312.549 10.1096   2
  -3  -1   0 318.497 9.79793   7
   3   1   0 332.658 11.1907   3
   3   1   0 333.596 10.4260   5
   3   1   0 342.546 9.84918   8
  -4  -1   0 177.686 6.89443   2
  -4  -1   0 182.803 6.42040   7
  -4  -1   0 209.701 8.84241   3
  -4  -1   0 186.607 6.55453   4
   4   1   0 191.033 6.42797   8
   4   1   0 190.045 8.50816   3
   4   1   0 189.125 7.34977   5
  -5  -1   0 10.7863 2.23679   4
  -5  -1   0 14.4879 2.57095   2
  -5  -1   0 18.9060 3.86013   3
  -5  -1   0 13.9164 2.04302   7
   5   1   0 11.6343 3.33420   3
   5   1   0 11.6215 1.95020   8
   5   1   0 15.4417 2.82334   5
  -6  -1   0 39.0524 2.97663   7
  -6  -1   0 40.2728 3.54526   2
  -6  -1   0 39.2163 5.09241   3
  -6  -1   0 40.9948 3.37509   4
   6   1   0 41.8001 3.04935   8
   6   1   0 35.1483 4.73399   3
   6   1   0 34.3988 3.80499   5
  -7  -1   0 92.6503 5.94204   4
  -7  -1   0 88.4904 5.03442   7
  -7  -1   0 99.7664 9.01397   3
  -7  -1   0 92.8983 6.05702   2
   7   1   0 93.3569 7.53573   5
   7   1   0 91.9952 8.07870   3
   7   1   0 89.5778 5.17580   8
  -8  -1   0 124.102 6.93394   4
  -8  -1   0 114.363 6.04079   7
  -8  -1   0 110.808 7.01568   2
  -8  -1   0 123.532 10.2551   3
   8   1   0 112.325 9.36450   3
   8   1   0 115.045 7.59575   5
  -9  -1   0 42.8563 5.11360   2
  -9  -1   0 54.7900 5.08458   4
  -9  -1   0 48.6642 4.27313   7
   9   1   0 43.0299 4.04564   8
   9   1   0 42.7643 5.51454   5
   9   1   0 46.8297 7.18094   3
 -10  -1   0 29.8614 5.12804   2
 -10  -1   0 25.5253 3.77451   7
  10   1   0 18.5308 6.20049   3
  10   1   0 21.6176 4.99616   5
 -11  -1   0 4.82022 4.80525   2
 -11  -1   0 7.61342 3.72149   7
  11   1   0 1.94403 6.22150   3
  11   1   0 1.83538 4.80705   5
  12  -2   0 10.2013 5.12781   5
  12  -2   0 -1.8688 6.63605   3
 -12   2   0 15.7301 4.26694   7
 -12   2   0 16.5656 4.94419   2
  11  -2   0 125.815 8.76284   5
  11  -2   0 112.957 10.1072   3
 -11   2   0 125.646 8.10701   2
 -11   2   0 128.573 7.34491   7
  10  -2   0 22.2847 6.48289   3
  10  -2   0 32.8096 5.02939   5
 -10   2   0 27.6753 4.48220   2
 -10   2   0 33.9319 5.39753   4
 -10   2   0 31.1388 4.05616   7
   9  -2   0 3.50828 3.81264   5
   9  -2   0 -4.5757 2.54693   8
   9  -2   0 11.2077 5.21932   3
  -9   2   0 -1.1801 2.75194   7
  -9   2   0 4.03246 3.42458   2
  -9   2   0 4.80318 3.93863   4
   8  -2   0 13.4931 4.73975   3
  -8   2   0 6.13225 3.74022   4
  -8   2   0 11.2354 2.84750   7
  -8   2   0 8.05362 5.19321   3
  -8   2   0 4.92929 3.10537   2
   7  -2   0 99.6121 6.14279   5
   7  -2   0 100.863 9.10493   3
  -7   2   0 102.357 8.17886   3
  -7   2   0 93.9010 5.34580   2
  -7   2   0 90.2992 4.75923   7
  -7   2   0 83.2430 6.14999   4
   6  -2   0 40.2195 3.61558   5
   6  -2   0 32.0783 4.23100   3
   6  -2   0 33.2742 2.68425   8
  -6   2   0 36.9286 3.65617   4
  -6   2   0 37.8412 3.70530   6
  -6   2   0 30.4039 2.96749   2
  -6   2   0 39.0708 4.65973   3
  -6   2   0 36.9623 2.78805   7
   5  -2   0 185.492 6.94812   5
   5  -2   0 172.202 7.97992   3
   5  -2   0 177.157 5.74158   8
  -5   2   0 183.504 7.22177   4
  -5   2   0 181.722 6.56607   2
  -5   2   0 179.469 6.88175   5
  -5   2   0 161.683 7.18867   6
  -5   2   0 183.622 6.18260   7
  -5   2   0 185.180 8.27438   3
  -5   2   0 178.097 5.86085   8
   4  -2   0 105.544 6.19338   3
   4  -2   0 103.437 5.11366   5
   4  -2   0 111.243 3.85419   8
  -4   2   0 112.432 4.04929   8
  -4   2   0 114.109 5.55934   4
  -4   2   0 113.947 6.41203   3
  -4   2   0 117.633 4.81042   2
  -4   2   0 104.144 4.95126   5
  -4   2   0 106.466 5.77203   6
  -4   2   0 114.577 4.44412   7
   3  -2   0 2.03886 1.74801   3
  -3   2   0 0.74480 1.81727   3
  -3   2   0 8.79892 1.29065   2
  -3   2   0 4.27954 1.94330   6
  -3   2   0 6.04417 1.13251   7
  -3   2   0 5.00278 1.26343   5
  -3   2   0 3.11542 1.68877   4
  -3   2   0 6.23746 1.23183   1
  -3   2   0 6.72524 0.93076   8
   2  -2   0 3051.68 82.4803   7
   2  -2   0 2917.33 82.7487   3
   2  -2   0 3097.86 83.1235   3
   2  -2   0 3078.23 82.5754   5
   2  -2   0 2945.98 82.4161   7
   2  -2   0 3013.51 82.4455   2
  -2   2   0 2961.03 82.4895   7
  -2   2   0 2976.88 82.7880   3
  -2   2   0 2878.08 82.5577   1
  -2   2   0 2921.92 82.8938   4
  -2   2   0 2838.24 82.9972   6
  -2   2   0 3118.85 82.4878   2
  -2   2   0 3025.72 82.4863   5
  -2   2   0 3069.16 82.3946   8
   1  -2   0 397.511 11.5667   7
   1  -2   0 428.180 11.7135   8
   1  -2   0 410.714 11.4459   2
   1  -2   0 388.810 11.9880   4
   1  -2   0 437.116 11.4847   5
  -1   2   0 411.733 11.5774   8
  -1   2   0 433.678 11.4871   5
  -1   2   0 419.233 11.4361   2
  -1   2   0 384.280 12.1489   6
  -1   2   0 388.839 11.9857   4
  -1   2   0 389.257 11.7670   1
  -1   2   0 418.607 11.5541   7
   0  -2   0 1245.00 35.7996   5
   0  -2   0 1255.57 35.7715   4
   0  -2   0 1287.92 35.6376   7
   0  -2   0 1270.92 35.8742   6
   0  -2   0 1269.72 35.6181   2
   0   2   0 1286.81 35.6678   8
   0   2   0 1311.24 35.6611   5
   0   2   0 1265.77 35.7192   1
   0   2   0 1302.61 36.0232   4
   0   2   0 1281.63 35.8952   6
   0   2   0 1330.93 35.6156   2
   0   2   0 1332.64 35.6402   7
  -1  -2   0 1723.36 47.4890   4
  -1  -2   0 1716.00 47.9549   3
  -1  -2   0 1691.76 47.5442   7
  -1  -2   0 1667.34 47.6377   2
   1   2   0 1704.48 47.7399   5
   1   2   0 1795.70 47.7315   7
   1   2   0 1702.78 47.9257   3
   1   2   0 1738.00 47.6080   8
   1   2   0 1721.08 47.5249   1
  -2  -2   0 815.335 23.5203   3
  -2  -2   0 757.493 22.7924   2
  -2  -2   0 827.261 22.4845   4
  -2  -2   0 783.819 22.6191   7
   2   2   0 807.562 23.4524   3
   2   2   0 822.974 22.7281   8
   2   2   0 814.921 23.0144   5
  -3  -2   0 169.419 6.52026   2
  -3  -2   0 183.642 5.84890   4
  -3  -2   0 184.251 8.06063   3
  -3  -2   0 181.126 6.10722   7
   3   2   0 182.447 6.32971   8
   3   2   0 186.460 6.98901   5
   3   2   0 177.824 7.91351   3
  -4  -2   0 56.9634 3.18406   4
  -4  -2   0 54.3467 3.85353   2
  -4  -2   0 61.2408 5.73892   3
  -4  -2   0 51.9066 3.31170   7
   4   2   0 53.8246 4.34457   5
   4   2   0 56.0191 3.53818   8
   4   2   0 49.1459 4.54124   3
  -5  -2   0 123.238 5.76601   2
  -5  -2   0 133.839 5.30583   4
  -5  -2   0 139.785 8.00837   3
  -5  -2   0 130.235 5.25259   7
   5   2   0 144.943 7.64017   3
   5   2   0 131.886 6.32944   5
   5   2   0 128.716 5.42061   8
  -6  -2   0 1.38074 2.10631   7
  -6  -2   0 -3.3741 2.11900   4
   6   2   0 1.15657 3.19609   5
   6   2   0 -0.9365 2.25203   8
  -7  -2   0 196.041 8.54576   2
  -7  -2   0 189.352 7.58299   7
  -7  -2   0 200.321 11.3950   3
  -7  -2   0 188.494 7.93258   4
   7   2   0 183.415 9.01227   5
   7   2   0 195.663 7.75020   8
   7   2   0 203.901 10.8090   3
  -8  -2   0 10.3810 2.99745   7
  -8  -2   0 7.40222 3.71220   2
  -8  -2   0 9.45238 3.43683   4
   8   2   0 6.16216 3.96459   5
   8   2   0 13.1499 3.16771   8
   8   2   0 7.50984 5.00286   3
  -9  -2   0 14.4335 3.33747   7
  -9  -2   0 10.6479 4.32857   2
   9   2   0 5.39664 5.85032   3
   9   2   0 12.8653 4.50609   5
   9   2   0 11.7296 3.49576   8
 -10  -2   0 26.2730 5.19402   2
 -10  -2   0 27.2133 4.07571   7
  10   2   0 21.9274 6.87598   3
  10   2   0 20.9452 5.25390   5
 -11  -2   0 13.2859 3.86672   7
 -11  -2   0 19.3479 5.51224   2
  11   2   0 13.8670 7.37978   3
  11   2   0 12.3894 5.30227   5
  12  -3   0 -3.0870 6.30141   3
  12  -3   0 1.97372 3.78741   2
 -12   3   0 1.52923 4.46667   2
 -12   3   0 1.82544 3.84328   7
  11  -3   0 -6.1523 6.01896   3
  11  -3   0 6.11635 4.54299   5
 -11   3   0 2.96001 4.08022   2
 -11   3   0 6.27025 3.60676   7
 -11   3   0 15.4484 6.16401   4
  10  -3   0 4.16111 5.63805   3
  10  -3   0 7.16096 4.24403   5
 -10   3   0 8.30246 4.68136   4
 -10   3   0 0.46780 3.69044   2
 -10   3   0 4.26997 3.29783   7
   9  -3   0 23.5344 4.55956   5
   9  -3   0 18.9946 5.49911   3
  -9   3   0 21.7768 3.95621   2
  -9   3   0 23.8313 3.57248   7
  -9   3   0 27.2428 4.88909   4
   8  -3   0 1.55473 2.35302   8
   8  -3   0 -0.5122 4.52163   3
   8  -3   0 1.74801 3.65200   5
  -8   3   0 1.21661 3.59734   6
  -8   3   0 -2.5936 2.88729   2
  -8   3   0 -0.2369 2.61900   7
  -8   3   0 3.34783 4.92507   3
  -8   3   0 0.98324 3.72517   4
   7  -3   0 14.1983 4.16223   3
   7  -3   0 14.7236 3.52434   5
   7  -3   0 17.7043 2.13277   8
  -7   3   0 21.8354 3.80662   4
  -7   3   0 14.4431 4.47978   3
  -7   3   0 17.9932 3.73577   6
  -7   3   0 14.4454 2.62429   7
  -7   3   0 14.0833 2.84299   2
   6  -3   0 12.2293 3.47685   3
   6  -3   0 19.5822 3.07860   5
   6  -3   0 18.6504 1.83689   8
  -6   3   0 22.4397 4.13598   3
  -6   3   0 21.4743 2.49681   7
  -6   3   0 16.3371 2.52863   2
  -6   3   0 22.2794 3.03348   5
  -6   3   0 20.1111 3.37492   4
  -6   3   0 14.6210 1.92791   8
  -6   3   0 20.5346 3.61799   6
   5  -3   0 28.9504 2.07705   8
   5  -3   0 31.9959 3.02605   5
   5  -3   0 24.6262 3.61974   3
   5  -3   0 29.9116 2.60699   2
  -5   3   0 31.4934 2.45010   8
  -5   3   0 35.7646 2.97711   5
  -5   3   0 35.3786 2.58343   7
  -5   3   0 32.1117 2.47380   1
  -5   3   0 33.9222 3.84763   6
  -5   3   0 30.8850 3.86715   3
  -5   3   0 31.2438 3.53881   4
  -5   3   0 32.7385 2.72488   2
   4  -3   0 372.565 12.3309   3
   4  -3   0 377.428 11.0422   2
   4  -3   0 371.337 11.0439   7
  -4   3   0 366.051 12.3102   4
  -4   3   0 384.643 11.3731   2
  -4   3   0 373.132 11.3061   7
  -4   3   0 368.523 11.3937   1
  -4   3   0 356.139 12.5731   6
  -4   3   0 378.441 12.4580   3
  -4   3   0 384.027 11.5067   5
  -4   3   0 367.834 10.9366   8
   3  -3   0 128.770 3.99666   2
   3  -3   0 121.422 4.16259   7
   3  -3   0 120.356 5.06304   3
  -3   3   0 128.712 4.15820   8
  -3   3   0 125.497 4.37444   5
  -3   3   0 107.333 5.77106   6
  -3   3   0 119.349 4.71728   1
  -3   3   0 131.378 4.33501   2
  -3   3   0 117.197 5.39224   4
  -3   3   0 122.377 5.10921   3
  -3   3   0 123.217 4.35008   7
   2  -3   0 20.8556 1.11024   2
   2  -3   0 19.9981 2.00720   4
   2  -3   0 20.6219 1.43340   7
  -2   3   0 21.2197 1.38633   5
  -2   3   0 21.8577 2.08011   4
  -2   3   0 21.0337 1.58522   8
  -2   3   0 22.4386 1.75475   1
  -2   3   0 22.3383 2.40490   6
   1  -3   0 14.1452 1.72519   4
   1  -3   0 11.8395 1.09254   7
   1  -3   0 11.7362 1.02883   2
  -1   3   0 11.9855 1.89425   6
  -1   3   0 12.1906 1.42466   1
  -1   3   0 10.4331 1.62439   4
  -1   3   0 13.1501 1.09320   5
  -1   3   0 11.3846 1.11679   8
   0  -3   0 174.660 5.87862   4
   0  -3   0 188.808 5.70258   7
   0  -3   0 184.088 5.65691   2
   0   3   0 188.282 5.76618   8
   0   3   0 190.446 5.72070   5
   0   3   0 187.915 6.21436   6
   0   3   0 184.901 5.90476   1
  -1  -3   0 670.805 19.4404   2
  -1  -3   0 689.442 19.7786   3
  -1  -3   0 678.446 19.3197   4
  -1  -3   0 687.927 19.3625   7
   1   3   0 685.527 19.5623   5
   1   3   0 672.965 19.7111   3
   1   3   0 690.049 19.4020   1
   1   3   0 687.151 19.4469   8
  -2  -3   0 210.554 6.59663   4
  -2  -3   0 210.442 7.09930   2
  -2  -3   0 211.346 8.11768   3
  -2  -3   0 207.724 6.78092   7
   2   3   0 212.470 7.97335   3
   2   3   0 211.635 7.04852   8
   2   3   0 213.780 7.33661   5
  -3  -3   0 18.1633 2.16465   7
  -3  -3   0 19.6036 1.85399   4
  -3  -3   0 17.6384 2.53333   2
  -3  -3   0 13.6259 3.76979   3
   3   3   0 21.8750 3.78882   3
   3   3   0 20.5514 2.84704   5
   3   3   0 20.2363 2.53152   8
  -4  -3   0 147.570 7.81955   3
  -4  -3   0 144.031 6.02695   2
  -4  -3   0 135.927 5.39419   7
  -4  -3   0 150.419 5.16567   4
   4   3   0 139.849 6.30810   5
   4   3   0 146.755 7.49991   3
   4   3   0 142.756 5.70036   8
  -5  -3   0 33.9423 2.71397   4
  -5  -3   0 32.2535 3.43713   2
  -5  -3   0 26.6853 4.58921   3
  -5  -3   0 34.3803 2.92637   7
   5   3   0 34.5593 3.09375   8
   5   3   0 33.7535 3.57574   5
   5   3   0 32.7858 4.47246   3
  -6  -3   0 66.8380 4.46406   4
  -6  -3   0 72.2076 5.28807   2
  -6  -3   0 59.8252 6.43300   3
  -6  -3   0 65.1165 4.56913   7
   6   3   0 63.6739 4.86891   8
   6   3   0 63.0287 5.75985   5
   6   3   0 68.1012 6.41518   3
  -7  -3   0 3.78086 3.46534   2
  -7  -3   0 -1.8187 5.24190   3
  -7  -3   0 -1.3285 2.75056   4
  -7  -3   0 0.56451 2.80969   7
   7   3   0 -2.9008 4.39666   3
   7   3   0 5.47641 3.62918   5
  -8  -3   0 30.0591 3.74917   7
  -8  -3   0 26.0728 4.44996   2
  -8  -3   0 30.6311 3.80969   4
   8   3   0 17.4185 5.80551   3
   8   3   0 25.9430 4.77299   5
   8   3   0 25.1177 3.82583   8
  -9  -3   0 6.34727 4.34872   2
  -9  -3   0 6.15507 3.31228   7
   9   3   0 1.80110 5.55545   3
   9   3   0 4.34533 4.31157   5
   9   3   0 0.55071 3.33555   8
 -10  -3   0 -1.7107 3.52086   7
 -10  -3   0 -0.2789 4.67307   2
  10   3   0 -2.7445 5.95492   3
  10   3   0 -3.0237 4.46096   5
  12  -4   0 12.5718 3.73788   7
  12  -4   0 7.13836 3.69915   2
  12  -4   0 -7.2218 6.41445   3
 -12   4   0 9.30826 4.21346   7
 -12   4   0 5.80871 4.36148   2
  11  -4   0 5.16958 3.33305   2
  11  -4   0 1.32130 4.81253   5
  11  -4   0 -3.9094 2.96311   7
  11  -4   0 0.27976 5.73100   3
 -11   4   0 0.62220 3.80025   2
 -11   4   0 6.04872 5.46181   4
 -11   4   0 11.0823 3.89340   7
  10  -4   0 6.06708 2.98804   2
  10  -4   0 6.88427 5.44426   3
  10  -4   0 4.69255 4.07652   5
 -10   4   0 8.83079 3.36115   7
 -10   4   0 7.74673 4.83874   4
 -10   4   0 8.18077 3.67850   2
   9  -4   0 9.53111 5.12168   3
   9  -4   0 11.7088 4.26578   5
   9  -4   0 11.4367 2.78745   8
   9  -4   0 16.7424 3.02360   2
  -9   4   0 11.0465 4.56257   4
  -9   4   0 12.7267 3.38390   7
  -9   4   0 9.16257 3.41481   2
  -9   4   0 6.50324 4.22760   6
   8  -4   0 0.36390 2.16130   8
   8  -4   0 2.50329 4.38925   3
   8  -4   0 3.43234 2.43206   2
   8  -4   0 5.98001 3.73777   5
   8  -4   0 -0.7123 2.40767   7
  -8   4   0 0.34891 2.75401   7
  -8   4   0 12.6466 5.02845   3
  -8   4   0 2.68232 3.98854   4
  -8   4   0 0.09805 3.96976   6
  -8   4   0 1.43928 2.98075   2
   7  -4   0 21.3126 2.56011   7
   7  -4   0 22.2281 4.33538   3
   7  -4   0 25.3575 2.67300   2
   7  -4   0 21.0158 3.55230   5
   7  -4   0 20.3811 2.21507   8
  -7   4   0 23.4025 3.56426   5
  -7   4   0 19.3011 4.59202   3
  -7   4   0 18.0851 2.37378   8
  -7   4   0 24.1373 4.18690   4
  -7   4   0 20.9544 2.98997   2
  -7   4   0 18.2390 4.10923   6
  -7   4   0 17.4196 2.81967   7
   6  -4   0 32.2401 4.04712   3
   6  -4   0 29.6715 2.37340   2
   6  -4   0 27.7010 2.43242   7
   6  -4   0 33.7045 3.38142   5
   6  -4   0 30.0061 2.31698   8
  -6   4   0 28.0016 4.14461   6
  -6   4   0 32.6013 3.22575   5
  -6   4   0 32.1735 2.85598   7
  -6   4   0 27.5128 2.72271   1
  -6   4   0 25.7496 2.22212   8
  -6   4   0 28.1052 4.26213   3
  -6   4   0 27.8121 3.76557   4
  -6   4   0 31.8804 2.84146   2
   5  -4   0 436.780 12.8847   7
   5  -4   0 438.658 14.1248   3
   5  -4   0 433.193 12.7405   2
  -5   4   0 438.039 13.0815   2
  -5   4   0 423.326 12.6752   8
  -5   4   0 434.426 14.2678   4
  -5   4   0 420.637 13.1567   1
  -5   4   0 437.901 14.2677   3
  -5   4   0 440.674 13.1214   7
  -5   4   0 443.603 13.2897   5
  -5   4   0 406.405 14.4798   6
   4  -4   0 286.310 10.1616   3
   4  -4   0 294.724 9.25363   7
   4  -4   0 309.116 9.00062   2
  -4   4   0 296.651 10.7595   4
  -4   4   0 290.035 9.82105   1
  -4   4   0 306.566 9.54440   5
  -4   4   0 300.921 9.49464   7
  -4   4   0 296.682 11.1628   6
  -4   4   0 318.225 9.38831   2
  -4   4   0 308.432 10.3776   3
  -4   4   0 308.514 9.16173   8
   3  -4   0 6.41606 1.65193   7
   3  -4   0 1.61560 2.79699   4
   3  -4   0 8.27258 1.17567   2
  -3   4   0 1.73860 3.33813   6
  -3   4   0 4.08094 1.67995   8
  -3   4   0 4.78360 2.78990   4
  -3   4   0 5.58040 1.61110   5
  -3   4   0 3.48325 2.36964   1
   2  -4   0 514.874 14.7966   2
   2  -4   0 518.540 15.8941   4
   2  -4   0 517.298 15.0591   7
  -2   4   0 512.795 15.8537   4
  -2   4   0 509.648 15.4459   1
  -2   4   0 545.229 15.0885   8
  -2   4   0 556.239 14.9016   5
  -2   4   0 507.766 16.1717   6
   1  -4   0 257.382 7.87431   2
   1  -4   0 271.318 8.69643   4
   1  -4   0 264.507 8.04990   7
  -1   4   0 258.042 9.00758   6
  -1   4   0 264.316 8.42684   1
  -1   4   0 277.265 7.92951   5
  -1   4   0 267.522 8.13294   8
   0  -4   0 72.9446 3.15073   2
   0  -4   0 70.0517 3.53902   4
   0  -4   0 74.5206 3.13772   7
   0   4   0 71.5855 3.73028   1
   0   4   0 72.3105 4.17736   6
   0   4   0 75.2549 3.40411   8
   0   4   0 72.5125 3.16944   5
  -1  -4   0 0.27152 1.67813   4
  -1  -4   0 1.03573 2.30276   3
  -1  -4   0 1.08040 1.84806   2
  -1  -4   0 0.15314 1.58480   7
   1   4   0 -0.2531 2.03868   1
   1   4   0 -0.3660 1.96939   5
   1   4   0 -1.0285 2.07630   3
   1   4   0 -0.6435 1.93841   8
  -2  -4   0 124.957 5.48190   2
  -2  -4   0 125.918 5.08792   7
  -2  -4   0 135.650 6.77759   3
  -2  -4   0 132.895 4.91715   4
   2   4   0 137.569 5.90546   5
   2   4   0 129.451 5.36283   1
   2   4   0 134.153 5.59923   8
   2   4   0 121.247 6.40970   3
  -3  -4   0 -1.3968 1.62106   7
  -3  -4   0 2.31776 3.09694   3
  -3  -4   0 -0.1827 2.10116   2
  -3  -4   0 1.37888 1.49380   4
   3   4   0 1.32024 2.82465   3
   3   4   0 1.36494 2.22898   5
   3   4   0 2.34907 2.05467   8
  -4  -4   0 -0.5077 1.97775   7
  -4  -4   0 -2.4450 1.52329   4
  -4  -4   0 2.37775 2.31171   2
  -4  -4   0 -5.5501 3.46672   3
   4   4   0 1.32055 2.13831   8
   4   4   0 2.59882 2.44295   5
   4   4   0 -1.9996 3.19545   3
  -5  -4   0 149.493 9.08775   3
  -5  -4   0 161.050 5.95651   4
  -5  -4   0 147.523 6.26986   7
   5   4   0 150.368 6.58965   8
   5   4   0 163.404 8.70457   3
  -6  -4   0 5.80608 4.94034   3
  -6  -4   0 6.69792 2.52989   4
  -6  -4   0 5.31509 2.86190   7
  -6  -4   0 3.78794 3.29919   2
   6   4   0 3.94199 4.37282   3
   6   4   0 3.07695 3.43949   5
  -7  -4   0 85.5045 5.36023   4
  -7  -4   0 83.4825 6.60011   2
  -7  -4   0 88.3667 5.66961   7
   7   4   0 81.6787 7.50676   3
   7   4   0 74.5532 6.80712   5
   7   4   0 77.3136 5.83751   8
  -8  -4   0 6.09546 3.27143   7
  -8  -4   0 11.2518 4.17109   2
   8   4   0 1.97065 5.32678   3
   8   4   0 4.31904 4.16753   5
   8   4   0 2.02824 3.25927   8
  -9  -4   0 14.8432 4.98386   2
  -9  -4   0 14.2801 3.73504   7
   9   4   0 0.57885 5.92954   3
   9   4   0 13.8347 3.99243   8
   9   4   0 13.5250 4.91603   5
 -10  -4   0 15.0713 4.05878   7
 -10  -4   0 17.7808 5.55487   2
  10   4   0 7.70884 6.61610   3
  10   4   0 11.1931 5.25023   5
  12  -5   0 -10.730 5.93754   3
  12  -5   0 4.82493 3.55655   7
  12  -5   0 2.33791 3.22877   2
 -12   5   0 -9.9022 3.84171   2
 -12   5   0 2.25190 4.13309   7
  11  -5   0 6.71988 3.24288   2
  11  -5   0 5.75926 3.38393   7
  11  -5   0 9.73543 5.99804   3
 -11   5   0 5.03888 3.86835   2
 -11   5   0 2.86333 3.88446   7
 -11   5   0 14.5412 5.95473   4
  10  -5   0 50.3702 5.56077   5
  10  -5   0 52.6308 4.14283   2
  10  -5   0 49.8090 6.79288   3
  10  -5   0 59.2075 4.40825   7
 -10   5   0 52.4090 4.75677   7
 -10   5   0 47.8118 4.66461   2
 -10   5   0 51.2204 6.52919   4
 -10   5   0 53.2122 8.08118   6
   9  -5   0 146.754 6.55734   7
   9  -5   0 143.890 9.55087   3
   9  -5   0 140.003 6.34260   2
  -9   5   0 145.479 7.21249   7
  -9   5   0 146.122 7.16618   2
  -9   5   0 141.616 9.00576   6
  -9   5   0 152.005 9.46444   4
   8  -5   0 16.5227 2.41654   8
   8  -5   0 11.1855 3.77955   5
   8  -5   0 21.5094 2.73943   2
   8  -5   0 17.3465 3.02588   7
  -8   5   0 13.2838 3.85837   5
  -8   5   0 16.4988 3.40356   7
  -8   5   0 18.5380 3.23986   2
  -8   5   0 15.3454 4.80123   6
  -8   5   0 20.8420 4.78784   4
   7  -5   0 118.194 6.53458   5
   7  -5   0 118.285 4.50572   8
   7  -5   0 122.165 5.36236   7
   7  -5   0 107.128 7.44339   3
   7  -5   0 113.107 5.00742   2
  -7   5   0 119.636 7.73120   4
  -7   5   0 102.796 7.77917   6
  -7   5   0 110.001 5.75734   7
  -7   5   0 121.768 6.39162   5
  -7   5   0 114.074 5.66103   2
  -7   5   0 112.504 5.67024   1
  -7   5   0 115.521 4.98961   8
  -7   5   0 127.838 8.07345   3
   6  -5   0 62.9617 5.53007   3
   6  -5   0 68.1917 3.39992   2
   6  -5   0 74.1655 4.69761   5
   6  -5   0 68.4612 3.76625   7
  -6   5   0 66.4915 4.09009   7
  -6   5   0 66.3415 4.51965   1
  -6   5   0 63.1156 5.89225   4
  -6   5   0 68.0737 5.79026   6
  -6   5   0 73.3204 4.62222   5
  -6   5   0 63.5987 3.54385   8
  -6   5   0 74.2109 5.94273   3
  -6   5   0 65.2003 4.04277   2
   5  -5   0 580.703 16.9949   7
   5  -5   0 591.710 16.6707   2
   5  -5   0 568.767 18.4390   4
   5  -5   0 557.491 17.7505   3
  -5   5   0 562.841 18.4778   4
  -5   5   0 581.314 16.7930   8
  -5   5   0 601.667 17.2455   5
  -5   5   0 591.660 17.9946   3
  -5   5   0 567.151 17.3935   1
  -5   5   0 566.446 18.8152   6
  -5   5   0 598.609 17.0295   2
  -5   5   0 579.310 17.2278   7
   4  -5   0 10.5365 3.21118   4
   4  -5   0 5.63276 2.30022   3
   4  -5   0 6.57205 1.74411   7
   4  -5   0 7.52370 1.30381   2
  -4   5   0 3.50599 2.47570   1
  -4   5   0 6.01602 1.77590   8
  -4   5   0 7.31851 1.87207   5
  -4   5   0 7.76530 3.56697   6
  -4   5   0 8.22624 3.09352   4
   3  -5   0 51.3646 2.67009   2
   3  -5   0 55.2069 4.43100   4
   3  -5   0 51.8452 3.52272   7
  -3   5   0 53.6522 3.69662   8
  -3   5   0 51.9069 3.86478   1
  -3   5   0 52.6743 3.18323   5
  -3   5   0 54.8274 4.38871   4
  -3   5   0 50.1438 4.95750   6
   2  -5   0 100.423 5.96490   4
   2  -5   0 104.491 4.04364   2
   2  -5   0 102.177 4.47309   7
  -2   5   0 92.0130 6.59823   6
  -2   5   0 111.892 5.99506   4
  -2   5   0 100.529 5.52483   1
  -2   5   0 108.907 4.07283   5
  -2   5   0 113.318 4.76690   8
   1  -5   0 281.011 8.95687   7
   1  -5   0 275.049 9.82876   4
   1  -5   0 281.333 8.74870   2
  -1   5   0 279.468 9.56889   1
  -1   5   0 283.857 9.12584   8
  -1   5   0 274.734 10.3463   6
  -1   5   0 296.979 8.78671   5
   0  -5   0 733.891 21.2783   2
   0  -5   0 728.368 21.6383   4
   0  -5   0 725.115 21.2408   7
   0   5   0 754.676 21.4358   8
   0   5   0 734.964 22.0607   6
   0   5   0 751.160 21.6850   1
   0   5   0 739.223 21.2590   5
  -1  -5   0 200.326 7.03454   7
  -1  -5   0 204.909 7.17402   4
  -1  -5   0 197.574 7.29655   2
   1   5   0 205.336 7.44572   8
   1   5   0 202.216 7.39166   3
   1   5   0 201.464 7.59309   1
   1   5   0 208.301 7.38848   5
  -2  -5   0 39.8082 3.13108   2
  -2  -5   0 39.2614 3.09666   4
  -2  -5   0 37.3129 2.81559   7
  -2  -5   0 43.6670 3.95817   3
   2   5   0 38.7828 3.14199   1
   2   5   0 35.7977 3.53884   3
   2   5   0 41.8841 3.36421   5
   2   5   0 45.5555 3.27474   8
  -3  -5   0 884.387 25.9754   3
  -3  -5   0 834.103 24.8475   2
  -3  -5   0 827.978 24.4573   7
  -3  -5   0 838.615 24.1437   4
   3   5   0 851.854 25.6559   3
   3   5   0 816.783 25.0131   5
   3   5   0 863.396 24.7314   8
  -4  -5   0 148.764 6.62188   2
  -4  -5   0 138.093 5.36631   4
  -4  -5   0 147.971 8.45008   3
  -4  -5   0 142.364 5.96809   7
   4   5   0 143.012 6.32553   8
   4   5   0 146.706 7.16422   5
   4   5   0 138.017 7.79283   3
  -5  -5   0 1.85807 3.12825   2
  -5  -5   0 0.54900 2.57642   7
  -5  -5   0 1.91903 2.12624   4
   5   5   0 8.16862 4.16053   3
   5   5   0 6.89306 3.30360   5
  -6  -5   0 88.4112 4.91999   4
  -6  -5   0 77.3252 6.40485   2
  -6  -5   0 82.2868 5.65767   7
   6   5   0 81.5361 7.36821   3
   6   5   0 81.8558 5.95058   8
   6   5   0 74.7339 6.55148   5
  -7  -5   0 1.36089 2.78991   4
  -7  -5   0 3.63403 3.21923   7
  -7  -5   0 -6.1518 3.62441   2
   7   5   0 4.36463 3.34372   8
   7   5   0 1.71025 5.00079   3
   7   5   0 -3.1124 3.65469   5
  -8  -5   0 6.30909 3.57085   7
  -8  -5   0 -0.2167 4.23423   2
   8   5   0 -2.3761 5.34553   3
   8   5   0 -0.7955 3.71817   8
   8   5   0 -0.5269 4.11598   5
  -9  -5   0 4.51411 3.79225   7
  -9  -5   0 10.2647 4.92274   2
   9   5   0 0.01886 5.98170   3
   9   5   0 4.91626 4.79615   5
   9   5   0 7.12771 3.97844   8
  12  -6   0 26.5847 4.36529   7
  12  -6   0 50.1948 7.75307   4
  12  -6   0 28.5167 6.99991   3
  12  -6   0 29.4209 3.87579   2
 -12   6   0 36.2044 4.99684   7
 -12   6   0 22.5759 7.00976   4
 -12   6   0 24.6803 4.77480   2
  11  -6   0 6.21651 2.92804   2
  11  -6   0 -8.1079 5.23303   3
  11  -6   0 8.45107 3.65887   7
 -11   6   0 -2.3846 3.68725   2
 -11   6   0 1.23334 5.68101   4
 -11   6   0 7.33256 3.86010   7
  10  -6   0 -14.223 4.39860   3
  10  -6   0 6.58135 2.72560   2
  10  -6   0 -0.1089 2.98528   7
 -10   6   0 5.49811 3.60453   7
 -10   6   0 4.42025 5.31885   4
 -10   6   0 -1.7497 3.24240   2
 -10   6   0 -1.6208 4.92013   6
   9  -6   0 3.10765 2.35740   2
   9  -6   0 -2.8989 4.23398   3
   9  -6   0 3.13893 2.44966   8
   9  -6   0 4.32674 2.85602   7
  -9   6   0 4.42071 2.55680   8
  -9   6   0 1.24929 2.89029   1
  -9   6   0 0.67940 3.00953   2
  -9   6   0 4.57813 3.30911   7
  -9   6   0 6.81753 5.10734   6
  -9   6   0 1.01857 4.71413   4
   8  -6   0 54.3936 4.49183   7
   8  -6   0 55.3975 3.85252   2
   8  -6   0 50.2081 5.72106   3
   8  -6   0 55.5802 3.55740   8
   8  -6   0 65.6373 5.11069   5
  -8   6   0 58.8666 4.49691   7
  -8   6   0 59.6303 6.27877   4
  -8   6   0 52.8703 4.86700   5
  -8   6   0 58.8094 4.11824   8
  -8   6   0 63.7522 4.81276   2
  -8   6   0 53.1490 4.39778   1
  -8   6   0 60.9660 6.63597   6
   7  -6   0 62.9961 5.38972   3
   7  -6   0 65.6649 7.28617   4
   7  -6   0 75.5121 5.53855   5
   7  -6   0 66.9871 4.49151   7
  -7   6   0 67.4152 6.24074   4
  -7   6   0 71.2073 4.99911   7
  -7   6   0 64.3855 6.51568   6
  -7   6   0 70.1795 5.39753   5
  -7   6   0 66.9033 5.32397   1
  -7   6   0 59.0036 4.51979   2
  -7   6   0 56.8576 4.00072   8
   6  -6   0 175.983 5.76912   2
   6  -6   0 176.286 8.56819   4
   6  -6   0 139.720 7.40970   3
  -6   6   0 143.294 8.99605   6
  -6   6   0 174.390 6.01252   8
  -6   6   0 170.461 8.63897   4
  -6   6   0 167.365 7.01110   1
  -6   6   0 169.232 6.76234   5
   5  -6   0 224.633 6.83305   2
   5  -6   0 212.266 9.23700   4
   5  -6   0 183.248 7.76999   3
   5  -6   0 213.949 7.36303   7
  -5   6   0 224.070 7.21152   8
  -5   6   0 231.668 7.51860   5
  -5   6   0 202.513 9.75357   6
  -5   6   0 211.864 9.25733   4
  -5   6   0 205.210 8.13457   1
   4  -6   0 556.393 15.7869   2
   4  -6   0 546.361 16.2000   7
   4  -6   0 538.062 17.5860   4
  -4   6   0 530.176 16.7643   1
  -4   6   0 530.771 18.0738   6
  -4   6   0 563.647 16.1551   8
  -4   6   0 568.120 16.1173   5
  -4   6   0 542.380 17.5874   4
   3  -6   0 18.2733 1.81684   2
   3  -6   0 18.0721 2.28409   7
   3  -6   0 20.6928 3.53880   4
  -3   6   0 20.0776 2.39108   8
  -3   6   0 18.3071 3.97758   6
  -3   6   0 20.2250 3.04541   1
  -3   6   0 21.4980 2.03224   5
  -3   6   0 18.6272 3.51516   4
   2  -6   0 78.1729 5.40689   4
   2  -6   0 76.3325 3.67031   2
   2  -6   0 72.4952 4.03016   7
  -2   6   0 75.5247 3.58869   5
  -2   6   0 69.0810 6.18628   6
  -2   6   0 71.8198 5.12590   1
  -2   6   0 76.7273 4.30258   8
   1  -6   0 810.062 24.0917   4
   1  -6   0 820.536 23.2902   2
   1  -6   0 803.923 23.3785   7
  -1   6   0 817.896 23.5062   8
  -1   6   0 805.479 24.5693   6
  -1   6   0 822.091 23.2295   5
  -1   6   0 796.295 23.8524   1
   0  -6   0 2.89891 2.37909   4
   0  -6   0 -2.2319 1.92378   2
   0  -6   0 0.83284 1.87338   7
   0   6   0 -1.9016 2.44548   1
   0   6   0 2.09014 2.28666   8
   0   6   0 3.77747 3.06879   6
   0   6   0 1.49945 1.94467   5
  -1  -6   0 11.4003 2.41746   2
  -1  -6   0 12.1445 2.33957   4
  -1  -6   0 9.51494 2.00411   7
   1   6   0 9.03549 2.35132   3
   1   6   0 13.0868 2.28825   5
   1   6   0 17.3201 2.71789   8
   1   6   0 11.2234 2.74766   1
  -2  -6   0 66.4873 4.51955   2
  -2  -6   0 64.8067 4.00787   7
  -2  -6   0 65.7073 3.86107   4
   2   6   0 65.2310 4.50676   8
   2   6   0 63.6180 4.54899   1
   2   6   0 52.7625 4.84403   3
   2   6   0 66.4801 4.64816   5
  -3  -6   0 594.323 17.2848   4
  -3  -6   0 584.391 17.5882   7
  -3  -6   0 590.783 18.0674   2
   3   6   0 581.766 17.8397   8
   3   6   0 592.709 17.6763   1
   3   6   0 567.397 18.1558   5
   3   6   0 574.141 18.6737   3
  -4  -6   0 25.9522 3.86108   2
  -4  -6   0 26.5791 2.71465   4
  -4  -6   0 32.1926 3.42873   7
   4   6   0 23.8457 3.76888   5
   4   6   0 28.4184 4.55968   3
  -5  -6   0 9.63083 2.55799   4
  -5  -6   0 10.6578 3.22214   7
  -5  -6   0 7.64638 3.70180   2
   5   6   0 9.56670 4.58324   3
   5   6   0 11.6988 3.67970   5
   5   6   0 9.32705 3.61466   8
  -6  -6   0 5.51975 3.29559   7
  -6  -6   0 2.89862 3.72418   2
  -6  -6   0 4.93492 2.68758   4
   6   6   0 2.69992 4.72082   3
   6   6   0 5.54779 3.83432   5
   6   6   0 -1.8564 3.39230   8
  -7  -6   0 -2.6291 4.00525   2
  -7  -6   0 2.91144 3.57464   7
   7   6   0 -4.0436 4.96375   3
   7   6   0 -5.2486 3.92241   5
   7   6   0 -1.8691 3.66959   8
  -8  -6   0 3.63795 3.85608   7
  -8  -6   0 -0.5893 4.42767   2
   8   6   0 -1.7268 5.56302   3
   8   6   0 -1.3505 4.46551   5
   8   6   0 -0.3884 3.90827   8
  -9  -6   0 33.8598 6.05884   2
  -9  -6   0 30.3119 4.75196   7
   9   6   0 26.1349 7.09243   3
   9   6   0 17.4963 5.56016   5
   9   6   0 31.5930 5.01908   8
  12  -7   0 11.5279 6.70030   4
  12  -7   0 8.24963 3.81055   7
  12  -7   0 11.2101 3.41940   2
 -12   7   0 13.1789 4.25274   2
 -12   7   0 8.60786 6.73426   4
 -12   7   0 9.27186 4.51706   7
  11  -7   0 6.07043 6.19810   4
  11  -7   0 11.2529 3.08799   2
  11  -7   0 16.5152 5.01568   6
  11  -7   0 -2.8350 5.17685   3
  11  -7   0 13.7614 3.71122   7
 -11   7   0 15.0845 4.32810   7
 -11   7   0 24.9259 6.91630   4
 -11   7   0 14.4042 3.94895   2
  10  -7   0 8.81895 2.77994   2
  10  -7   0 12.5324 5.88736   4
  10  -7   0 14.8702 3.51469   7
  10  -7   0 -3.4617 4.80687   3
 -10   7   0 15.9415 3.59969   2
 -10   7   0 6.67846 3.92617   7
 -10   7   0 8.19505 5.86188   6
 -10   7   0 20.4816 6.13534   4
   9  -7   0 10.8399 3.24225   7
   9  -7   0 9.25503 2.42305   2
   9  -7   0 9.32469 5.37759   4
   9  -7   0 -2.7047 4.28638   3
  -9   7   0 5.86309 3.41765   1
  -9   7   0 8.09314 5.36380   4
  -9   7   0 4.01533 2.74288   8
  -9   7   0 0.86063 5.40038   6
  -9   7   0 5.48862 3.12278   2
  -9   7   0 5.70655 3.54766   7
   8  -7   0 15.8469 2.45267   2
   8  -7   0 18.3480 5.42911   4
   8  -7   0 16.6967 3.90524   5
   8  -7   0 8.51056 4.03266   3
   8  -7   0 25.5476 3.39444   7
  -8   7   0 23.6738 3.92722   5
  -8   7   0 19.3445 5.32429   4
  -8   7   0 12.7642 3.73347   1
  -8   7   0 20.8779 5.94410   6
  -8   7   0 22.6022 2.94922   8
  -8   7   0 19.4940 3.68911   7
   7  -7   0 280.901 11.7021   3
   7  -7   0 320.174 10.8514   7
   7  -7   0 333.905 13.4044   4
  -7   7   0 333.406 13.4872   4
  -7   7   0 331.706 13.9929   6
  -7   7   0 313.318 10.4041   8
  -7   7   0 340.443 11.3480   5
  -7   7   0 339.418 11.6960   1
   6  -7   0 3.64455 2.48696   7
   6  -7   0 0.55796 2.81521   3
   6  -7   0 8.65511 1.86339   2
  -6   7   0 5.60455 2.31159   8
  -6   7   0 5.04216 4.67069   6
  -6   7   0 5.69342 3.22599   1
  -6   7   0 8.90555 2.73139   5
  -6   7   0 1.55689 3.96257   4
   5  -7   0 134.632 4.94494   2
   5  -7   0 134.701 7.61224   4
  -5   7   0 135.550 5.52754   8
  -5   7   0 132.496 7.59172   4
  -5   7   0 130.674 6.63188   1
  -5   7   0 139.176 5.61760   5
  -5   7   0 128.908 8.42544   6
   4  -7   0 12.0423 2.36174   7
   4  -7   0 10.4407 1.81898   2
   4  -7   0 20.8462 3.76574   4
  -4   7   0 20.4109 3.27993   1
  -4   7   0 18.8802 4.28361   6
  -4   7   0 14.1435 2.50035   8
  -4   7   0 12.5742 2.09622   5
  -4   7   0 13.0388 3.58572   4
   3  -7   0 37.2174 2.98175   7
   3  -7   0 41.2965 4.44165   4
   3  -7   0 41.0420 2.93798   2
  -3   7   0 41.4525 3.18517   8
  -3   7   0 37.0416 4.72566   6
  -3   7   0 38.6590 2.96428   5
  -3   7   0 37.3151 3.82182   1
   2  -7   0 65.6201 5.42264   4
   2  -7   0 64.1609 3.75482   2
   2  -7   0 64.8425 4.05622   7
  -2   7   0 69.3115 3.63762   5
  -2   7   0 67.7289 5.08688   1
  -2   7   0 65.5029 6.25136   6
  -2   7   0 73.7437 4.39247   8
   1  -7   0 81.1111 4.34650   2
   1  -7   0 84.2175 5.41634   4
   1  -7   0 82.2437 4.51063   7
  -1   7   0 86.9028 6.25687   6
  -1   7   0 82.6634 4.79734   8
  -1   7   0 82.1353 5.39979   1
  -1   7   0 84.2962 4.21338   5
   0  -7   0 0.69784 2.16520   2
   0  -7   0 2.79493 2.56342   4
   0  -7   0 0.02083 2.07662   7
   0   7   0 2.54409 2.38288   8
   0   7   0 4.37052 2.77460   1
   0   7   0 5.74451 2.15372   5
   0   7   0 2.12145 3.25906   6
  -1  -7   0 1.43576 2.44235   2
  -1  -7   0 -1.0523 2.16377   4
   1   7   0 5.45084 2.88676   1
   1   7   0 1.00041 2.40118   8
   1   7   0 2.34334 2.17155   3
   1   7   0 0.95240 2.20911   5
  -2  -7   0 194.653 7.31723   7
  -2  -7   0 192.406 7.78171   2
  -2  -7   0 187.706 7.14445   4
   2   7   0 202.073 7.85772   1
   2   7   0 188.141 7.71236   5
   2   7   0 192.913 7.70422   8
   2   7   0 185.644 7.87254   3
  -3  -7   0 18.1200 2.98112   7
  -3  -7   0 21.0308 2.83419   4
   3   7   0 20.7680 4.36135   8
   3   7   0 15.7001 3.43495   1
   3   7   0 17.2915 3.52318   5
   3   7   0 20.5222 3.98851   3
  -4  -7   0 381.250 12.5654   7
  -4  -7   0 359.940 11.7747   4
  -4  -7   0 373.789 13.2400   2
   4   7   0 373.085 13.9771   3
   4   7   0 368.739 13.2959   5
   4   7   0 362.206 12.8656   8
  -5  -7   0 10.9832 3.57898   7
  -5  -7   0 7.87907 3.90613   2
  -5  -7   0 7.25630 2.56563   4
   5   7   0 6.50160 3.62751   8
   5   7   0 8.31310 3.83146   5
   5   7   0 1.80052 4.32619   3
  -6  -7   0 6.59805 2.70627   4
  -6  -7   0 9.56700 4.36603   2
  -6  -7   0 6.15883 3.56877   7
   6   7   0 6.51792 4.10696   5
   6   7   0 2.97950 3.61674   8
   6   7   0 7.69337 4.91664   3
  -7  -7   0 11.0127 4.80962   2
  -7  -7   0 13.4972 4.06832   7
   7   7   0 3.11736 3.87274   8
   7   7   0 5.51303 4.44872   5
   7   7   0 2.38511 5.49695   3
  -8  -7   0 0.33236 5.00546   2
  -8  -7   0 -1.0356 4.03970   7
   8   7   0 0.96947 4.63302   5
   8   7   0 -9.4266 5.40069   3
   8   7   0 -4.4470 4.07219   8
  11  -8   0 5.39516 6.47637   4
  11  -8   0 10.0710 5.17031   6
  11  -8   0 5.25901 2.82767   2
  11  -8   0 3.38164 3.65833   7
 -11   8   0 3.86234 6.64309   6
 -11   8   0 -1.7283 4.04235   7
 -11   8   0 8.91443 6.51424   4
  10  -8   0 44.5432 3.59505   2
  10  -8   0 40.6294 7.21273   4
  10  -8   0 41.8854 4.50364   7
 -10   8   0 40.8772 7.37567   6
 -10   8   0 33.2503 4.44643   1
 -10   8   0 51.0315 7.38543   4
   9  -8   0 18.5096 2.74137   2
   9  -8   0 14.6062 3.54574   7
   9  -8   0 25.7230 6.17934   4
  -9   8   0 10.9368 5.90631   4
  -9   8   0 22.5880 6.50434   6
  -9   8   0 8.76568 4.06640   1
  -9   8   0 20.5024 4.06112   8
   8  -8   0 7.11219 3.73802   5
   8  -8   0 10.1246 5.65663   4
   8  -8   0 13.3054 2.36029   2
   8  -8   0 16.0049 3.40894   7
   8  -8   0 -2.4760 3.90514   3
  -8   8   0 17.8907 6.14883   6
  -8   8   0 11.1614 5.47905   4
  -8   8   0 14.6398 2.86235   8
  -8   8   0 8.73384 3.96668   1
   7  -8   0 41.3621 3.91366   7
   7  -8   0 42.2857 3.55478   2
   7  -8   0 29.3678 3.94181   3
   7  -8   0 38.9664 5.94595   4
  -7   8   0 34.3800 4.60337   1
  -7   8   0 35.5499 3.18997   8
  -7   8   0 39.3449 5.99958   4
  -7   8   0 37.8309 6.62263   6
  -7   8   0 45.0411 4.08219   5
   6  -8   0 -0.7776 1.92505   2
   6  -8   0 2.07469 2.87007   7
   6  -8   0 -0.6380 4.27797   4
  -6   8   0 4.73837 2.66209   8
  -6   8   0 -1.0505 4.27990   4
  -6   8   0 -1.4672 5.01052   6
  -6   8   0 -1.4040 2.57705   5
  -6   8   0 -6.1608 3.58095   1
   5  -8   0 10.0019 2.04157   2
   5  -8   0 12.1374 5.19522   4
   5  -8   0 13.1070 2.90962   7
  -5   8   0 15.8113 2.94659   8
  -5   8   0 13.5580 2.72266   5
  -5   8   0 10.7197 4.85933   4
  -5   8   0 6.45945 5.42909   6
  -5   8   0 7.57226 3.61228   1
   4  -8   0 226.352 7.69747   2
   4  -8   0 233.791 12.2471   4
  -4   8   0 235.264 8.40196   8
  -4   8   0 231.368 12.0889   6
  -4   8   0 235.650 9.27674   1
   3  -8   0 177.108 8.56109   4
   3  -8   0 183.848 6.66690   2
  -3   8   0 179.222 7.99603   1
  -3   8   0 197.069 7.34273   8
  -3   8   0 193.655 6.57199   5
  -3   8   0 186.184 9.50762   6
   2  -8   0 4.83492 3.20438   4
   2  -8   0 -0.2339 2.13994   2
  -2   8   0 -0.1503 3.68100   6
  -2   8   0 2.77105 2.62718   8
  -2   8   0 2.90535 2.02844   5
  -2   8   0 2.49233 3.07819   1
   1  -8   0 12.5709 3.22100   4
   1  -8   0 11.9433 2.58869   2
  -1   8   0 18.0902 3.06987   8
  -1   8   0 11.7824 3.34237   1
  -1   8   0 18.1626 2.50776   5
  -1   8   0 12.7604 4.06840   6
   0  -8   0 43.1264 4.00488   4
   0  -8   0 43.6111 3.67876   2
   0  -8   0 42.5952 3.65213   7
   0   8   0 42.3404 3.74018   8
   0   8   0 46.4002 4.02708   5
   0   8   0 41.2077 4.76321   6
   0   8   0 41.9968 4.06255   1
  -1  -8   0 8.54610 2.66323   7
  -1  -8   0 12.7880 2.84812   4
  -1  -8   0 13.6395 3.40368   6
  -1  -8   0 13.0871 3.17914   2
   1   8   0 17.3512 3.62278   1
   1   8   0 13.0333 2.81008   5
   1   8   0 14.5895 3.63228   6
  -2  -8   0 142.392 6.62008   7
  -2  -8   0 142.564 6.41299   4
   2   8   0 131.133 6.90572   5
   2   8   0 136.336 7.10559   8
   2   8   0 143.293 6.85397   3
   2   8   0 136.283 7.23208   1
  -3  -8   0 69.4832 5.42680   2
  -3  -8   0 55.7475 4.55768   7
  -3  -8   0 61.3919 4.70313   4
   3   8   0 64.3271 5.86334   5
   3   8   0 64.0039 5.02347   1
   3   8   0 74.2234 6.02181   8
   3   8   0 66.3885 6.21667   3
  -4  -8   0 105.030 5.45105   4
  -4  -8   0 123.415 6.58981   7
  -4  -8   0 119.088 7.45232   2
   4   8   0 104.604 7.20777   5
   4   8   0 115.317 7.02378   8
   4   8   0 102.398 7.65403   3
  -5  -8   0 52.0654 4.29845   4
  -5  -8   0 65.9915 5.90265   2
  -5  -8   0 55.9335 5.04665   7
   5   8   0 45.5554 5.84122   3
   5   8   0 43.0997 4.91584   8
   5   8   0 48.9171 5.41292   5
  -6  -8   0 2.94202 4.64105   2
  -6  -8   0 -3.2617 3.64701   7
   6   8   0 -5.4220 3.70668   8
   6   8   0 -9.7196 3.87660   5
   6   8   0 -3.5650 4.60322   3
  -7  -8   0 6.27655 5.15594   2
  -7  -8   0 0.34975 4.18247   7
   7   8   0 -2.4517 3.99047   8
   7   8   0 0.89835 4.49046   5
   7   8   0 -1.9205 5.22285   3
  -8  -8   0 14.9448 5.38822   7
  -8  -8   0 9.97943 5.50595   2
   8   8   0 -2.4320 5.59022   3
   8   8   0 -0.4778 4.49704   8
   8   8   0 11.0153 5.20482   5
  11  -9   0 1.15920 2.77933   2
  11  -9   0 8.35341 5.39573   6
  11  -9   0 5.47806 3.92166   7
  11  -9   0 8.58325 6.78669   4
 -11   9   0 -3.1622 6.45247   4
 -11   9   0 1.79639 6.82066   6
  10  -9   0 42.1481 3.60612   2
  10  -9   0 45.7308 7.53679   4
  10  -9   0 51.7385 5.02318   7
 -10   9   0 55.5047 7.93255   4
 -10   9   0 23.2074 7.74027   6
 -10   9   0 34.6122 5.04041   1
   9  -9   0 109.139 6.54538   7
   9  -9   0 114.135 5.44937   2
   9  -9   0 102.554 9.03560   4
  -9   9   0 105.522 7.49053   1
  -9   9   0 108.872 10.0200   6
  -9   9   0 113.911 10.1122   4
   8  -9   0 21.4124 5.90434   4
   8  -9   0 20.2910 3.84121   7
   8  -9   0 23.0428 2.83639   2
  -8   9   0 22.2802 6.07612   4
  -8   9   0 16.7932 3.08325   8
  -8   9   0 9.84880 6.61657   6
  -8   9   0 16.6404 4.47504   1
   7  -9   0 19.4271 3.70396   7
   7  -9   0 21.9826 2.74212   2
   7  -9   0 19.9759 5.46883   4
  -7   9   0 25.5350 3.85613   5
  -7   9   0 15.4529 4.40961   1
  -7   9   0 22.1911 5.58476   4
  -7   9   0 30.2962 6.72124   6
  -7   9   0 27.5362 3.26898   8
   6  -9   0 6.35599 3.36206   7
   6  -9   0 2.08969 4.43537   4
  -6   9   0 0.49482 4.25684   1
  -6   9   0 4.94819 5.52653   6
  -6   9   0 -0.0948 2.75340   5
  -6   9   0 2.79212 2.98040   8
  -6   9   0 1.24414 4.55075   4
   5  -9   0 8.77757 3.12932   7
   5  -9   0 5.41594 4.35060   4
   5  -9   0 10.3014 2.46699   2
  -5   9   0 8.40756 5.25530   6
  -5   9   0 12.4165 3.28188   8
  -5   9   0 10.2886 4.18487   1
  -5   9   0 10.5810 2.94266   5
   4  -9   0 5.03843 2.97967   7
   4  -9   0 2.34846 2.42553   2
   4  -9   0 2.90137 3.93404   4
  -4   9   0 3.10007 3.83118   1
  -4   9   0 5.90141 4.92085   6
  -4   9   0 6.58374 2.58711   5
  -4   9   0 2.08629 3.03957   8
   3  -9   0 0.92415 2.68418   7
   3  -9   0 2.65804 3.81476   4
   3  -9   0 -1.6227 2.41394   2
  -3   9   0 -3.5581 2.96611   8
  -3   9   0 0.33006 2.22707   5
  -3   9   0 1.84880 3.93716   1
   2  -9   0 17.7398 4.16024   4
   2  -9   0 10.8783 2.90665   2
   2  -9   0 17.1730 3.21718   7
  -2   9   0 17.2295 3.39975   8
  -2   9   0 18.0963 4.96877   6
  -2   9   0 18.4217 2.78222   5
   1  -9   0 -2.7624 3.31287   4
   1  -9   0 -0.3129 2.57182   7
   1  -9   0 1.48497 2.84370   2
  -1   9   0 -2.8489 4.13505   6
  -1   9   0 -0.0339 3.13079   8
  -1   9   0 0.46155 2.54541   5
   0  -9   0 442.384 14.4771   2
   0  -9   0 441.828 14.7295   4
   0  -9   0 446.196 14.3223   7
   0   9   0 426.843 14.4870   8
   0   9   0 435.486 14.1388   5
   0   9   0 450.110 15.6538   6
  -1  -9   0 130.190 6.70700   4
  -1  -9   0 134.506 7.67345   6
  -1  -9   0 115.344 6.47613   7
   1   9   0 126.261 6.95771   8
   1   9   0 126.350 6.67351   5
   1   9   0 125.416 7.77281   6
  -2  -9   0 4.55289 3.31953   7
  -2  -9   0 5.71552 3.82343   2
  -2  -9   0 1.48272 3.06854   4
   2   9   0 6.14679 3.63049   8
   2   9   0 9.85263 3.50721   5
   2   9   0 3.48818 3.19741   3
  -3  -9   0 16.1221 3.21470   4
  -3  -9   0 21.3731 3.91676   7
  -3  -9   0 19.3365 4.56400   2
   3   9   0 21.0253 5.25686   1
   3   9   0 27.3159 4.24199   8
   3   9   0 16.2903 3.93195   5
   3   9   0 19.5923 4.11460   3
  -4  -9   0 5.71336 2.81871   4
  -4  -9   0 -4.5947 3.49684   7
  -4  -9   0 5.22785 4.46212   2
   4   9   0 0.19889 3.81173   5
   4   9   0 -6.1589 3.83325   3
   4   9   0 5.21573 3.85105   1
   4   9   0 2.46388 4.00002   8
  -5  -9   0 37.2587 5.57720   2
  -5  -9   0 22.0024 4.54145   7
  -5  -9   0 28.0458 3.51008   4
   5   9   0 26.1347 4.73581   8
   5   9   0 17.6443 5.02121   3
   5   9   0 30.8145 5.05945   5
  -6  -9   0 25.0165 4.68870   7
  -6  -9   0 24.6112 5.70428   2
   6   9   0 9.06342 5.19830   3
   6   9   0 5.67115 4.41773   8
   6   9   0 13.6145 4.96840   5
  -7  -9   0 21.8245 5.88983   2
  -7  -9   0 22.4548 4.91744   7
   7   9   0 3.03992 5.57533   3
   7   9   0 33.5699 5.44233   8
   7   9   0 19.3152 5.53000   5
  11 -10   0 19.7886 4.67154   7
  11 -10   0 13.6636 7.17878   4
  11 -10   0 15.0416 6.09021   6
  11 -10   0 11.7178 3.30981   2
 -11  10   0 20.4183 7.53644   4
 -11  10   0 12.9369 7.99001   6
  10 -10   0 5.46985 6.60229   4
  10 -10   0 3.90858 4.00213   7
  10 -10   0 0.32339 2.82606   2
 -10  10   0 3.41308 6.32638   4
 -10  10   0 5.59743 7.51567   6
 -10  10   0 -1.0244 4.58435   1
   9 -10   0 5.19300 2.71961   2
   9 -10   0 4.19056 6.21188   4
   9 -10   0 -0.1219 3.72516   7
  -9  10   0 5.12742 6.98151   6
  -9  10   0 2.38859 4.60988   1
  -9  10   0 5.25341 6.25374   4
   8 -10   0 6.00502 5.58322   4
   8 -10   0 0.03431 2.49889   2
   8 -10   0 -7.3867 3.46826   7
  -8  10   0 5.47402 7.01848   6
  -8  10   0 0.37699 5.53741   4
  -8  10   0 3.94763 2.91616   8
  -8  10   0 -7.6443 4.22232   1
   7 -10   0 0.52948 2.43629   2
   7 -10   0 5.40131 5.30687   4
   7 -10   0 2.27918 3.56001   7
  -7  10   0 2.73504 4.41774   1
  -7  10   0 2.40864 6.19237   6
  -7  10   0 3.98333 5.38410   4
  -7  10   0 1.31684 2.99628   8
   6 -10   0 3.78800 2.51794   2
   6 -10   0 0.19127 4.76345   4
   6 -10   0 -1.1594 3.33395   7
  -6  10   0 2.41986 3.34306   8
  -6  10   0 3.00734 6.04105   6
  -6  10   0 7.18018 4.68650   1
  -6  10   0 6.84280 3.21471   5
   5 -10   0 43.5589 4.34830   7
   5 -10   0 39.3679 5.70928   4
  -5  10   0 46.9852 7.19791   6
  -5  10   0 47.0324 5.60773   1
  -5  10   0 49.2840 4.44143   8
  -5  10   0 57.0672 4.76827   5
   4 -10   0 11.2715 3.47606   7
   4 -10   0 11.3606 3.48480   2
   4 -10   0 11.5480 4.85425   4
  -4  10   0 7.90714 2.87976   5
  -4  10   0 4.11281 5.50245   6
  -4  10   0 5.13537 4.40790   1
  -4  10   0 8.05051 3.65812   8
   3 -10   0 21.8335 3.79702   7
   3 -10   0 22.3882 3.46886   2
   3 -10   0 19.9354 4.76946   4
  -3  10   0 14.0667 4.61187   1
  -3  10   0 19.0765 3.94300   8
  -3  10   0 22.8498 5.94598   6
  -3  10   0 20.6500 3.07209   5
   2 -10   0 19.6547 3.73812   7
   2 -10   0 14.0476 3.61367   2
   2 -10   0 18.0254 4.48709   4
  -2  10   0 9.27203 3.86728   8
  -2  10   0 13.1592 5.49555   6
  -2  10   0 9.48434 3.02864   5
  -2  10   0 11.6206 4.48961   1
   1 -10   0 45.9611 5.15976   4
   1 -10   0 47.0490 4.48182   7
  -1  10   0 54.0701 5.60239   1
  -1  10   0 81.3988 6.19128   8
   0 -10   0 59.5993 5.34369   4
   0 -10   0 62.6497 5.02373   7
   0 -10   0 71.4395 5.45203   2
   0 -10   0 64.2454 5.99227   6
   0  10   0 71.1255 6.38719   6
   0  10   0 55.2804 5.10066   8
   0  10   0 64.8751 6.01295   1
   0  10   0 52.4614 4.52516   5
  -1 -10   0 10.0270 3.63547   4
  -1 -10   0 7.28421 3.70453   7
  -1 -10   0 10.1747 4.10965   2
  -1 -10   0 18.5664 4.40778   6
   1  10   0 10.5948 4.62867   1
   1  10   0 16.0217 4.68779   6
   1  10   0 12.5026 3.93692   8
   1  10   0 11.9135 3.59318   5
  -2 -10   0 0.20418 3.58149   7
  -2 -10   0 2.85779 4.02355   2
  -2 -10   0 1.08181 3.18127   4
   2  10   0 3.47916 3.44270   5
   2  10   0 8.24953 4.37705   1
   2  10   0 -2.6099 3.75267   8
  -3 -10   0 84.5265 6.53014   7
  -3 -10   0 96.0146 7.67892   2
  -3 -10   0 82.8801 5.67200   4
   3  10   0 96.7789 7.11674   8
   3  10   0 89.7207 6.86263   5
   3  10   0 85.1523 7.32755   1
  -4 -10   0 -1.1848 4.48103   2
  -4 -10   0 0.22586 2.93266   4
  -4 -10   0 2.06908 4.03754   7
   4  10   0 10.8349 4.35845   1
   4  10   0 4.63632 4.36338   8
   4  10   0 3.61915 4.13125   5
  -5 -10   0 18.9359 5.56875   2
  -5 -10   0 24.4545 4.92058   7
   5  10   0 18.3759 4.88506   8
   5  10   0 13.0726 4.85755   5
  -6 -10   0 2.38164 4.62379   7
  -6 -10   0 6.20829 5.46257   2
   6  10   0 -0.2732 4.58137   8
   6  10   0 -7.2168 4.61961   5
  10 -11   0 5.36128 3.11526   2
  10 -11   0 9.47026 4.55997   7
  10 -11   0 11.6772 6.83412   4
 -10  11   0 9.91953 5.09515   1
 -10  11   0 5.90733 7.00891   4
 -10  11   0 -3.4227 7.77203   6
   9 -11   0 5.76511 6.32683   4
   9 -11   0 12.8748 3.21091   2
   9 -11   0 13.2284 4.34096   7
  -9  11   0 3.25152 7.59498   6
  -9  11   0 9.41558 5.07868   1
  -9  11   0 1.30991 6.56413   4
   8 -11   0 11.2523 4.02172   7
   8 -11   0 0.44196 2.82593   2
   8 -11   0 3.55407 5.85830   4
  -8  11   0 2.92393 3.38269   8
  -8  11   0 -3.7228 7.13908   6
  -8  11   0 -9.3127 5.99867   4
  -8  11   0 0.93739 4.92185   1
   7 -11   0 11.0490 3.93875   7
   7 -11   0 18.3551 3.06233   2
   7 -11   0 10.0834 5.72024   4
  -7  11   0 14.3296 8.06889   6
  -7  11   0 8.26157 5.04581   1
  -7  11   0 14.8297 3.76331   8
   6 -11   0 -1.4948 4.96857   4
   6 -11   0 9.95410 2.95225   2
   6 -11   0 -0.8868 3.61160   7
  -6  11   0 7.35721 4.96796   1
  -6  11   0 11.4831 3.86333   8
  -6  11   0 9.69510 6.69244   6
   5 -11   0 0.92600 4.86264   4
   5 -11   0 -0.4031 2.95366   2
   5 -11   0 -1.5980 3.56124   7
  -5  11   0 4.26243 3.05729   5
  -5  11   0 4.03043 3.69864   8
  -5  11   0 1.12628 6.25650   6
  -5  11   0 9.77685 4.89746   1
   4 -11   0 8.53444 5.01183   4
   4 -11   0 12.3579 3.38809   2
   4 -11   0 9.15721 3.80620   7
  -4  11   0 6.79485 3.89243   8
  -4  11   0 12.0482 5.02902   1
  -4  11   0 8.44500 6.26054   6
  -4  11   0 20.0662 3.34364   5
   3 -11   0 11.9046 3.55482   2
   3 -11   0 11.4970 3.93301   7
   3 -11   0 3.99326 4.73652   4
  -3  11   0 11.3403 4.86504   1
  -3  11   0 13.4923 6.05723   6
  -3  11   0 13.1969 3.13794   5
  -3  11   0 13.8436 4.24784   8
   2 -11   0 310.787 11.4362   7
   2 -11   0 314.242 11.4194   2
   2 -11   0 302.059 12.6297   4
  -2  11   0 327.090 14.4196   6
  -2  11   0 312.784 11.8413   8
  -2  11   0 303.992 10.9084   5
  -2  11   0 314.069 12.9495   1
   1 -11   0 138.840 7.41726   2
   1 -11   0 130.837 7.41704   7
   1 -11   0 121.267 8.04878   4
  -1  11   0 131.215 9.00082   1
  -1  11   0 132.526 9.78392   6
  -1  11   0 127.519 6.84958   5
  -1  11   0 144.909 7.89163   8
   0 -11   0 69.2927 5.73907   2
   0 -11   0 55.9491 5.51577   4
   0 -11   0 75.2091 6.66339   6
   0 -11   0 60.9270 5.35618   7
   0  11   0 57.5804 5.43841   8
   0  11   0 57.7586 4.97411   5
   0  11   0 58.3417 6.32842   1
  -1 -11   0 6.07895 4.30848   2
  -1 -11   0 7.85388 5.33610   6
  -1 -11   0 -2.6459 3.47492   4
  -1 -11   0 0.49208 3.97519   7
   1  11   0 3.43566 3.60480   5
   1  11   0 -7.9023 3.83333   8
   1  11   0 -3.4071 4.79217   6
   1  11   0 4.51367 4.67343   1
  -2 -11   0 10.9951 4.07343   7
  -2 -11   0 1.23569 3.37866   4
  -2 -11   0 0.57362 4.34164   2
   2  11   0 11.8022 4.00480   5
   2  11   0 4.74433 4.75131   1
   2  11   0 5.07393 4.11387   8
  -3 -11   0 43.6674 5.13647   7
  -3 -11   0 52.0734 6.23138   2
  -3 -11   0 36.2530 4.30997   4
   3  11   0 38.2081 5.05788   5
   3  11   0 39.9538 5.42142   8
   3  11   0 49.1598 5.95842   1
  -4 -11   0 6.61433 4.28984   7
  -4 -11   0 4.33175 5.34901   2
   4  11   0 -0.8365 4.23908   5
   4  11   0 -1.3417 4.51715   8
  -5 -11   0 27.8237 5.28565   7
  -5 -11   0 27.5711 6.24660   2
   5  11   0 13.9031 5.29834   5
   5  11   0 23.0198 5.25898   8
  10 -12   0 25.7108 7.48472   6
  10 -12   0 19.0266 7.69772   4
  10 -12   0 6.05179 4.71065   7
 -10  12   0 -0.8746 5.38554   1
 -10  12   0 -0.2075 8.43491   6
   9 -12   0 24.4361 3.79309   2
   9 -12   0 26.0816 7.27392   4
   9 -12   0 18.0206 4.81062   7
  -9  12   0 25.1060 9.29365   6
  -9  12   0 14.1885 5.95907   1
   8 -12   0 3.54457 3.15199   2
   8 -12   0 0.09692 6.19817   4
   8 -12   0 1.70684 4.29493   7
  -8  12   0 5.48885 8.20648   6
  -8  12   0 8.34149 5.52538   1
  -8  12   0 13.1124 3.81217   8
   7 -12   0 6.89661 5.92515   4
   7 -12   0 13.4186 3.33549   2
   7 -12   0 10.4143 4.30549   7
  -7  12   0 5.57497 8.21889   6
  -7  12   0 10.3084 4.08103   8
  -7  12   0 18.6337 5.82786   1
   6 -12   0 2.87669 3.29276   2
   6 -12   0 0.34767 5.53969   4
   6 -12   0 -5.3429 3.81866   7
  -6  12   0 1.95614 7.48444   6
  -6  12   0 1.15526 3.86581   8
  -6  12   0 10.1564 5.52991   1
   5 -12   0 70.2954 5.64589   2
   5 -12   0 64.4893 7.30041   4
   5 -12   0 71.1744 5.70293   7
  -5  12   0 68.6026 9.31528   6
  -5  12   0 67.2875 5.67102   8
  -5  12   0 65.6293 6.98372   1
   4 -12   0 2.39510 4.94610   4
   4 -12   0 6.23927 3.54918   2
   4 -12   0 4.93197 4.10757   7
  -4  12   0 1.07437 6.85752   6
  -4  12   0 10.0784 5.36658   1
  -4  12   0 0.73491 3.09401   5
  -4  12   0 12.7708 4.38446   8
   3 -12   0 9.33161 3.73248   2
   3 -12   0 9.81266 4.19258   7
   3 -12   0 9.55789 4.93496   4
  -3  12   0 28.1948 4.74954   8
  -3  12   0 15.4559 5.40585   1
  -3  12   0 22.1976 3.47595   5
  -3  12   0 23.5513 6.88674   6
   2 -12   0 100.814 7.02542   7
   2 -12   0 98.8489 8.27922   4
   2 -12   0 85.8883 6.97269   2
  -2  12   0 92.4612 8.64590   6
  -2  12   0 125.702 9.25003   1
  -2  12   0 108.975 6.34782   5
  -2  12   0 104.114 7.36396   8
   1 -12   0 7.59239 4.44323   4
   1 -12   0 4.63814 4.14224   7
   1 -12   0 12.5950 5.33325   6
   1 -12   0 16.1731 4.57085   2
  -1  12   0 16.7881 3.77441   5
  -1  12   0 8.44249 5.77445   6
  -1  12   0 11.8221 5.45063   1
  -1  12   0 12.4016 4.43628   8
   0 -12   0 20.6902 5.31494   6
   0 -12   0 5.30539 4.27097   4
   0 -12   0 12.9462 4.48516   7
   0 -12   0 19.3144 4.74196   2
   0  12   0 10.5197 4.55453   8
   0  12   0 11.5146 5.39416   6
   0  12   0 7.33098 3.68168   5
   0  12   0 12.5498 5.44695   1
  -1 -12   0 28.2314 5.47823   2
  -1 -12   0 22.7834 4.52136   4
  -1 -12   0 26.2581 4.95429   7
   1  12   0 21.8878 4.96230   8
   1  12   0 22.8678 4.39587   5
   1  12   0 34.3089 6.02903   1
  -2 -12   0 42.5090 5.91186   2
  -2 -12   0 46.9764 5.44421   7
  -2 -12   0 29.3573 4.56370   4
   2  12   0 29.5869 4.92528   5
   2  12   0 47.9131 6.38037   1
   2  12   0 34.6049 5.40803   8
  -3 -12   0 23.0112 4.98624   7
  -3 -12   0 19.9969 5.68738   2
  -3 -12   0 7.91620 3.87365   4
   3  12   0 26.8559 5.76683   1
   3  12   0 19.6594 5.19614   8
   3  12   0 14.5956 4.77732   5
  -4 -12   0 -2.3587 4.43248   7
  -4 -12   0 -2.8327 5.46291   2
   4  12   0 10.1746 5.11759   8
   4  12   0 2.98116 4.74764   5
   9 -13   0 -1.1583 6.71937   4
   9 -13   0 -0.1897 4.81258   7
   9 -13   0 22.1886 7.45733   6
  -9  13   0 -3.8166 8.89034   6
  -9  13   0 1.90839 5.87886   1
   8 -13   0 54.7084 6.03645   2
   8 -13   0 49.5635 7.88887   4
   8 -13   0 50.5672 5.75937   7
  -8  13   0 62.6772 11.0402   6
  -8  13   0 52.6797 7.26250   1
  -8  13   0 50.8632 5.16121   8
   7 -13   0 1.77414 4.47745   7
   7 -13   0 -8.1765 6.05064   4
   7 -13   0 4.31987 3.61460   2
  -7  13   0 -4.7264 8.11113   6
  -7  13   0 0.35155 4.19477   8
  -7  13   0 4.95846 5.88508   1
   6 -13   0 -2.7305 5.83703   4
   6 -13   0 3.94829 4.37291   7
   6 -13   0 -2.7588 3.51476   2
  -6  13   0 11.7510 6.02544   1
  -6  13   0 -4.7714 7.08559   6
  -6  13   0 3.91739 4.37350   8
   5 -13   0 6.41132 3.66294   2
   5 -13   0 -5.2985 5.33669   4
   5 -13   0 4.17157 4.34781   7
  -5  13   0 13.0191 5.93086   1
  -5  13   0 0.83681 4.26470   8
  -5  13   0 -2.2839 7.37798   6
   4 -13   0 103.776 9.34851   4
   4 -13   0 115.410 7.24424   2
   4 -13   0 105.995 7.71152   7
  -4  13   0 111.323 8.07798   8
  -4  13   0 120.802 11.1007   6
  -4  13   0 130.559 10.0617   1
   3 -13   0 14.0218 6.22792   6
   3 -13   0 9.06845 5.24955   4
   3 -13   0 5.98899 4.04141   2
   3 -13   0 5.87139 4.36067   7
  -3  13   0 23.8647 6.23202   1
  -3  13   0 17.9084 5.08667   8
  -3  13   0 20.3148 3.73436   5
  -3  13   0 11.5541 6.90307   6
   2 -13   0 3.83999 4.47183   7
   2 -13   0 8.35752 5.77949   6
   2 -13   0 -5.0330 4.62438   4
   2 -13   0 5.16085 4.31394   2
  -2  13   0 2.56142 6.41157   6
  -2  13   0 11.6783 4.71046   8
  -2  13   0 5.05598 5.75731   1
  -2  13   0 10.7994 3.75941   5
   1 -13   0 109.707 7.98658   7
   1 -13   0 129.917 8.27205   2
   1 -13   0 124.606 9.93474   6
   1 -13   0 96.4335 8.33650   4
  -1  13   0 120.391 10.4055   6
  -1  13   0 107.619 8.87507   1
  -1  13   0 111.013 7.01934   5
  -1  13   0 108.977 8.35666   8
   0 -13   0 17.6935 5.01301   2
   0 -13   0 0.35992 4.20006   4
   0 -13   0 7.89948 4.69911   7
   0  13   0 12.6456 4.92856   8
   0  13   0 11.5201 5.87935   1
   0  13   0 16.0115 4.06268   5
  -1 -13   0 1.03781 4.61386   7
  -1 -13   0 -2.3747 4.08549   4
  -1 -13   0 7.18397 5.17386   2
   1  13   0 12.0243 5.17992   8
   1  13   0 6.94723 5.76327   1
   1  13   0 11.7075 4.39052   5
  -2 -13   0 0.15794 4.04203   4
  -2 -13   0 7.22836 5.28761   2
  -2 -13   0 8.66548 4.80302   7
   2  13   0 -1.8546 4.25609   5
   2  13   0 11.2844 5.07685   8
   2  13   0 0.67118 5.73363   1
  -3 -13   0 10.7741 5.47139   7
  -3 -13   0 6.47279 5.57675   2
   3  13   0 17.8451 5.61226   8
   3  13   0 4.40845 4.69306   5
   8 -14   0 0.34247 4.88932   7
   8 -14   0 -2.5444 6.72991   4
   8 -14   0 17.0588 7.78004   6
  -8  14   0 7.36646 6.59680   1
  -8  14   0 6.24679 5.62467   8
  -8  14   0 5.82389 9.78559   6
   7 -14   0 16.1612 7.71914   6
   7 -14   0 4.93109 4.77165   7
   7 -14   0 0.52859 6.69410   4
  -7  14   0 5.93147 4.65699   8
  -7  14   0 -8.8001 8.33008   6
  -7  14   0 2.85034 6.63492   1
   6 -14   0 -14.225 5.84684   4
   6 -14   0 -4.0248 4.65939   7
  -6  14   0 -4.5546 7.99524   6
  -6  14   0 5.30900 6.90318   1
  -6  14   0 5.78916 4.76892   8
   5 -14   0 21.2442 4.64598   2
   5 -14   0 15.3485 6.51920   4
   5 -14   0 31.3358 7.92482   6
   5 -14   0 14.5358 5.03167   7
  -5  14   0 22.7589 5.18770   8
  -5  14   0 19.6785 9.07891   6
  -5  14   0 18.2027 6.75330   1
   4 -14   0 125.497 11.3162   6
   4 -14   0 108.504 7.72528   2
   4 -14   0 91.0804 7.19730   7
   4 -14   0 90.1153 8.52875   4
  -4  14   0 104.916 8.46164   8
  -4  14   0 98.2206 10.3365   6
  -4  14   0 108.225 9.42076   1
   3 -14   0 7.74139 6.15665   6
   3 -14   0 -11.743 5.25629   4
   3 -14   0 3.28303 4.50837   2
   3 -14   0 -5.4243 4.60372   7
  -3  14   0 -8.3226 5.86893   1
  -3  14   0 3.15867 7.14136   6
  -3  14   0 7.42836 4.89249   8
   2 -14   0 12.4551 5.07053   2
   2 -14   0 12.7765 6.47014   6
   2 -14   0 -9.0685 4.92259   4
   2 -14   0 6.80448 4.99481   7
  -2  14   0 7.28059 5.08271   8
  -2  14   0 -7.5875 6.44040   6
  -2  14   0 0.92151 6.33453   1
  -2  14   0 8.72868 3.89080   5
   1 -14   0 76.5667 7.50192   4
   1 -14   0 94.9426 7.53810   2
   1 -14   0 95.4232 7.43604   7
   1 -14   0 91.1427 8.89128   6
  -1  14   0 92.3228 9.14753   6
  -1  14   0 108.127 7.32479   5
  -1  14   0 105.262 8.76726   8
  -1  14   0 104.672 8.99418   1
   0 -14   0 20.9168 5.20538   4
   0 -14   0 46.0526 6.25378   2
   0 -14   0 41.0921 6.10095   7
   0  14   0 37.7551 7.04422   1
   0  14   0 38.5072 5.84273   8
   0  14   0 37.1539 5.07975   5
  -1 -14   0 12.8618 5.66412   2
  -1 -14   0 6.15609 5.30469   7
  -1 -14   0 2.08533 4.54881   4
   1  14   0 17.7435 6.46829   1
   1  14   0 10.9541 4.62180   5
   1  14   0 3.16764 5.19600   8
  -2 -14   0 14.1436 6.03116   2
  -2 -14   0 8.85338 4.93775   4
   2  14   0 20.0476 5.74433   8
   2  14   0 15.6604 5.14656   5
   2  14   0 28.1396 6.68563   1
   6 -15   0 21.7372 7.86687   6
   6 -15   0 3.45350 6.88157   4
   6 -15   0 4.83266 5.15961   7
  -6  15   0 22.9853 5.42521   8
  -6  15   0 3.65184 8.91694   6
  -6  15   0 13.2273 7.14046   1
   5 -15   0 -0.5123 6.31972   4
   5 -15   0 7.43696 5.24392   7
   5 -15   0 15.0565 7.60197   6
  -5  15   0 3.52490 8.77851   6
  -5  15   0 13.4812 6.85283   1
  -5  15   0 13.7314 5.45943   8
   4 -15   0 8.92686 7.16987   6
   4 -15   0 -1.5387 6.28262   4
   4 -15   0 -2.3099 5.02442   7
  -4  15   0 14.6165 6.80260   1
  -4  15   0 7.93395 8.13115   6
  -4  15   0 14.0361 5.51527   8
   3 -15   0 21.4721 7.19524   6
   3 -15   0 3.20647 5.39745   7
   3 -15   0 -5.3994 5.62290   4
  -3  15   0 12.5641 7.16122   1
  -3  15   0 3.04038 5.23880   8
  -3  15   0 15.6188 8.03857   6
   2 -15   0 6.21652 5.35082   2
   2 -15   0 2.46241 6.64203   6
   2 -15   0 -4.9487 5.41396   4
   2 -15   0 -11.768 5.07215   7
  -2  15   0 -0.6189 7.38142   6
  -2  15   0 0.50616 5.37092   8
  -2  15   0 11.9535 6.96358   1
   1 -15   0 40.3388 6.35830   7
   1 -15   0 46.6971 6.60028   2
   1 -15   0 30.4994 6.16028   4
  -1  15   0 32.9854 6.44716   8
  -1  15   0 35.4663 5.31205   5
  -1  15   0 38.1263 7.82850   1
   0  15  -1 21.3052 5.89902   8
   0  15  -1 18.5019 4.69765   5
   0  15  -1 32.6015 7.52222   1
   0 -15   1 14.8227 5.79689   2
   0 -15   1 10.1761 5.08944   4
  -1  15  -1 17.7866 7.29212   1
  -1  15  -1 18.3457 5.75529   8
   1 -15   1 17.9491 5.45426   7
   1 -15   1 28.4433 6.04062   2
   1 -15   1 4.90843 5.49039   4
  -2  15  -1 17.6934 5.75522   8
  -2  15  -1 24.1174 7.81727   6
  -2  15  -1 24.6738 7.29645   1
   2 -15   1 14.0490 5.44097   7
   2 -15   1 26.4622 5.84172   2
   2 -15   1 3.84002 5.55089   4
   2 -15   1 18.0029 6.68908   6
  -3  15  -1 20.2058 7.25331   1
  -3  15  -1 10.9205 5.55879   8
  -3  15  -1 2.25096 7.71937   6
   3 -15   1 26.9113 7.43196   6
   3 -15   1 7.05421 4.90464   2
   3 -15   1 6.87240 5.23648   7
   3 -15   1 5.23912 5.95327   4
  -4  15  -1 -2.8206 7.85922   6
  -4  15  -1 2.89660 6.67052   1
  -4  15  -1 8.04932 5.05844   8
   4 -15   1 4.46763 4.60930   2
   4 -15   1 6.54000 6.98370   6
   4 -15   1 -4.8561 4.98588   7
   4 -15   1 -8.4538 5.78098   4
  -5  15  -1 48.3121 6.13998   8
  -5  15  -1 58.2709 8.76326   1
  -5  15  -1 36.9664 9.69983   6
   5 -15   1 34.8142 7.38667   4
   5 -15   1 52.8300 7.89838   2
   5 -15   1 38.3381 6.00329   7
  -6  15  -1 27.6738 9.88399   6
  -6  15  -1 31.4403 7.92076   1
  -6  15  -1 40.4634 5.84177   8
   6 -15   1 16.2197 7.29300   4
   6 -15   1 26.1715 5.75192   7
   2  14  -1 10.2349 5.37726   8
   2  14  -1 14.5114 6.50379   1
   2  14  -1 17.8263 4.93310   5
  -2 -14   1 16.0966 5.88441   2
   1  14  -1 14.9808 6.33975   1
   1  14  -1 0.64791 4.17491   5
   1  14  -1 10.1911 5.38109   8
  -1 -14   1 5.39581 5.00726   7
  -1 -14   1 13.6794 5.66891   2
  -1 -14   1 -4.3510 4.30597   4
   0  14  -1 30.7022 4.66935   5
   0  14  -1 25.4692 5.51854   8
   0  14  -1 26.8692 6.78798   1
   0 -14   1 16.3651 5.12938   4
   0 -14   1 29.2052 5.78904   2
   0 -14   1 21.6404 5.38228   7
  -1  14  -1 14.0008 6.66901   1
  -1  14  -1 10.1478 4.00390   5
  -1  14  -1 6.63583 5.20369   8
  -1  14  -1 3.36886 6.43337   6
   1 -14   1 15.2610 5.17637   2
   1 -14   1 -5.0576 4.88520   4
   1 -14   1 11.3981 4.88670   7
   1 -14   1 17.8616 5.92752   6
  -2  14  -1 8.91737 4.74077   5
  -2  14  -1 -1.4681 6.10300   1
  -2  14  -1 6.64356 4.93578   8
  -2  14  -1 -4.8487 6.40578   6
   2 -14   1 7.29741 4.71449   2
   2 -14   1 3.50075 4.81001   7
   2 -14   1 -7.1250 4.84669   4
   2 -14   1 10.1818 6.35326   6
  -3  14  -1 -3.5895 7.12740   6
  -3  14  -1 12.2673 6.51644   1
  -3  14  -1 13.8636 5.15995   8
   3 -14   1 9.92178 5.80036   4
   3 -14   1 11.5083 4.65299   2
   3 -14   1 13.6018 5.00225   7
  -4  14  -1 25.1111 6.57758   1
  -4  14  -1 8.99928 7.73389   6
  -4  14  -1 27.8971 5.40496   8
   4 -14   1 16.8546 4.57640   2
   4 -14   1 1.25215 5.54585   4
   4 -14   1 6.31385 4.89000   7
  -5  14  -1 91.2703 9.15537   1
  -5  14  -1 83.6507 6.76929   8
  -5  14  -1 90.9427 11.3920   6
   5 -14   1 76.0025 8.47287   4
   5 -14   1 90.4067 7.03846   7
   5 -14   1 89.5226 7.35117   2
  -6  14  -1 -8.3585 8.09736   6
  -6  14  -1 4.02606 6.26796   1
  -6  14  -1 4.14074 4.49365   8
   6 -14   1 -3.0428 4.57924   7
   6 -14   1 8.11236 6.69379   4
   6 -14   1 5.46486 4.24891   2
  -7  14  -1 4.45124 4.47820   8
  -7  14  -1 1.33113 6.45133   1
  -7  14  -1 -8.2139 8.33249   6
   7 -14   1 -0.2212 6.74258   4
   7 -14   1 3.52340 4.73131   7
   7 -14   1 1.11708 4.26943   2
  -8  14  -1 5.88406 6.63077   1
  -8  14  -1 -0.9286 9.46876   6
   8 -14   1 -2.5569 6.46436   4
   8 -14   1 0.33020 4.80796   7
   3  13  -1 8.33882 5.16023   8
   3  13  -1 7.85053 5.93482   1
   3  13  -1 -0.4014 4.56426   5
  -3 -13   1 13.2502 5.83747   2
  -3 -13   1 7.43570 4.80965   7
   2  13  -1 25.5309 5.62455   8
   2  13  -1 45.8200 6.72175   1
   2  13  -1 26.2670 4.96865   5
  -2 -13   1 24.1602 4.67151   4
  -2 -13   1 22.7716 5.28408   7
  -2 -13   1 32.9997 6.10426   2
   1  13  -1 34.7614 5.79107   8
   1  13  -1 21.1947 4.46897   5
   1  13  -1 34.1611 6.46064   1
  -1 -13   1 31.1224 5.93030   2
  -1 -13   1 22.0696 5.14601   7
  -1 -13   1 21.3270 4.61993   4
   0  13  -1 60.1311 5.42426   5
   0  13  -1 63.4393 7.40705   1
   0  13  -1 56.9913 10.0676   6
   0  13  -1 51.1438 6.08071   8
   0 -13   1 59.5775 6.41817   2
   0 -13   1 60.1672 6.08979   4
   0 -13   1 70.0967 6.29633   7
  -1  13  -1 17.3889 6.28758   6
  -1  13  -1 28.8100 5.23404   8
  -1  13  -1 31.4877 6.43671   1
  -1  13  -1 28.9413 4.22095   5
   1 -13   1 30.4321 5.39491   2
   1 -13   1 17.6318 5.18686   4
   1 -13   1 29.7231 6.16896   6
   1 -13   1 19.2535 4.91753   7
  -2  13  -1 3.45714 3.43513   5
  -2  13  -1 -4.8075 6.06161   6
  -2  13  -1 -0.5852 5.29861   1
  -2  13  -1 5.58954 4.59196   8
   2 -13   1 -4.1452 4.03810   7
   2 -13   1 -8.6689 4.73210   4
   2 -13   1 1.20429 4.16969   2
  -3  13  -1 97.5751 7.63108   8
  -3  13  -1 98.7130 8.30721   1
  -3  13  -1 107.778 6.89423   5
  -3  13  -1 97.2834 9.87388   6
   3 -13   1 93.6264 7.41959   7
   3 -13   1 95.9658 7.23776   2
   3 -13   1 87.9299 7.79161   4
  -4  13  -1 25.1581 6.28494   1
  -4  13  -1 42.7124 5.33871   8
  -4  13  -1 21.9219 7.67821   6
   4 -13   1 24.7477 5.92281   4
   4 -13   1 22.8902 4.42762   2
   4 -13   1 17.5098 4.86232   7
  -5  13  -1 2.98785 4.43901   8
  -5  13  -1 6.17867 7.47431   6
  -5  13  -1 9.99962 6.05649   1
   5 -13   1 -1.0006 5.72076   4
   5 -13   1 -3.7415 4.23097   7
   5 -13   1 9.57521 3.99118   2
  -6  13  -1 7.23710 7.90051   6
  -6  13  -1 17.0464 4.45427   8
  -6  13  -1 13.6348 6.37129   1
   6 -13   1 15.6726 3.96509   2
   6 -13   1 7.09258 6.16990   4
   6 -13   1 12.9539 4.57404   7
  -7  13  -1 6.61772 3.98952   8
  -7  13  -1 3.13638 8.51114   6
  -7  13  -1 0.55659 5.80269   1
   7 -13   1 -4.7068 6.06566   4
   7 -13   1 2.33325 3.65907   2
   7 -13   1 1.31637 4.41308   7
  -8  13  -1 29.9703 9.96425   6
  -8  13  -1 16.3703 6.28729   1
   8 -13   1 11.9913 6.97380   4
   8 -13   1 23.1958 4.06093   2
   8 -13   1 22.2327 5.00252   7
  -9  13  -1 6.47950 5.97767   1
  -9  13  -1 -0.0025 9.21853   6
   9 -13   1 -2.7126 3.50361   2
   9 -13   1 4.20735 6.95013   4
   9 -13   1 -3.6938 4.58477   7
   4  12  -1 44.6123 5.88147   5
   4  12  -1 47.2266 6.19332   8
  -4 -12   1 59.1105 6.16150   7
  -4 -12   1 52.9459 6.82988   2
   3  12  -1 2.44170 4.40155   5
   3  12  -1 -0.1523 4.47269   8
   3  12  -1 14.2661 5.30265   1
  -3 -12   1 0.27583 3.67343   4
  -3 -12   1 -4.6871 5.04837   2
  -3 -12   1 1.48689 4.29021   7
   2  12  -1 6.23212 4.48715   8
   2  12  -1 -2.2101 3.94068   5
   2  12  -1 3.78879 5.19002   1
  -2 -12   1 -3.0656 3.51286   4
  -2 -12   1 3.09536 4.35939   7
  -2 -12   1 6.82406 5.03983   2
   1  12  -1 -3.8421 4.28915   8
   1  12  -1 4.35805 3.77002   5
   1  12  -1 7.76057 5.24895   1
  -1 -12   1 0.35071 3.68167   4
  -1 -12   1 -2.2693 4.14817   7
  -1 -12   1 0.04359 4.51078   2
   0  12  -1 4.24886 5.20828   1
   0  12  -1 0.52311 4.29357   8
   0  12  -1 2.41697 5.17133   6
   0  12  -1 2.78960 3.50613   5
   0 -12   1 -0.3061 4.05410   7
   0 -12   1 6.02029 4.84487   6
   0 -12   1 -0.3197 4.08599   4
   0 -12   1 -0.9854 4.21992   2
  -1  12  -1 2.65337 4.17835   8
  -1  12  -1 -0.4211 5.05477   1
  -1  12  -1 6.69094 3.50808   5
  -1  12  -1 -2.6626 5.30408   6
   1 -12   1 -0.3645 4.12052   2
   1 -12   1 5.89045 4.01454   7
   1 -12   1 -5.7050 4.15174   4
  -2  12  -1 29.6805 3.93219   5
  -2  12  -1 29.8747 4.81660   8
  -2  12  -1 21.5735 6.54906   6
  -2  12  -1 26.0168 5.75201   1
   2 -12   1 21.4369 4.39314   7
   2 -12   1 28.6326 4.51685   2
   2 -12   1 23.9155 5.21434   4
  -3  12  -1 152.241 10.1024   1
  -3  12  -1 151.955 8.54759   8
  -3  12  -1 165.929 11.6329   6
  -3  12  -1 158.186 6.95539   5
   3 -12   1 154.869 7.78901   2
   3 -12   1 138.187 9.56011   4
   3 -12   1 145.203 7.96182   7
  -4  12  -1 23.5218 4.99091   5
  -4  12  -1 20.5561 4.59943   8
  -4  12  -1 19.7899 5.67604   1
  -4  12  -1 18.0874 7.27231   6
   4 -12   1 13.6638 4.34839   7
   4 -12   1 17.6450 3.82338   2
   4 -12   1 14.5568 5.46641   4
  -5  12  -1 22.0618 4.46849   8
  -5  12  -1 25.8137 5.96969   1
  -5  12  -1 25.4922 7.46316   6
   5 -12   1 25.2382 4.47038   7
   5 -12   1 20.7669 6.06442   4
   5 -12   1 27.7266 3.92440   2
  -6  12  -1 13.4921 7.40458   6
  -6  12  -1 6.88056 5.37331   1
  -6  12  -1 0.08157 3.77042   8
   6 -12   1 11.3900 5.69018   4
   6 -12   1 3.74660 4.04355   7
   6 -12   1 6.40954 3.45187   2
  -7  12  -1 20.7367 4.02177   8
  -7  12  -1 10.8274 8.36224   6
  -7  12  -1 14.8296 5.77934   1
   7 -12   1 14.1165 6.22535   4
   7 -12   1 15.2075 3.54057   2
   7 -12   1 14.6603 4.34646   7
  -8  12  -1 1.44697 5.19250   8
  -8  12  -1 -7.9989 8.00418   6
  -8  12  -1 2.66922 5.40834   1
   8 -12   1 3.23419 3.16422   2
   8 -12   1 -7.9431 5.71272   4
   8 -12   1 0.11424 4.06946   7
  -9  12  -1 1.61033 5.63477   1
  -9  12  -1 -8.9446 8.12380   6
  -9  12  -1 -4.2385 6.86515   4
   9 -12   1 -2.2375 4.26251   7
   9 -12   1 7.86984 6.62081   4
   9 -12   1 1.35572 3.45086   2
 -10  12  -1 12.4782 8.71176   6
 -10  12  -1 8.14618 7.73631   4
 -10  12  -1 8.34538 5.61441   1
  10 -12   1 10.2070 7.36182   4
  10 -12   1 7.35658 3.45364   2
  10 -12   1 2.82973 4.71441   7
   5  11  -1 12.2365 5.01648   5
   5  11  -1 7.00964 4.92698   8
  -5 -11   1 4.04379 4.63115   7
  -5 -11   1 18.1260 5.92928   2
   4  11  -1 12.4464 4.77412   8
   4  11  -1 15.9390 4.94359   1
   4  11  -1 2.95590 4.50174   5
  -4 -11   1 4.22150 5.10849   2
  -4 -11   1 17.2915 4.77260   7
   3  11  -1 4.46646 4.62544   1
   3  11  -1 -1.1089 3.91724   5
   3  11  -1 0.97029 4.25711   8
  -3 -11   1 3.98030 3.30044   4
  -3 -11   1 2.82329 4.89816   2
  -3 -11   1 4.82852 4.04946   7
   2  11  -1 31.0751 4.48036   5
   2  11  -1 26.9168 5.46332   1
   2  11  -1 25.3059 4.71173   8
  -2 -11   1 36.3721 4.73523   7
  -2 -11   1 39.3809 5.50310   2
  -2 -11   1 28.2642 4.10431   4
   1  11  -1 2.54325 4.68632   1
   1  11  -1 2.50843 3.48527   5
   1  11  -1 -0.4729 3.97669   8
   1  11  -1 6.90761 5.03235   6
  -1 -11   1 9.25198 4.38342   6
  -1 -11   1 1.73804 4.14246   2
  -1 -11   1 1.64333 3.61318   4
  -1 -11   1 0.57306 3.88726   7
   0  11  -1 51.6048 5.25142   8
   0  11  -1 46.7478 5.88339   1
   0  11  -1 44.4780 4.50317   5
   0 -11   1 54.5076 5.40456   2
   0 -11   1 45.2922 5.15746   4
   0 -11   1 50.9313 5.13778   7
  -1  11  -1 144.319 7.00186   5
  -1  11  -1 139.901 8.02527   8
  -1  11  -1 140.096 10.0230   6
  -1  11  -1 149.906 9.25275   1
   1 -11   1 143.686 8.47335   4
   1 -11   1 158.616 7.83827   2
   1 -11   1 153.223 7.69961   7
  -2  11  -1 18.8776 6.10984   6
  -2  11  -1 37.7020 4.60185   8
  -2  11  -1 21.4894 5.15616   1
  -2  11  -1 34.7845 3.69814   5
   2 -11   1 28.6424 4.27720   7
   2 -11   1 21.1399 4.82456   4
   2 -11   1 27.9419 4.05035   2
  -3  11  -1 26.4522 5.34143   1
  -3  11  -1 30.1229 3.46514   5
  -3  11  -1 35.0831 6.86112   6
  -3  11  -1 35.3767 4.63302   8
   3 -11   1 40.8722 5.78996   4
   3 -11   1 38.3450 4.17752   2
   3 -11   1 30.8832 4.36272   7
  -4  11  -1 3.52042 4.84377   1
  -4  11  -1 5.83616 3.79996   8
  -4  11  -1 4.82168 5.96638   6
  -4  11  -1 6.36008 2.87190   5
   4 -11   1 -5.3608 2.93760   2
   4 -11   1 -2.4280 4.79967   4
   4 -11   1 -1.2155 3.46781   7
  -5  11  -1 6.51174 6.33458   6
  -5  11  -1 12.1512 5.26707   1
  -5  11  -1 8.59375 3.82886   8
   5 -11   1 3.13821 3.67281   7
   5 -11   1 7.43164 5.16804   4
   5 -11   1 7.96872 3.16187   2
  -6  11  -1 16.5558 7.07778   6
  -6  11  -1 15.1011 3.90880   8
  -6  11  -1 18.1473 5.29951   1
   6 -11   1 24.2592 6.19039   4
   6 -11   1 25.2582 3.43635   2
   6 -11   1 20.7096 4.12445   7
  -7  11  -1 46.8783 7.27134   4
  -7  11  -1 51.6699 6.30054   1
  -7  11  -1 57.7386 9.03212   6
  -7  11  -1 60.5397 4.80015   8
   7 -11   1 58.8984 4.66385   2
   7 -11   1 53.6213 5.11141   7
   7 -11   1 50.2648 7.05304   4
  -8  11  -1 4.19948 3.24689   8
  -8  11  -1 2.64133 7.25604   6
  -8  11  -1 -1.1720 4.89772   1
  -8  11  -1 -2.4097 6.18456   4
   8 -11   1 0.66768 5.61408   4
   8 -11   1 4.10315 3.98013   7
   8 -11   1 1.62925 2.87796   2
  -9  11  -1 -8.6877 4.71064   1
  -9  11  -1 1.01544 6.44164   4
  -9  11  -1 -0.4058 7.51031   6
   9 -11   1 -5.0019 2.80454   2
   9 -11   1 -4.7632 5.98459   4
   9 -11   1 -4.2825 3.86170   7
 -10  11  -1 40.5814 5.98605   1
 -10  11  -1 48.6272 8.63716   4
 -10  11  -1 40.7639 9.05649   6
  10 -11   1 44.3496 4.16038   2
  10 -11   1 35.8977 8.11393   4
  10 -11   1 39.9381 5.33245   7
   6  10  -1 10.7900 5.18475   5
   6  10  -1 6.03529 4.90133   8
  -6 -10   1 8.21044 4.68619   7
  -6 -10   1 14.2606 5.84939   2
   5  10  -1 13.2434 4.90007   5
   5  10  -1 23.0094 5.16159   8
  -5 -10   1 16.9303 5.54940   2
  -5 -10   1 16.1684 4.55722   7
   4  10  -1 6.28292 4.20367   1
   4  10  -1 5.20245 4.18460   5
   4  10  -1 3.25830 4.13644   8
  -4 -10   1 11.4336 4.96076   2
  -4 -10   1 4.48691 4.07701   7
  -4 -10   1 1.77319 2.84408   4
   3  10  -1 4.01032 3.77810   5
   3  10  -1 5.55861 4.26148   1
   3  10  -1 6.27556 3.97081   8
  -3 -10   1 0.78752 3.00101   4
  -3 -10   1 1.13118 4.27448   2
  -3 -10   1 6.71707 3.78361   7
   2  10  -1 10.4073 4.30285   1
   2  10  -1 6.14444 3.58502   5
   2  10  -1 -6.1188 3.64327   8
  -2 -10   1 -1.5252 3.48909   7
  -2 -10   1 5.78123 4.27143   2
  -2 -10   1 -0.1860 2.97233   4
   1  10  -1 9.61938 4.52056   6
   1  10  -1 18.5063 4.02421   8
   1  10  -1 9.99423 4.37352   1
   1  10  -1 16.9857 3.56130   5
  -1 -10   1 14.1725 4.08910   2
  -1 -10   1 7.07411 3.58950   7
  -1 -10   1 7.16668 4.08225   6
  -1 -10   1 8.31897 3.43352   4
   0  10  -1 17.9631 5.03382   6
   0  10  -1 14.2628 3.36140   5
   0  10  -1 18.2914 4.72716   1
   0  10  -1 19.6893 4.08951   8
   0 -10   1 14.3735 3.94319   2
   0 -10   1 17.2533 3.82052   7
   0 -10   1 20.8814 4.05702   4
  -1  10  -1 468.679 16.3141   1
  -1  10  -1 456.458 15.4080   8
  -1  10  -1 468.018 14.7349   5
   1 -10   1 458.779 15.0867   7
   1 -10   1 467.612 16.0200   4
  -2  10  -1 13.2174 2.90739   5
  -2  10  -1 7.67815 5.27176   6
  -2  10  -1 9.83776 3.75412   8
  -2  10  -1 10.3335 4.42842   1
   2 -10   1 2.35627 4.08015   4
   2 -10   1 8.85159 3.41510   7
  -3  10  -1 8.50324 5.54276   6
  -3  10  -1 1.80658 4.36818   1
  -3  10  -1 1.59210 3.57161   8
  -3  10  -1 0.42239 2.53214   5
   3 -10   1 2.54620 3.21927   7
   3 -10   1 -6.1421 4.09375   4
  -4  10  -1 2.27421 5.47694   6
  -4  10  -1 -0.2886 3.30818   8
  -4  10  -1 -2.9767 4.20220   1
  -4  10  -1 0.55422 2.55206   5
   4 -10   1 -0.7326 3.06060   7
   4 -10   1 -3.3181 4.19776   4
  -5  10  -1 65.1349 6.22785   1
  -5  10  -1 79.0561 5.69785   8
  -5  10  -1 59.5465 7.63516   6
   5 -10   1 70.2817 4.59606   2
   5 -10   1 58.5346 6.61465   4
   5 -10   1 65.9672 5.48369   7
  -6  10  -1 -1.6707 4.38296   1
  -6  10  -1 -1.9381 3.14266   8
  -6  10  -1 3.09361 6.11374   6
  -6  10  -1 -1.2306 4.98126   4
   6 -10   1 1.22014 2.58331   2
   6 -10   1 6.17110 4.91308   4
   6 -10   1 -2.6124 3.39586   7
  -7  10  -1 67.8804 7.36416   4
  -7  10  -1 61.2589 8.23117   6
  -7  10  -1 63.1964 5.02375   8
  -7  10  -1 55.0503 5.92582   1
   7 -10   1 62.3203 7.19009   4
   7 -10   1 61.5655 4.43075   2
   7 -10   1 57.9727 5.03747   7
  -8  10  -1 9.09107 6.82046   6
  -8  10  -1 2.95450 2.74434   8
  -8  10  -1 -4.3500 5.74946   4
  -8  10  -1 10.9418 4.66859   1
   8 -10   1 6.54133 2.77782   2
   8 -10   1 5.83434 5.76700   4
   8 -10   1 1.44583 3.72962   7
  -9  10  -1 1.38713 4.45242   1
  -9  10  -1 2.90569 6.78677   6
  -9  10  -1 -4.7814 5.88966   4
   9 -10   1 3.99188 3.83954   7
   9 -10   1 3.49779 2.78548   2
   9 -10   1 -0.2385 6.19843   4
 -10  10  -1 102.169 10.9783   6
 -10  10  -1 92.3069 7.96179   1
 -10  10  -1 102.802 9.83104   4
  10 -10   1 101.567 7.20941   7
  10 -10   1 104.724 5.83828   2
  10 -10   1 111.534 9.98975   4
 -11  10  -1 -5.6237 7.42766   6
 -11  10  -1 7.29577 6.99413   4
  11 -10   1 -2.5897 4.08836   7
  11 -10   1 4.41133 6.92298   4
  11 -10   1 -0.1770 3.05110   2
   7   9  -1 28.5866 5.11156   8
   7   9  -1 34.3972 5.89004   5
   7   9  -1 22.7986 6.31980   3
  -7  -9   1 26.6136 6.08292   2
  -7  -9   1 29.4874 5.00708   7
   6   9  -1 0.35643 4.24820   8
   6   9  -1 -4.3251 4.33729   5
   6   9  -1 -6.6081 4.66560   3
  -6  -9   1 4.45079 5.10831   2
  -6  -9   1 4.58021 4.14734   7
   5   9  -1 0.58553 4.73145   3
   5   9  -1 9.45361 4.26975   8
   5   9  -1 8.15533 4.43949   5
  -5  -9   1 9.54369 4.67185   2
  -5  -9   1 8.59664 3.91251   7
   4   9  -1 25.2109 4.40076   8
   4   9  -1 29.3581 4.39908   1
   4   9  -1 15.9650 4.55800   3
   4   9  -1 23.5280 4.48542   5
  -4  -9   1 24.7948 4.82784   2
  -4  -9   1 21.8961 4.29252   7
  -4  -9   1 23.1360 3.17074   4
   3   9  -1 12.3690 3.90169   3
   3   9  -1 10.0598 3.82498   5
   3   9  -1 16.5103 4.07085   8
   3   9  -1 15.2068 4.22367   1
  -3  -9   1 13.0025 4.17435   2
  -3  -9   1 16.3451 3.20998   4
  -3  -9   1 14.3410 3.72866   7
   2   9  -1 3.65922 3.25635   5
   2   9  -1 2.79299 4.37907   1
   2   9  -1 0.31041 3.08662   3
   2   9  -1 -1.1398 3.34359   8
  -2  -9   1 -8.4942 2.65363   4
  -2  -9   1 -4.3625 3.62156   2
  -2  -9   1 1.42122 3.19957   7
   1   9  -1 8.25003 4.27885   6
   1   9  -1 9.38080 3.57952   8
   1   9  -1 5.38287 3.08669   5
  -1  -9   1 1.48097 3.13144   4
  -1  -9   1 9.13618 3.11604   7
  -1  -9   1 10.5710 4.39543   2
   0   9  -1 58.7320 5.79252   6
   0   9  -1 70.4142 5.02161   5
   0   9  -1 82.7677 5.76930   8
   0  -9   1 67.1716 5.77969   4
   0  -9   1 67.5187 5.28836   7
   0  -9   1 63.7125 5.48803   2
  -1   9  -1 39.4019 4.01924   8
  -1   9  -1 40.1469 3.44130   5
  -1   9  -1 42.1259 5.45201   6
   1  -9   1 41.8372 4.55903   4
   1  -9   1 46.6425 3.92975   2
   1  -9   1 45.2363 3.94156   7
  -2   9  -1 32.0095 3.66171   8
  -2   9  -1 31.1332 5.33817   6
  -2   9  -1 31.9588 3.01718   5
   2  -9   1 31.1239 3.54727   7
   2  -9   1 30.9448 3.39208   2
   2  -9   1 27.5986 4.37060   4
  -3   9  -1 2.61420 4.08751   1
  -3   9  -1 -0.0928 2.85062   8
  -3   9  -1 -0.2251 2.07884   5
   3  -9   1 -0.3462 3.70770   4
   3  -9   1 -2.9494 2.35480   2
   3  -9   1 -0.9215 2.64934   7
  -4   9  -1 246.119 9.09502   8
  -4   9  -1 238.096 10.1881   1
  -4   9  -1 237.887 11.8617   6
   4  -9   1 245.336 10.9598   4
   4  -9   1 243.201 8.93433   7
   4  -9   1 244.584 8.45353   2
  -5   9  -1 75.8305 5.37212   8
  -5   9  -1 76.1025 6.09529   1
  -5   9  -1 93.0952 8.90744   6
  -5   9  -1 82.7656 7.78384   4
   5  -9   1 70.9082 6.59979   4
   5  -9   1 76.9508 5.19086   2
   5  -9   1 78.5598 5.42045   7
  -6   9  -1 14.1259 5.81144   6
  -6   9  -1 11.2900 3.11202   8
  -6   9  -1 9.01949 5.09216   4
  -6   9  -1 6.58939 4.25354   1
   6  -9   1 10.3827 4.94682   4
   6  -9   1 14.2858 3.34399   7
   6  -9   1 7.38956 2.41213   2
  -7   9  -1 2.05657 5.10912   4
  -7   9  -1 14.1229 6.20468   6
  -7   9  -1 13.0797 4.31165   1
  -7   9  -1 11.9458 2.86333   8
   7  -9   1 8.29524 3.51164   7
   7  -9   1 9.48055 5.08725   4
   7  -9   1 5.10620 2.42559   2
  -8   9  -1 130.500 10.9543   6
  -8   9  -1 113.024 5.69128   8
  -8   9  -1 123.820 7.72992   1
  -8   9  -1 114.760 9.93780   4
   8  -9   1 119.066 5.53723   2
   8  -9   1 113.743 6.61333   7
   8  -9   1 115.457 9.79191   4
  -9   9  -1 43.0098 5.17783   1
  -9   9  -1 38.2250 7.98070   6
  -9   9  -1 39.1263 7.01313   4
   9  -9   1 39.6775 4.52833   7
   9  -9   1 43.3886 3.61800   2
   9  -9   1 38.8427 7.10016   4
 -10   9  -1 18.2336 6.84494   4
 -10   9  -1 11.9446 7.25422   6
 -10   9  -1 9.15771 4.43908   1
  10  -9   1 26.2523 7.09642   4
  10  -9   1 18.7411 3.03781   2
  10  -9   1 16.1820 4.06084   7
 -11   9  -1 10.8553 7.39398   6
 -11   9  -1 26.0749 7.45881   4
  11  -9   1 19.3977 3.28421   2
  11  -9   1 23.4693 4.40135   7
  11  -9   1 18.4428 7.21252   4
   8   8  -1 -0.7933 4.26989   8
   8   8  -1 1.46553 4.82775   5
   8   8  -1 -12.636 5.24082   3
  -8  -8   1 3.95225 5.45253   2
  -8  -8   1 2.93413 4.37974   7
   7   8  -1 -6.0334 4.43983   5
   7   8  -1 4.38335 4.28813   8
   7   8  -1 -3.5014 5.38413   3
  -7  -8   1 -0.5387 4.80724   2
  -7  -8   1 7.14112 4.17014   7
   6   8  -1 -2.4328 4.97434   3
   6   8  -1 4.33918 4.26981   5
   6   8  -1 1.23917 3.95663   8
  -6  -8   1 2.15320 4.70111   2
  -6  -8   1 7.76513 3.84303   7
   5   8  -1 -5.0718 4.32363   3
   5   8  -1 1.26529 3.71718   8
   5   8  -1 -3.4569 3.85722   5
  -5  -8   1 -7.3339 3.70831   2
  -5  -8   1 2.48003 2.40689   4
  -5  -8   1 -0.6819 3.37317   7
   4   8  -1 18.8018 4.13760   5
   4   8  -1 16.8040 3.94188   1
   4   8  -1 16.3360 3.82411   8
   4   8  -1 15.8589 4.59712   3
  -4  -8   1 13.7841 2.76504   4
  -4  -8   1 15.7012 3.77240   7
  -4  -8   1 13.4696 4.13223   2
   3   8  -1 75.3073 6.11502   1
   3   8  -1 78.3514 6.16056   5
   3   8  -1 57.7607 5.49786   3
   3   8  -1 74.1511 5.99002   8
  -3  -8   1 77.7508 6.15307   2
  -3  -8   1 74.3581 5.46952   7
  -3  -8   1 67.4083 4.73343   4
   2   8  -1 1.96572 2.94345   3
   2   8  -1 -3.6513 3.35950   1
   2   8  -1 4.82988 3.12627   5
   2   8  -1 3.07075 3.12745   8
  -2  -8   1 -1.1103 2.63791   7
  -2  -8   1 1.88834 2.56162   4
   1   8  -1 217.715 8.19029   5
   1   8  -1 212.656 8.77705   1
   1   8  -1 203.551 8.88275   6
  -1  -8   1 204.321 7.97201   7
  -1  -8   1 213.622 8.29941   2
  -1  -8   1 202.391 8.07205   4
   0   8  -1 8.14066 2.39206   5
   0   8  -1 9.15871 3.79340   6
   0   8  -1 3.73109 2.69049   8
   0   8  -1 7.10454 3.26080   1
   0  -8   1 4.51573 2.43600   7
   0  -8   1 4.32125 2.58440   2
   0  -8   1 9.38009 2.88237   4
  -1   8  -1 86.7831 6.88928   6
  -1   8  -1 92.0175 5.29976   8
  -1   8  -1 91.6400 5.76290   1
  -1   8  -1 85.7478 4.57832   5
   1  -8   1 89.1857 5.91347   4
   1  -8   1 94.1574 4.92874   2
  -2   8  -1 13.5573 3.40910   1
  -2   8  -1 23.7027 3.09102   8
  -2   8  -1 17.4019 2.24744   5
  -2   8  -1 18.0188 4.32327   6
   2  -8   1 18.9483 2.53360   2
   2  -8   1 15.4600 3.64233   4
  -3   8  -1 187.475 8.44369   1
  -3   8  -1 199.183 9.76940   6
  -3   8  -1 218.326 6.92643   5
  -3   8  -1 217.659 7.70242   8
   3  -8   1 195.562 9.07123   4
   3  -8   1 200.802 7.14276   2
  -4   8  -1 16.1391 2.25104   5
  -4   8  -1 15.0261 5.97819   6
  -4   8  -1 11.7758 3.47977   1
  -4   8  -1 7.26754 5.27991   4
  -4   8  -1 17.6930 2.83086   8
   4  -8   1 9.35573 2.08579   2
   4  -8   1 10.3071 2.61480   7
   4  -8   1 10.7340 6.23222   4
  -5   8  -1 43.8385 6.32693   6
  -5   8  -1 50.0582 4.17291   8
  -5   8  -1 41.2392 5.35205   4
  -5   8  -1 43.9771 4.54927   1
   5  -8   1 51.7546 3.87921   7
   5  -8   1 33.7013 5.15291   4
   5  -8   1 42.5023 3.29867   2
  -6   8  -1 11.6826 3.89951   1
  -6   8  -1 4.06904 5.23524   6
  -6   8  -1 5.74611 2.63908   8
  -6   8  -1 2.40864 4.46022   4
   6  -8   1 4.64845 2.98118   7
   6  -8   1 0.39650 4.38891   4
  -7   8  -1 11.2267 5.06962   4
  -7   8  -1 18.3270 3.99400   1
  -7   8  -1 5.47459 5.54633   6
  -7   8  -1 16.7408 2.57939   8
   7  -8   1 12.2485 5.08848   4
   7  -8   1 15.5658 2.43664   2
   7  -8   1 6.69773 3.29640   3
   7  -8   1 14.1807 3.30674   7
  -8   8  -1 203.260 7.64068   8
  -8   8  -1 204.018 9.22404   1
  -8   8  -1 213.053 12.1956   6
  -8   8  -1 189.289 11.4476   4
   8  -8   1 186.493 9.92593   3
   8  -8   1 210.398 11.4799   4
   8  -8   1 219.714 8.40688   7
   8  -8   1 212.029 7.44113   2
  -9   8  -1 43.8638 6.92323   4
  -9   8  -1 44.7843 7.40615   6
  -9   8  -1 41.9451 4.75762   1
   9  -8   1 48.5335 3.58843   2
   9  -8   1 52.7199 4.57128   7
   9  -8   1 39.3247 6.70879   4
 -10   8  -1 -8.3648 5.64956   4
 -10   8  -1 -6.9030 5.87926   6
  10  -8   1 -4.1151 3.37547   7
  10  -8   1 2.05659 5.99602   4
  10  -8   1 1.34173 2.62447   2
 -11   8  -1 0.50221 6.61080   6
 -11   8  -1 -3.6850 6.38618   4
 -11   8  -1 1.53896 4.33598   7
  11  -8   1 3.88534 3.72692   7
  11  -8   1 10.7235 6.60603   4
  11  -8   1 -2.3524 2.64395   2
   9   7  -1 22.4997 4.96196   8
   9   7  -1 14.6644 5.46778   5
   9   7  -1 17.3628 7.27502   3
  -9  -7   1 34.4368 6.12143   2
   8   7  -1 2.22036 4.26628   8
   8   7  -1 1.93608 4.72337   5
   8   7  -1 -8.7978 5.62283   3
  -8  -7   1 2.66859 3.99647   7
  -8  -7   1 0.54327 4.71784   2
   7   7  -1 -3.9327 3.75081   8
   7   7  -1 0.54150 5.52305   3
   7   7  -1 1.62179 4.25345   5
  -7  -7   1 3.52486 3.82013   7
  -7  -7   1 5.61816 4.28580   2
   6   7  -1 1.60405 4.86072   3
   6   7  -1 10.6795 4.27373   5
   6   7  -1 7.25625 3.74929   8
  -6  -7   1 7.43491 3.58983   7
  -6  -7   1 5.24013 4.16660   2
   5   7  -1 45.2525 5.94726   3
   5   7  -1 45.0489 5.01975   5
   5   7  -1 50.3149 4.78685   8
  -5  -7   1 46.8528 5.06907   2
  -5  -7   1 50.3904 3.91073   4
  -5  -7   1 50.2487 4.60375   7
   4   7  -1 368.819 12.9253   8
   4   7  -1 369.181 13.3236   5
   4   7  -1 381.037 12.7292   1
   4   7  -1 363.283 14.1880   3
  -4  -7   1 386.505 13.2942   2
  -4  -7   1 368.353 11.7931   4
  -4  -7   1 378.666 12.5745   7
   3   7  -1 2.65695 3.62378   8
   3   7  -1 -5.0342 3.21708   3
   3   7  -1 0.77634 3.01917   5
   3   7  -1 1.37304 2.98936   1
  -3  -7   1 -0.7479 2.52433   7
  -3  -7   1 -0.5063 2.11010   4
   2   7  -1 157.698 6.71203   8
   2   7  -1 141.576 6.96260   3
   2   7  -1 151.449 6.79833   1
   2   7  -1 142.993 6.74448   5
  -2  -7   1 146.911 5.98008   4
  -2  -7   1 146.485 6.17135   7
  -2  -7   1 156.440 6.77712   2
   1   7  -1 67.8130 4.88292   8
   1   7  -1 77.9014 4.54461   3
   1   7  -1 72.7129 5.45231   6
   1   7  -1 79.9981 5.33455   1
   1   7  -1 82.1070 4.65909   5
  -1  -7   1 77.5120 4.60900   4
  -1  -7   1 75.9083 4.75091   2
   0   7  -1 1.45935 2.85143   1
   0   7  -1 3.80381 2.45663   8
   0   7  -1 -1.6769 3.19490   6
   0   7  -1 1.56129 1.99077   5
   0  -7   1 5.85100 2.09560   7
   0  -7   1 6.21591 2.33852   2
   0  -7   1 5.61556 2.61456   4
  -1   7  -1 1.12815 2.72971   1
  -1   7  -1 -1.0899 3.30221   6
  -1   7  -1 1.70700 1.85437   5
  -1   7  -1 -1.4752 2.29580   8
   1  -7   1 2.45159 2.10375   7
   1  -7   1 2.50648 2.03764   2
   1  -7   1 0.10208 2.68491   4
  -2   7  -1 312.872 9.40904   5
  -2   7  -1 290.143 11.5241   6
  -2   7  -1 301.159 10.5788   1
  -2   7  -1 311.031 9.94568   8
   2  -7   1 296.699 9.77772   7
   2  -7   1 302.276 10.9628   4
   2  -7   1 305.301 9.60412   2
  -3   7  -1 12.5670 2.41344   8
  -3   7  -1 12.4712 3.99265   6
  -3   7  -1 13.2167 3.24773   1
  -3   7  -1 15.0972 1.87455   5
  -3   7  -1 10.5772 3.43892   4
   3  -7   1 16.0771 3.67280   4
   3  -7   1 14.2608 1.97798   2
   3  -7   1 9.91138 2.26462   7
  -4   7  -1 14.2394 3.68078   4
  -4   7  -1 22.9004 4.42156   6
  -4   7  -1 20.5975 3.32677   1
  -4   7  -1 17.9072 2.51683   8
   4  -7   1 16.8611 2.46675   7
   4  -7   1 17.3208 3.77492   4
   4  -7   1 20.8880 2.00768   2
  -5   7  -1 28.6577 4.50868   4
  -5   7  -1 48.7364 4.16140   1
  -5   7  -1 43.5762 3.50067   8
  -5   7  -1 46.3911 5.50374   6
   5  -7   1 38.5700 2.88511   2
   5  -7   1 39.9241 4.86189   4
  -6   7  -1 47.6565 5.55886   4
  -6   7  -1 55.4971 3.72305   8
  -6   7  -1 46.6678 5.93924   6
  -6   7  -1 54.1306 4.55974   1
   6  -7   1 42.1647 3.82221   3
   6  -7   1 62.3451 4.40248   7
   6  -7   1 54.3153 3.34651   2
   6  -7   1 47.3837 5.58231   4
  -7   7  -1 247.912 9.90783   1
  -7   7  -1 249.776 12.3411   6
  -7   7  -1 258.478 8.57849   8
  -7   7  -1 259.796 11.9824   4
   7  -7   1 255.846 11.8327   4
   7  -7   1 231.229 10.0403   3
   7  -7   1 276.794 8.68754   2
   7  -7   1 263.433 9.26172   7
  -8   7  -1 -3.1705 3.23558   7
  -8   7  -1 0.91435 3.40746   1
  -8   7  -1 2.57789 4.84875   4
  -8   7  -1 -2.5831 5.14080   6
   8  -7   1 -1.8284 4.91148   4
   8  -7   1 -0.4102 2.87883   7
   8  -7   1 -4.5874 3.58433   3
   8  -7   1 0.91159 2.09899   2
  -9   7  -1 11.6939 3.70594   7
  -9   7  -1 6.11693 5.60946   6
  -9   7  -1 2.51753 5.28665   4
  -9   7  -1 3.24152 3.33288   1
   9  -7   1 5.75719 2.40395   2
   9  -7   1 -3.5740 4.17182   3
   9  -7   1 5.37274 3.16436   7
   9  -7   1 12.5017 5.57089   4
 -10   7  -1 -1.0830 5.41297   4
 -10   7  -1 3.93453 3.80025   7
 -10   7  -1 3.88191 3.45758   2
 -10   7  -1 4.62741 5.68499   6
  10  -7   1 4.38751 5.95428   4
  10  -7   1 -8.3838 4.56635   3
  10  -7   1 9.83375 2.76265   2
  10  -7   1 3.80197 3.26284   7
 -11   7  -1 2.21964 6.11465   4
 -11   7  -1 1.46043 3.94370   7
 -11   7  -1 3.30281 3.73842   2
  11  -7   1 -0.5028 2.76785   2
  11  -7   1 2.98652 3.44659   7
  11  -7   1 -7.5007 5.14031   3
  11  -7   1 5.54786 6.10011   4
   9   6  -1 1.43863 6.52293   3
   9   6  -1 5.66608 4.94832   5
   9   6  -1 -3.3770 4.09397   8
  -9  -6   1 4.51905 3.89918   7
  -9  -6   1 0.24864 4.77728   2
   8   6  -1 6.78561 4.54881   5
   8   6  -1 1.36996 5.99441   3
   8   6  -1 11.8504 4.25711   8
  -8  -6   1 11.5445 4.61368   2
  -8  -6   1 11.2873 3.94154   7
   7   6  -1 -1.1570 3.61781   8
   7   6  -1 -5.9088 3.74783   5
   7   6  -1 -3.1554 5.08904   3
  -7  -6   1 -0.1468 3.27787   7
  -7  -6   1 2.57270 4.15985   2
   6   6  -1 3.37966 3.33509   8
   6   6  -1 -1.6711 4.55611   3
   6   6  -1 -1.1681 3.58239   5
  -6  -6   1 3.64349 3.67034   2
  -6  -6   1 -0.6610 3.11143   7
  -6  -6   1 -0.0124 2.40586   4
   5   6  -1 162.196 8.32711   5
   5   6  -1 171.165 7.85247   8
   5   6  -1 164.581 9.68320   3
  -5  -6   1 173.770 10.2814   3
  -5  -6   1 170.312 7.47136   7
  -5  -6   1 179.692 8.21456   2
  -5  -6   1 163.579 6.40570   4
   4   6  -1 8.69647 3.24324   5
   4   6  -1 1.18566 3.73040   3
  -4  -6   1 7.73846 2.15627   4
  -4  -6   1 5.15108 2.74492   7
  -4  -6   1 6.45529 4.23515   3
  -4  -6   1 12.8844 3.47704   2
   3   6  -1 13.2675 2.79351   8
   3   6  -1 8.50465 2.75485   5
   3   6  -1 -1.8023 3.26653   3
   3   6  -1 17.3520 2.81102   1
  -3  -6   1 6.93660 1.93413   4
  -3  -6   1 7.55391 2.55353   2
  -3  -6   1 5.98054 2.21594   7
  -3  -6   1 3.92502 3.57961   3
   2   6  -1 219.195 7.95066   1
   2   6  -1 198.725 8.36380   3
   2   6  -1 214.724 7.89955   8
   2   6  -1 215.676 8.05946   5
  -2  -6   1 217.026 7.31555   4
  -2  -6   1 208.870 7.92264   2
  -2  -6   1 209.866 7.47604   7
  -2  -6   1 218.511 8.65042   3
   1   6  -1 106.672 4.88168   5
   1   6  -1 72.3053 4.84930   3
   1   6  -1 106.062 5.04097   8
   1   6  -1 104.519 5.30043   1
  -1  -6   1 85.6795 5.07656   3
  -1  -6   1 93.3959 4.74503   2
  -1  -6   1 91.5454 4.51359   7
  -1  -6   1 99.4314 4.70422   4
   0   6  -1 0.31020 2.20513   8
   0   6  -1 3.73540 1.91196   5
   0   6  -1 0.92573 3.05392   6
   0   6  -1 2.36931 2.68184   1
   0  -6   1 2.36643 1.99490   2
   0  -6   1 1.77404 1.87057   7
   0  -6   1 4.44048 2.34646   4
  -1   6  -1 65.1722 5.89770   6
  -1   6  -1 63.4465 5.04122   1
  -1   6  -1 78.4708 4.38860   8
  -1   6  -1 72.8477 3.69632   5
   1  -6   1 69.6249 3.85189   2
   1  -6   1 68.8364 4.10916   7
   1  -6   1 71.3784 5.17541   4
  -2   6  -1 75.2733 6.16608   6
  -2   6  -1 66.9762 5.10058   1
  -2   6  -1 75.2390 3.45773   5
  -2   6  -1 79.6744 4.27591   8
   2  -6   1 68.6670 5.55532   4
   2  -6   1 73.9754 3.66480   2
   2  -6   1 85.4934 4.09833   7
  -3   6  -1 -2.7040 1.85682   8
  -3   6  -1 1.82367 3.34644   6
  -3   6  -1 -1.6834 2.55951   1
  -3   6  -1 2.76257 1.48755   5
  -3   6  -1 3.46487 2.98671   4
   3  -6   1 2.34773 2.94824   4
   3  -6   1 0.35269 1.82566   7
   3  -6   1 1.34832 1.44749   2
  -4   6  -1 0.89368 1.82248   8
  -4   6  -1 -0.6748 2.48013   1
  -4   6  -1 -2.3301 2.89357   4
  -4   6  -1 -4.0499 3.34781   6
   4  -6   1 1.41505 1.32834   2
   4  -6   1 -0.3041 1.86085   7
   4  -6   1 3.76455 3.11742   4
  -5   6  -1 53.4048 4.90578   4
  -5   6  -1 60.7275 3.33487   8
  -5   6  -1 54.0989 5.41098   6
  -5   6  -1 56.4977 4.61453   1
   5  -6   1 56.7633 3.56913   7
   5  -6   1 41.3542 3.49565   3
   5  -6   1 51.3576 4.81060   4
   5  -6   1 56.8570 2.92597   2
  -6   6  -1 429.863 13.6793   7
  -6   6  -1 418.071 15.6775   6
  -6   6  -1 435.086 12.9568   8
  -6   6  -1 429.148 15.3596   4
  -6   6  -1 427.796 13.8286   1
   6  -6   1 416.388 14.1250   3
   6  -6   1 452.297 12.9552   2
   6  -6   1 447.700 13.6394   7
  -7   6  -1 71.5989 5.21050   7
  -7   6  -1 85.0551 7.65506   4
  -7   6  -1 73.1562 4.82951   2
  -7   6  -1 68.1788 5.35752   1
  -7   6  -1 80.3081 7.02273   6
  -7   6  -1 73.9363 5.55739   5
   7  -6   1 65.0884 6.31301   3
   7  -6   1 80.7144 4.74949   7
   7  -6   1 77.0826 5.64968   5
  -8   6  -1 10.3911 3.19808   7
  -8   6  -1 6.22118 3.13637   1
  -8   6  -1 4.82432 4.69930   4
  -8   6  -1 8.07631 2.99332   2
  -8   6  -1 3.13400 3.40677   5
  -8   6  -1 9.44254 5.13408   6
   8  -6   1 7.91447 3.56346   5
   8  -6   1 2.03154 2.14592   2
   8  -6   1 7.95461 2.82146   7
  -9   6  -1 23.9098 5.58714   6
  -9   6  -1 17.3767 3.56639   2
  -9   6  -1 19.0015 3.75596   7
  -9   6  -1 24.4332 5.63477   4
   9  -6   1 23.3495 4.91968   3
   9  -6   1 22.2866 3.42132   7
   9  -6   1 25.8029 3.01929   2
   9  -6   1 28.6841 4.88237   5
 -10   6  -1 3.17084 3.66457   7
 -10   6  -1 3.82413 5.36009   4
 -10   6  -1 0.52837 5.05766   6
 -10   6  -1 -1.2271 3.30534   2
  10  -6   1 -5.1088 4.66422   3
  10  -6   1 -4.5728 3.07099   7
  10  -6   1 1.11163 2.66204   2
 -11   6  -1 3.48561 5.84266   4
 -11   6  -1 3.11107 3.84628   7
 -11   6  -1 -0.7748 3.65491   2
  11  -6   1 -13.714 5.05683   3
  11  -6   1 -12.255 3.20366   7
  11  -6   1 1.95991 2.92193   2
 -12   6  -1 4.53089 4.31117   7
 -12   6  -1 -4.0016 6.01455   4
 -12   6  -1 -6.8298 3.82084   2
  12  -6   1 2.11714 3.24152   2
  12  -6   1 -5.1305 5.87796   3
  12  -6   1 0.22491 3.68717   7
  10   5  -1 11.1482 7.40752   3
  10   5  -1 20.3767 4.77311   8
  10   5  -1 22.5667 5.92183   5
 -10  -5   1 28.7219 5.96322   2
 -10  -5   1 27.8049 5.43479   7
   9   5  -1 9.88898 4.24035   8
   9   5  -1 16.4800 6.80890   3
   9   5  -1 5.59426 4.80655   5
  -9  -5   1 15.6383 3.98165   7
  -9  -5   1 18.0631 4.96112   2
   8   5  -1 20.7640 4.86171   5
   8   5  -1 18.6986 6.53622   3
   8   5  -1 22.9736 4.22303   8
  -8  -5   1 29.8490 5.04761   2
  -8  -5   1 30.6553 4.31937   7
   7   5  -1 -5.4821 4.67220   3
   7   5  -1 1.73697 3.82429   5
   7   5  -1 -0.5820 3.40143   8
  -7  -5   1 2.58527 3.85104   2
  -7  -5   1 6.76194 3.28834   7
   6   5  -1 61.1255 6.73605   3
   6   5  -1 59.2730 4.76500   8
   6   5  -1 68.6959 6.26335   5
  -6  -5   1 74.6995 6.14421   2
  -6  -5   1 60.5911 7.11728   3
  -6  -5   1 62.6335 4.35249   4
  -6  -5   1 68.1826 5.14165   7
   5   5  -1 -0.9861 3.93793   3
   5   5  -1 0.14614 3.06997   5
  -5  -5   1 2.37341 2.94791   2
  -5  -5   1 1.68229 2.52185   7
  -5  -5   1 1.86637 1.94459   4
   4   5  -1 226.109 8.91848   5
   4   5  -1 225.411 9.95058   3
   4   5  -1 231.790 8.41566   8
  -4  -5   1 225.714 8.64195   2
  -4  -5   1 233.185 8.11682   7
  -4  -5   1 223.681 7.46714   4
  -4  -5   1 249.082 10.4328   3
   3   5  -1 67.5646 4.17938   1
   3   5  -1 67.9915 4.74717   5
   3   5  -1 59.8041 5.58612   3
   3   5  -1 64.6010 4.38085   8
  -3  -5   1 60.5093 5.89712   3
  -3  -5   1 65.1858 3.83695   7
  -3  -5   1 65.2192 3.38936   4
  -3  -5   1 71.7072 4.46647   2
   2   5  -1 0.94284 2.21460   5
   2   5  -1 0.00875 2.15339   1
   2   5  -1 -2.6711 2.59496   3
   2   5  -1 1.55636 2.22670   8
  -2  -5   1 -2.5154 1.99360   2
  -2  -5   1 -1.0000 2.66218   3
  -2  -5   1 2.50934 1.82830   7
  -2  -5   1 1.62307 1.67264   4
   1   5  -1 7.78682 2.50853   8
   1   5  -1 12.3798 2.53213   5
   1   5  -1 6.64150 2.63876   3
   1   5  -1 -0.9684 2.52975   1
  -1  -5   1 10.2023 2.18810   4
  -1  -5   1 9.69268 2.23584   7
  -1  -5   1 9.14580 2.75477   3
  -1  -5   1 7.04676 2.27680   2
   0   5  -1 25.7685 2.79043   8
   0   5  -1 20.5003 3.53561   6
   0   5  -1 22.8805 2.34929   5
   0   5  -1 20.5778 3.16033   1
   0  -5   1 22.5873 2.94179   4
   0  -5   1 23.4231 2.46774   7
   0  -5   1 21.0039 2.39046   2
  -1   5  -1 9.02337 2.75220   1
  -1   5  -1 11.6312 2.24845   8
  -1   5  -1 11.6230 1.78352   5
  -1   5  -1 11.1707 3.47173   6
   1  -5   1 10.8749 2.86951   4
   1  -5   1 12.5422 2.12834   7
   1  -5   1 12.8116 1.95205   2
  -2   5  -1 232.878 8.60738   1
  -2   5  -1 227.093 9.57266   6
  -2   5  -1 239.477 9.15387   4
  -2   5  -1 252.479 7.36320   5
  -2   5  -1 245.347 7.89524   8
   2  -5   1 228.836 9.11080   4
   2  -5   1 243.993 7.48843   2
   2  -5   1 240.009 7.78630   7
  -3   5  -1 479.369 15.4137   4
  -3   5  -1 453.092 15.7329   6
  -3   5  -1 499.395 14.0487   8
  -3   5  -1 465.458 14.6429   1
   3  -5   1 477.045 14.0832   7
   3  -5   1 486.583 13.7282   2
   3  -5   1 459.284 15.3536   4
  -4   5  -1 0.39048 2.92171   4
  -4   5  -1 3.78079 3.39111   6
  -4   5  -1 3.96459 1.62461   8
  -4   5  -1 3.82774 2.50064   1
   4  -5   1 1.16115 2.02440   3
   4  -5   1 2.76339 1.27603   2
   4  -5   1 3.26088 1.70236   7
   4  -5   1 -0.5046 2.95509   4
  -5   5  -1 799.092 22.0201   8
  -5   5  -1 771.857 23.7921   4
  -5   5  -1 773.990 22.5167   7
  -5   5  -1 739.961 23.9956   6
  -5   5  -1 785.051 22.6899   1
   5  -5   1 794.323 22.0262   2
   5  -5   1 766.822 22.2959   7
   5  -5   1 752.900 22.9229   3
  -6   5  -1 41.1833 2.96436   8
  -6   5  -1 36.0970 3.04583   7
  -6   5  -1 45.5777 5.03239   6
  -6   5  -1 39.1071 3.40087   1
  -6   5  -1 36.5387 3.12127   2
  -6   5  -1 44.4341 4.65581   4
  -6   5  -1 44.7085 4.00433   5
   6  -5   1 37.5726 3.98458   3
   6  -5   1 38.0375 3.39105   5
   6  -5   1 41.6408 2.91567   2
  -7   5  -1 1.89726 3.00678   5
  -7   5  -1 -4.9190 3.80713   4
  -7   5  -1 2.45205 4.13748   6
  -7   5  -1 1.87147 2.59177   2
  -7   5  -1 -0.5490 2.58449   7
   7  -5   1 2.02113 2.97970   5
   7  -5   1 0.61699 2.36829   7
   7  -5   1 -2.9918 3.54483   3
  -8   5  -1 26.6782 5.38875   6
  -8   5  -1 28.0552 3.62122   2
  -8   5  -1 28.9652 5.26011   4
  -8   5  -1 39.9814 4.01321   7
   8  -5   1 33.4193 4.32380   5
   8  -5   1 27.9126 2.97524   2
   8  -5   1 33.2353 3.41941   7
  -9   5  -1 26.6056 3.96680   7
  -9   5  -1 29.7312 3.94910   2
  -9   5  -1 30.6868 5.61264   4
  -9   5  -1 33.2048 5.38657   6
   9  -5   1 35.1487 5.77556   3
   9  -5   1 33.1167 3.31377   2
   9  -5   1 36.1001 3.63845   7
 -10   5  -1 21.0728 4.12832   7
 -10   5  -1 23.9856 5.85124   4
 -10   5  -1 17.9052 3.95611   2
  10  -5   1 26.4951 3.32534   2
  10  -5   1 22.3968 5.74713   3
  10  -5   1 26.4696 3.60702   7
 -11   5  -1 21.6298 6.37458   4
 -11   5  -1 8.46301 4.01517   2
 -11   5  -1 9.85256 4.01246   7
  11  -5   1 9.08298 5.82236   3
  11  -5   1 11.7417 3.64555   7
  11  -5   1 9.26915 3.25089   2
 -12   5  -1 3.98698 6.49972   4
 -12   5  -1 -9.6637 3.85489   2
 -12   5  -1 -5.9487 3.91327   7
  12  -5   1 0.44468 3.21128   2
  12  -5   1 0.58182 3.55085   7
  12  -5   1 -13.814 5.84058   3
  10   4  -1 26.8566 4.74801   8
  10   4  -1 10.2977 6.96362   3
  10   4  -1 29.9738 5.93933   5
 -10  -4   1 31.7762 5.83340   2
 -10  -4   1 35.7811 4.54959   7
   9   4  -1 -1.2927 6.10854   3
   9   4  -1 1.11041 3.71097   8
   9   4  -1 2.02016 4.49255   5
  -9  -4   1 4.82174 4.44446   2
  -9  -4   1 9.20430 3.47135   7
   8   4  -1 39.1410 5.14051   5
   8   4  -1 24.4676 5.96072   3
   8   4  -1 31.7544 4.32935   8
  -8  -4   1 28.3291 4.91368   2
  -8  -4   1 35.0959 4.07899   7
   7   4  -1 19.3736 3.66210   8
   7   4  -1 13.6476 5.31283   3
   7   4  -1 11.6963 4.01844   5
  -7  -4   1 18.5101 3.12383   4
  -7  -4   1 14.7922 3.86949   2
  -7  -4   1 14.3251 5.78100   3
  -7  -4   1 16.6195 3.30443   7
   6   4  -1 -2.8790 3.17832   5
   6   4  -1 -0.1844 4.27743   3
  -6  -4   1 4.64120 2.34823   4
  -6  -4   1 5.98120 4.87445   3
  -6  -4   1 0.24670 3.09739   2
  -6  -4   1 3.14430 2.70736   7
   5   4  -1 264.898 11.6492   3
   5   4  -1 290.643 9.92365   8
  -5  -4   1 272.458 9.46802   7
  -5  -4   1 302.311 12.2223   3
  -5  -4   1 291.473 9.14085   4
   4   4  -1 128.733 6.03178   5
   4   4  -1 118.410 5.46858   8
   4   4  -1 119.786 7.17662   3
  -4  -4   1 121.594 7.48384   3
  -4  -4   1 121.881 5.19541   7
  -4  -4   1 126.547 4.53177   4
  -4  -4   1 113.607 5.67995   2
   3   4  -1 47.2355 4.09213   5
   3   4  -1 44.3817 4.29686   3
   3   4  -1 43.0852 3.26662   1
   3   4  -1 49.8260 3.64185   8
  -3  -4   1 42.9837 3.23639   7
  -3  -4   1 46.0408 4.45912   3
  -3  -4   1 41.8538 3.72703   2
  -3  -4   1 45.8875 2.71899   4
   2   4  -1 274.800 9.32267   5
   2   4  -1 274.534 9.06720   8
   2   4  -1 264.768 9.89697   3
   2   4  -1 276.064 8.97185   1
  -2  -4   1 267.404 8.76414   7
  -2  -4   1 273.885 9.12945   2
  -2  -4   1 283.751 8.54116   4
  -2  -4   1 282.327 10.1066   3
   1   4  -1 367.248 11.0960   8
   1   4  -1 360.325 11.1202   5
   1   4  -1 352.908 11.3343   3
   1   4  -1 365.846 11.1412   1
  -1  -4   1 354.129 10.8705   4
  -1  -4   1 358.860 11.0158   2
  -1  -4   1 355.887 11.3825   3
  -1  -4   1 368.839 10.9015   7
   0   4  -1 84.5844 4.46313   6
   0   4  -1 91.7502 3.78774   8
   0   4  -1 91.4511 3.55926   5
   0   4  -1 89.3303 4.09432   1
   0  -4   1 91.3173 3.56118   2
   0  -4   1 93.9559 4.03542   4
   0  -4   1 89.2247 3.59162   7
  -1   4  -1 23.8127 2.70858   6
  -1   4  -1 24.9968 2.21446   1
  -1   4  -1 23.5794 1.81028   8
  -1   4  -1 25.0319 2.43619   4
  -1   4  -1 21.0986 1.67221   5
   1  -4   1 24.5343 2.39206   4
   1  -4   1 23.1993 1.72880   2
   1  -4   1 24.1103 1.98730   7
  -2   4  -1 30.0573 3.22946   6
  -2   4  -1 35.4406 2.42281   8
  -2   4  -1 29.2467 2.69460   1
  -2   4  -1 32.6329 2.99363   4
   2  -4   1 32.6127 1.85601   2
   2  -4   1 30.6420 2.87404   4
   2  -4   1 31.5922 2.38575   7
  -3   4  -1 694.829 20.8187   4
  -3   4  -1 707.952 19.6097   8
  -3   4  -1 675.882 20.1112   1
  -3   4  -1 660.452 21.0461   6
   3  -4   1 672.961 19.8178   3
   3  -4   1 691.817 19.7100   7
   3  -4   1 723.801 19.4858   2
  -4   4  -1 18.7316 1.79462   8
  -4   4  -1 18.0306 2.11465   2
  -4   4  -1 13.7303 3.37392   4
  -4   4  -1 19.5358 2.18761   5
  -4   4  -1 20.1281 2.72149   1
  -4   4  -1 19.7586 2.22862   7
  -4   4  -1 15.9565 3.74588   6
   4  -4   1 19.2003 1.96965   7
   4  -4   1 19.5473 1.66134   2
   4  -4   1 17.0835 2.78043   3
  -5   4  -1 83.8066 5.72833   4
  -5   4  -1 86.6476 4.35995   7
  -5   4  -1 98.2472 4.35898   2
  -5   4  -1 92.7409 4.48123   1
  -5   4  -1 86.5207 4.46214   5
  -5   4  -1 82.8046 6.10359   6
   5  -4   1 96.2264 4.57277   5
   5  -4   1 92.9648 3.79629   2
   5  -4   1 85.9117 5.36528   3
   5  -4   1 92.8872 4.01703   7
  -6   4  -1 -2.5406 2.28002   5
  -6   4  -1 -1.4780 3.25746   6
  -6   4  -1 -2.0929 2.97813   4
  -6   4  -1 0.07346 2.06554   2
  -6   4  -1 -0.9692 2.04623   7
   6  -4   1 1.12567 2.96087   3
   6  -4   1 0.27646 1.54601   2
   6  -4   1 -0.2719 1.73652   7
   6  -4   1 -0.3823 2.41466   5
  -7   4  -1 4.81864 2.56737   7
  -7   4  -1 2.55969 2.62996   2
  -7   4  -1 5.53199 3.85588   6
  -7   4  -1 5.76824 3.71580   4
   7  -4   1 1.88836 2.13483   7
   7  -4   1 6.15637 3.20009   5
   7  -4   1 6.66859 3.78499   3
  -8   4  -1 70.3141 6.24689   6
  -8   4  -1 63.9259 5.09433   7
  -8   4  -1 60.9293 5.29813   2
  -8   4  -1 59.0728 5.97585   4
   8  -4   1 58.9650 4.49169   2
   8  -4   1 61.7434 5.10633   5
   8  -4   1 66.3474 6.30641   3
  -9   4  -1 35.4303 5.48162   4
  -9   4  -1 34.2457 3.96100   7
  -9   4  -1 29.9491 4.02375   2
  -9   4  -1 29.3037 4.89154   6
   9  -4   1 34.6873 5.84567   3
   9  -4   1 36.3750 3.61289   2
 -10   4  -1 1.49974 3.36956   7
 -10   4  -1 -8.0362 3.33178   2
 -10   4  -1 -2.6146 4.58607   4
  10  -4   1 -0.6161 3.89316   5
  10  -4   1 -1.1314 2.95864   2
  10  -4   1 2.28878 5.17792   3
 -11   4  -1 16.3338 4.43252   2
 -11   4  -1 19.1987 6.00144   4
 -11   4  -1 19.0795 4.16985   7
  11  -4   1 24.0015 6.50605   3
  11  -4   1 16.1424 3.65681   7
  11  -4   1 23.6072 3.94279   2
 -12   4  -1 0.92633 4.28814   2
 -12   4  -1 3.55327 4.07789   7
  12  -4   1 1.70532 3.64661   2
  12  -4   1 -15.105 5.94416   3
  12  -4   1 2.60339 3.49070   7
  10   3  -1 20.7238 7.01807   3
  10   3  -1 17.5539 5.25876   5
  10   3  -1 22.2474 4.31569   8
 -10  -3   1 26.8198 4.16128   7
 -10  -3   1 17.9696 5.03060   2
   9   3  -1 20.5549 3.87915   8
   9   3  -1 12.8076 4.70742   5
   9   3  -1 13.4096 6.14948   3
  -9  -3   1 17.3166 3.61819   7
  -9  -3   1 16.2567 4.55583   2
   8   3  -1 -8.1483 5.07241   3
   8   3  -1 2.93430 3.82760   5
   8   3  -1 2.09456 3.04609   8
  -8  -3   1 4.62299 2.94087   7
  -8  -3   1 0.03794 3.50084   2
  -8  -3   1 5.95156 5.99256   3
   7   3  -1 -3.8809 3.36210   5
   7   3  -1 -0.3943 4.50281   3
   7   3  -1 4.18639 2.96719   8
  -7  -3   1 1.76925 2.69832   4
  -7  -3   1 3.76834 2.74903   7
  -7  -3   1 -4.8064 3.17416   2
  -7  -3   1 -2.5632 4.91496   3
   6   3  -1 435.319 16.3068   3
   6   3  -1 432.534 14.9091   5
   6   3  -1 447.876 14.0416   8
  -6  -3   1 435.581 13.7591   7
  -6  -3   1 469.235 16.9690   3
  -6  -3   1 438.781 13.6496   4
  -6  -3   1 423.423 14.4463   2
   5   3  -1 78.5113 6.60952   3
   5   3  -1 88.5211 4.68983   8
   5   3  -1 89.4976 5.51194   5
  -5  -3   1 81.5271 3.98250   4
  -5  -3   1 96.8717 7.13458   3
  -5  -3   1 81.8927 4.37510   7
  -5  -3   1 89.4845 5.02687   2
   4   3  -1 401.812 12.4163   8
   4   3  -1 401.306 14.0070   3
   4   3  -1 405.870 13.0721   5
  -4  -3   1 412.113 11.8544   4
  -4  -3   1 382.843 12.6138   2
  -4  -3   1 408.703 14.2217   3
  -4  -3   1 395.485 12.1816   7
   3   3  -1 11.1618 2.29572   8
   3   3  -1 1.14677 3.17791   3
   3   3  -1 8.65370 2.65448   5
  -3  -3   1 4.62044 2.26362   2
  -3  -3   1 8.29776 1.51008   4
  -3  -3   1 6.19686 1.92055   7
  -3  -3   1 9.42326 3.48140   3
   2   3  -1 195.596 6.30795   1
   2   3  -1 184.792 6.51060   8
   2   3  -1 189.004 6.78707   5
   2   3  -1 184.360 7.36253   3
  -2  -3   1 192.485 7.53657   3
  -2  -3   1 182.377 6.47531   2
  -2  -3   1 195.676 6.23509   7
  -2  -3   1 197.986 5.96111   4
   1   3  -1 8.00305 1.28427   1
   1   3  -1 3.69718 1.43619   3
   1   3  -1 7.19689 1.27119   8
   1   3  -1 7.27826 1.34868   5
  -1  -3   1 7.00582 1.23624   2
  -1  -3   1 1.26515 1.59131   3
  -1  -3   1 7.92344 1.19208   7
  -1  -3   1 7.06471 1.08297   4
   0   3  -1 61.0048 2.79150   1
   0   3  -1 63.8111 2.56804   8
   0   3  -1 59.7290 2.44213   5
   0   3  -1 64.9023 3.15354   6
   0  -3   1 61.4346 2.82313   4
   0  -3   1 63.5098 2.42405   2
   0  -3   1 61.8941 2.47806   7
  -1   3  -1 450.002 12.7577   8
  -1   3  -1 424.658 13.4160   6
  -1   3  -1 469.303 12.5991   5
  -1   3  -1 446.282 13.0208   1
  -1   3  -1 447.435 13.2743   4
   1  -3   1 447.533 12.6572   2
   1  -3   1 453.680 12.6193   5
   1  -3   1 449.359 12.7827   7
   1  -3   1 438.028 13.2541   4
  -2   3  -1 213.901 6.16205   8
  -2   3  -1 209.455 6.57281   1
  -2   3  -1 198.650 6.95761   4
  -2   3  -1 193.150 7.17108   6
   2  -3   1 208.893 6.04556   2
   2  -3   1 210.180 6.22202   7
  -3   3  -1 9447.96 262.776   7
  -3   3  -1 9349.37 262.658   1
  -3   3  -1 9999.99 262.737   2
  -3   3  -1 9089.40 263.334   6
  -3   3  -1 9532.41 263.241   4
   3  -3   1 9472.74 262.629   7
   3  -3   1 9673.89 262.919   3
   3  -3   1 9836.04 263.169   2
  -4   3  -1 88.0660 4.26518   2
  -4   3  -1 79.5439 5.61031   4
  -4   3  -1 87.0056 4.32441   1
  -4   3  -1 78.3618 5.85437   6
  -4   3  -1 99.7910 5.91595   3
  -4   3  -1 85.5534 4.28915   5
  -4   3  -1 87.9537 4.22931   7
   4  -3   1 87.5170 3.76042   7
   4  -3   1 92.4097 4.37334   5
   4  -3   1 92.7367 5.45894   3
   4  -3   1 88.8335 3.68928   2
  -5   3  -1 20.2443 2.44091   2
  -5   3  -1 25.5705 3.78759   3
  -5   3  -1 21.8978 3.34417   4
  -5   3  -1 26.6611 3.52959   6
  -5   3  -1 21.0988 2.32136   7
  -5   3  -1 19.1892 2.53616   5
   5  -3   1 18.8267 1.97370   2
   5  -3   1 17.7160 3.26960   3
   5  -3   1 20.0843 2.64711   5
  -6   3  -1 43.9158 3.87283   2
  -6   3  -1 46.1890 4.51392   6
  -6   3  -1 46.2731 4.96482   3
  -6   3  -1 38.6386 3.06534   7
  -6   3  -1 47.2341 4.31648   4
   6  -3   1 45.0841 3.65330   5
   6  -3   1 41.0913 4.41551   3
  -7   3  -1 61.0505 5.83523   6
  -7   3  -1 71.6129 4.55183   7
  -7   3  -1 59.5402 4.85335   2
  -7   3  -1 68.1598 6.16004   4
   7  -3   1 68.7001 5.91786   3
   7  -3   1 63.6431 5.40429   5
  -8   3  -1 39.4413 4.77896   6
  -8   3  -1 42.0644 3.85551   7
  -8   3  -1 47.4755 5.29406   4
  -8   3  -1 41.4281 4.21308   2
   8  -3   1 48.6795 4.77585   5
   8  -3   1 32.1364 5.47111   3
  -9   3  -1 15.4152 3.40429   7
  -9   3  -1 10.1627 3.68499   2
  -9   3  -1 11.1576 4.50439   4
   9  -3   1 11.9293 4.05190   5
   9  -3   1 16.5330 5.40520   3
 -10   3  -1 31.1829 4.13257   7
 -10   3  -1 20.5354 4.38501   2
 -10   3  -1 25.6638 5.54110   4
  10  -3   1 35.4469 4.97100   5
  10  -3   1 26.0736 6.37424   3
 -11   3  -1 4.56323 5.35399   4
 -11   3  -1 6.25077 4.21548   2
 -11   3  -1 6.01709 3.72259   7
  11  -3   1 4.04373 3.56362   2
  11  -3   1 3.30854 4.51657   5
  11  -3   1 -13.928 5.55077   3
 -12   3  -1 84.0452 7.19658   7
 -12   3  -1 87.8715 7.04996   2
  12  -3   1 91.0738 9.48142   3
  12  -3   1 97.8890 7.01342   2
  11   2  -1 29.6927 5.97982   5
  11   2  -1 18.0613 7.67396   3
 -11  -2   1 31.2235 4.21964   7
 -11  -2   1 25.2773 5.58668   2
  10   2  -1 50.5210 8.07305   3
  10   2  -1 55.3977 5.06003   8
  10   2  -1 60.3903 6.49427   5
 -10  -2   1 60.3627 5.03348   7
 -10  -2   1 59.8655 6.24677   2
   9   2  -1 6.23043 5.58993   3
   9   2  -1 0.70142 4.23047   5
   9   2  -1 5.53853 3.29118   8
  -9  -2   1 0.34913 2.90488   7
  -9  -2   1 -3.8042 5.80337   3
  -9  -2   1 7.47720 4.06780   2
   8   2  -1 5.64075 3.07916   8
   8   2  -1 8.90249 3.97151   5
   8   2  -1 5.04995 5.09441   3
  -8  -2   1 9.39540 5.50330   3
  -8  -2   1 8.65301 2.83865   7
  -8  -2   1 3.47764 3.21162   4
  -8  -2   1 2.09029 3.49724   2
   7   2  -1 161.385 10.1719   3
   7   2  -1 176.070 8.57582   5
   7   2  -1 165.964 7.28529   8
  -7  -2   1 183.290 7.38898   4
  -7  -2   1 187.324 10.9184   3
  -7  -2   1 167.964 7.96594   2
  -7  -2   1 164.686 6.97185   7
   6   2  -1 6.87294 3.30791   5
   6   2  -1 7.63587 2.46450   8
  -6  -2   1 6.71234 2.25369   7
  -6  -2   1 3.52295 2.25031   4
   5   2  -1 6.15448 2.59278   5
   5   2  -1 6.23538 3.34595   3
   5   2  -1 7.66554 2.10582   8
  -5  -2   1 6.55921 3.63971   3
  -5  -2   1 5.21087 1.89502   7
  -5  -2   1 10.6070 1.92552   4
  -5  -2   1 4.32269 2.31754   2
   4   2  -1 14.9299 3.64837   3
   4   2  -1 19.7603 2.32856   8
   4   2  -1 18.8525 2.91636   5
  -4  -2   1 21.6117 2.22903   7
  -4  -2   1 16.6335 3.86674   3
  -4  -2   1 20.0247 1.98110   4
  -4  -2   1 13.9711 2.36710   2
   3   2  -1 663.569 20.3678   3
   3   2  -1 676.188 19.1513   8
   3   2  -1 659.408 19.6485   5
  -3  -2   1 652.204 18.9798   7
  -3  -2   1 666.311 20.4607   3
  -3  -2   1 673.000 18.7396   4
  -3  -2   1 651.685 19.3305   2
   2   2  -1 301.083 9.25666   5
   2   2  -1 309.845 8.71349   1
   2   2  -1 311.194 8.96034   8
   2   2  -1 286.142 9.62147   3
  -2  -2   1 292.968 9.72683   3
  -2  -2   1 290.337 9.00824   2
  -2  -2   1 300.944 8.57250   4
  -2  -2   1 297.344 8.79979   7
   1   2  -1 4567.66 121.953   1
   1   2  -1 4525.04 122.020   8
   1   2  -1 4210.00 121.896   4
   1   2  -1 4488.06 122.161   5
   1   2  -1 4424.47 121.936   7
  -1  -2   1 4512.77 122.243   7
  -1  -2   1 4320.75 122.041   2
  -1  -2   1 4458.38 122.355   3
  -1  -2   1 4372.27 122.072   4
   0   2  -1 517.973 14.8057   4
   0   2  -1 532.426 14.6401   8
   0   2  -1 497.689 14.8806   6
   0   2  -1 535.240 14.5914   7
   0   2  -1 523.097 14.7264   1
   0   2  -1 517.420 14.5951   5
   0  -2   1 513.647 14.7913   4
   0  -2   1 505.839 14.5987   5
   0  -2   1 511.997 14.7711   4
   0  -2   1 523.089 14.5980   7
   0  -2   1 525.398 14.5911   2
   0  -2   1 517.426 14.8784   6
  -1   2  -1 20.7805 2.26104   6
  -1   2  -1 24.4147 1.78239   1
  -1   2  -1 25.6303 1.54992   7
  -1   2  -1 19.5474 1.54125   8
  -1   2  -1 24.5866 2.06180   4
   1  -2   1 22.7932 1.21169   2
   1  -2   1 22.6647 1.52579   7
   1  -2   1 23.2100 1.51627   8
  -2   2  -1 18.5177 1.46099   7
  -2   2  -1 20.8243 1.81810   4
  -2   2  -1 23.8239 1.56824   1
  -2   2  -1 21.5683 2.13714   6
  -2   2  -1 19.2555 1.43910   2
   2  -2   1 20.1579 1.13474   2
   2  -2   1 17.9778 1.74584   3
   2  -2   1 19.6600 1.25730   7
  -3   2  -1 23.0477 1.67981   7
  -3   2  -1 20.0771 1.69508   5
  -3   2  -1 23.6620 2.61344   6
  -3   2  -1 20.2692 2.43278   3
  -3   2  -1 23.6448 2.34447   4
  -3   2  -1 24.0971 1.84740   2
   3  -2   1 22.7407 1.78533   5
   3  -2   1 25.3066 2.42025   3
   3  -2   1 19.1329 1.66226   2
  -4   2  -1 10.3336 2.28471   2
  -4   2  -1 4.76062 2.79638   4
  -4   2  -1 15.9277 3.49525   3
  -4   2  -1 1.89176 2.87908   6
  -4   2  -1 5.57348 1.86350   7
   4  -2   1 7.01403 3.12179   3
   4  -2   1 8.32016 2.42710   5
  -5   2  -1 31.5171 2.84568   2
  -5   2  -1 27.7062 2.33107   7
  -5   2  -1 27.2074 3.32595   6
  -5   2  -1 27.2821 3.29664   4
  -5   2  -1 26.5732 4.05704   3
   5  -2   1 31.6796 3.03586   5
   5  -2   1 30.6485 3.81202   3
  -6   2  -1 186.261 6.74467   7
  -6   2  -1 191.578 7.22410   2
  -6   2  -1 190.439 8.00611   4
  -6   2  -1 211.349 9.49751   3
  -6   2  -1 168.947 7.69758   6
   6  -2   1 198.024 7.61896   5
   6  -2   1 187.699 8.78559   3
  -7   2  -1 10.7691 2.96881   2
  -7   2  -1 19.7446 3.79472   4
  -7   2  -1 15.5278 2.64225   7
   7  -2   1 18.0432 3.44977   5
  -8   2  -1 1.66140 2.71891   7
  -8   2  -1 -1.6425 3.57907   4
  -8   2  -1 2.65366 3.10360   2
   8  -2   1 9.58759 4.80309   3
  -9   2  -1 37.0242 3.93000   7
  -9   2  -1 44.8377 5.30578   4
  -9   2  -1 31.9156 4.28894   2
   9  -2   1 35.5171 6.14425   3
   9  -2   1 40.7308 4.79549   5
 -10   2  -1 48.1371 5.05990   2
 -10   2  -1 52.1958 6.05921   4
 -10   2  -1 39.7708 4.34481   7
  10  -2   1 23.5906 6.63883   3
  10  -2   1 35.9720 5.21174   5
 -11   2  -1 1.31451 4.10459   2
 -11   2  -1 2.38092 3.68435   7
  11  -2   1 1.52768 4.51076   5
  11  -2   1 -1.2307 6.13224   3
  11   1  -1 -8.6871 5.89741   3
  11   1  -1 -4.7404 4.65232   5
 -11  -1   1 5.28146 3.40803   7
 -11  -1   1 -5.2398 4.64517   2
  10   1  -1 -1.8106 4.36594   5
  10   1  -1 -1.2226 5.72807   3
  10   1  -1 -0.6547 3.24928   8
 -10  -1   1 4.53928 3.00495   7
 -10  -1   1 1.13017 4.11060   2
   9   1  -1 8.56592 3.14138   8
   9   1  -1 3.43631 5.59689   3
   9   1  -1 1.03184 4.03180   5
  -9  -1   1 -2.6689 5.90684   3
  -9  -1   1 3.15467 3.70127   2
  -9  -1   1 2.01671 2.81728   7
   8   1  -1 59.0488 5.52227   5
   8   1  -1 47.6997 6.54999   3
  -8  -1   1 55.7885 5.01983   2
  -8  -1   1 59.7822 7.58162   3
  -8  -1   1 61.3473 4.75191   7
  -8  -1   1 62.1337 5.59583   4
   7   1  -1 57.0043 5.95773   3
   7   1  -1 63.1230 4.60722   8
   7   1  -1 74.8178 6.66637   5
  -7  -1   1 63.3083 5.37504   2
  -7  -1   1 58.1490 6.53940   3
  -7  -1   1 60.6398 4.27419   7
  -7  -1   1 59.6584 5.08082   4
   6   1  -1 252.972 9.74342   5
   6   1  -1 258.138 11.0410   3
   6   1  -1 259.460 8.66857   8
  -6  -1   1 259.592 9.27974   2
  -6  -1   1 275.929 9.01541   4
  -6  -1   1 253.235 11.2869   3
  -6  -1   1 246.167 8.53884   7
   5   1  -1 208.626 9.22717   3
   5   1  -1 216.154 7.10565   8
   5   1  -1 200.198 8.01523   5
  -5  -1   1 215.576 9.49623   3
  -5  -1   1 203.439 6.95032   7
  -5  -1   1 200.478 7.53935   2
  -5  -1   1 212.943 7.25124   4
   4   1  -1 59.8942 3.49770   8
   4   1  -1 57.8089 4.57547   5
   4   1  -1 65.2102 5.29500   3
  -4  -1   1 51.9768 3.93476   2
  -4  -1   1 61.8848 5.19802   3
  -4  -1   1 54.2562 3.25272   7
  -4  -1   1 59.1266 3.49486   4
   3   1  -1 133.709 4.62076   8
   3   1  -1 130.393 5.28098   5
   3   1  -1 139.799 6.00830   3
  -3  -1   1 123.234 4.46710   7
  -3  -1   1 136.374 6.14188   3
  -3  -1   1 136.258 4.89299   2
  -3  -1   1 136.028 4.46249   4
   2   1  -1 16.5860 1.21595   8
   2   1  -1 18.1151 1.65445   5
   2   1  -1 12.0634 1.57582   7
   2   1  -1 12.2884 0.93551   4
  -2  -1   1 13.1686 1.01816   4
  -2  -1   1 15.3100 1.34057   2
  -2  -1   1 16.4991 2.01382   3
  -2  -1   1 15.6815 1.10361   7
   1   1  -1 500.698 14.1798   3
   1   1  -1 493.091 13.7293   7
   1   1  -1 492.669 13.9603   2
   1   1  -1 491.621 13.6770   1
   1   1  -1 489.510 13.7828   8
   1   1  -1 481.081 13.9449   5
  -1  -1   1 472.461 13.8289   2
  -1  -1   1 503.445 13.6513   1
  -1  -1   1 472.898 14.1528   3
  -1  -1   1 490.431 14.1345   5
  -1  -1   1 514.651 13.9011   8
  -1  -1   1 483.077 13.7216   7
   0   1  -1 879.929 24.0335   7
   0   1  -1 895.742 24.0339   2
   0   1  -1 893.401 24.0288   3
   0   1  -1 844.956 24.0263   5
   0   1  -1 852.329 24.1170   4
   0   1  -1 883.421 24.0821   1
   0   1  -1 832.448 24.1420   6
   0  -1   1 859.807 24.1409   6
   0  -1   1 849.864 24.0321   5
   0  -1   1 877.393 24.0349   2
   0  -1   1 846.922 24.1136   4
   0  -1   1 912.538 24.0800   1
   0  -1   1 873.441 24.0351   7
   0  -1   1 863.818 24.1226   4
   0  -1   1 866.751 24.0401   3
   0  -1   1 888.196 24.0427   8
  -1   1  -1 4448.08 124.835   7
  -1   1  -1 4338.54 124.614   1
  -1   1  -1 4577.42 124.796   2
  -1   1  -1 4611.71 124.603   4
  -1   1  -1 4558.47 124.854   2
  -1   1  -1 4392.10 124.616   6
  -1   1  -1 4409.64 124.652   3
   1  -1   1 4473.78 124.913   2
   1  -1   1 4685.60 124.629   6
   1  -1   1 4798.91 124.956   2
   1  -1   1 4540.07 124.527   1
   1  -1   1 4375.18 124.784   3
   1  -1   1 4568.13 124.754   7
   1  -1   1 4456.48 124.821   7
   1  -1   1 4665.33 124.581   4
  -2   1  -1 1226.73 34.7049   4
  -2   1  -1 1256.57 34.9616   3
  -2   1  -1 1244.29 34.5165   2
  -2   1  -1 1153.09 34.7014   6
  -2   1  -1 1273.07 34.4643   5
  -2   1  -1 1234.79 34.4128   7
   2  -1   1 1306.39 34.4115   7
   2  -1   1 1237.40 34.4765   5
   2  -1   1 1216.45 34.8616   3
   2  -1   1 1254.15 34.4553   5
  -3   1  -1 668.815 19.0669   4
  -3   1  -1 700.743 19.7072   3
  -3   1  -1 654.666 18.6432   7
  -3   1  -1 608.671 18.9977   6
  -3   1  -1 660.548 18.8624   2
   3  -1   1 656.723 18.8624   5
   3  -1   1 662.183 19.5324   3
  -4   1  -1 118.087 6.90634   3
  -4   1  -1 98.8326 5.26984   4
  -4   1  -1 103.248 4.42398   7
  -4   1  -1 110.646 4.99800   2
   4  -1   1 111.292 6.42890   3
   4  -1   1 114.755 5.13950   5
  -5   1  -1 14.4946 3.60981   3
  -5   1  -1 10.4548 2.42184   2
  -5   1  -1 12.2172 1.94735   7
  -5   1  -1 13.4661 2.65752   4
   5  -1   1 10.2783 2.46683   5
   5  -1   1 13.6321 3.38351   3
  -6   1  -1 9.94090 2.13299   7
  -6   1  -1 11.5952 2.85340   4
  -6   1  -1 12.4808 2.64835   2
  -6   1  -1 11.1410 4.10266   3
   6  -1   1 10.7608 3.69314   3
   6  -1   1 12.8392 2.93089   5
  -7   1  -1 49.8936 3.59096   7
  -7   1  -1 52.3957 6.15577   3
  -7   1  -1 41.8888 4.08776   2
  -7   1  -1 49.5431 4.56518   4
   7  -1   1 55.7378 6.58133   3
   7  -1   1 56.7754 4.59642   5
  -8   1  -1 2.17397 2.58157   7
  -8   1  -1 1.19342 3.70951   4
  -8   1  -1 1.85225 3.25033   2
   8  -1   1 -1.8744 3.41310   5
   8  -1   1 -0.5094 2.27578   8
   8  -1   1 1.51959 4.56567   3
  -9   1  -1 37.2576 3.85840   7
  -9   1  -1 37.5835 4.62704   2
  -9   1  -1 36.9017 5.11880   4
   9  -1   1 33.8747 6.14422   3
   9  -1   1 42.0985 5.17693   5
 -10   1  -1 146.059 8.57274   2
 -10   1  -1 169.290 9.39761   4
 -10   1  -1 153.185 7.58667   7
  10  -1   1 162.633 9.03863   5
  10  -1   1 145.633 11.1903   3
 -11   1  -1 17.2891 4.04747   7
 -11   1  -1 13.1002 4.71652   2
  11  -1   1 5.75823 4.74058   5
  11  -1   1 4.74912 6.19272   3
  11   0  -1 -0.7998 4.67905   5
  11   0  -1 -10.381 6.02129   3
 -11   0   1 2.96411 3.35872   7
 -11   0   1 -0.0810 4.32162   2
  10   0  -1 101.704 9.13253   3
  10   0  -1 94.5016 8.12829   5
  10   0  -1 110.950 6.36554   8
 -10   0   1 103.430 6.04721   7
 -10   0   1 95.4217 7.49289   2
   9   0  -1 39.1540 6.66757   3
   9   0  -1 48.6286 4.00672   8
   9   0  -1 53.5506 5.62524   5
  -9   0   1 42.1610 7.08567   3
  -9   0   1 56.9107 4.71148   7
  -9   0   1 61.9676 5.21806   4
  -9   0   1 47.5197 4.89761   2
   8   0  -1 57.6230 5.35323   5
   8   0  -1 51.8876 6.51665   3
   8   0  -1 50.9023 3.77800   8
  -8   0   1 48.8465 4.68174   4
  -8   0   1 55.1369 7.13648   3
  -8   0   1 45.1096 3.72090   7
  -8   0   1 43.3854 4.44667   2
   7   0  -1 156.397 6.29868   8
   7   0  -1 164.063 9.09994   5
   7   0  -1 163.007 9.17602   3
  -7   0   1 153.347 7.13606   2
  -7   0   1 148.361 6.28026   7
  -7   0   1 165.667 7.22216   4
  -7   0   1 166.095 9.73210   3
   6   0  -1 34.5586 3.72692   5
   6   0  -1 37.0475 4.78270   3
   6   0  -1 35.5837 2.76229   8
  -6   0   1 35.6728 3.31760   4
  -6   0   1 30.0138 2.60987   7
  -6   0   1 39.7223 4.99229   3
  -6   0   1 29.8192 3.18298   2
   5   0  -1 15.7337 3.47447   3
   5   0  -1 20.0097 2.96085   5
   5   0  -1 20.3306 2.12957   8
  -5   0   1 18.0836 2.49331   4
  -5   0   1 21.7025 2.09870   7
  -5   0   1 23.5427 3.81758   3
  -5   0   1 20.7188 2.55976   2
   4   0  -1 102.655 5.34036   5
   4   0  -1 104.449 4.20482   8
   4   0  -1 105.100 6.40249   3
  -4   0   1 100.945 4.09419   7
  -4   0   1 100.522 4.74427   4
  -4   0   1 99.7101 4.74500   2
  -4   0   1 103.137 6.63721   3
   3   0  -1 80.4994 3.72049   5
   3   0  -1 85.8565 3.04914   8
  -3   0   1 86.8515 4.50054   3
  -3   0   1 82.0190 3.04272   7
  -3   0   1 90.0465 3.36300   4
  -3   0   1 85.4661 3.38438   2
   2   0  -1 184.205 5.91951   5
   2   0  -1 184.217 5.47556   8
   2   0  -1 190.461 5.48640   7
   2   0  -1 197.215 5.52526   4
  -2   0   1 174.882 5.88224   5
  -2   0   1 181.746 5.68785   2
  -2   0   1 182.828 5.46401   7
  -2   0   1 188.147 6.48512   3
  -2   0   1 189.613 5.62643   4
  -2   0   1 173.785 5.30008   1
   1   0  -1 2113.75 56.8817   3
   1   0  -1 2052.96 56.5821   2
   1   0  -1 1951.22 56.6574   1
   1   0  -1 2105.87 56.5480   8
   1   0  -1 2092.60 56.6881   5
   1   0  -1 2045.09 56.6101   7
   1   0  -1 2078.66 56.6790   5
  -1   0   1 1957.69 56.6409   1
  -1   0   1 2027.33 56.7348   2
  -1   0   1 2034.05 56.8668   3
  -1   0   1 2011.96 56.5980   7
  -1   0   1 2019.61 56.6773   5
  -1   0   1 2179.89 56.6954   5
  -1   0   1 2100.03 56.7124   8
  -1   0  -1 113.703 3.57128   2
  -1   0  -1 114.700 3.47555   7
  -1   0  -1 118.936 3.58128   5
  -1   0  -1 119.136 3.54485   4
   1   0   1 125.575 3.53593   4
   1   0   1 110.848 3.76483   3
   1   0   1 117.951 3.57461   5
   1   0   1 121.330 3.47832   7
   1   0   1 116.211 3.56701   2
  -2   0  -1 32.4205 1.61828   7
  -2   0  -1 33.3766 1.88496   2
  -2   0  -1 35.8852 2.72183   3
  -2   0  -1 31.8159 1.83030   4
   2   0   1 36.7625 2.03710   5
   2   0   1 31.6278 2.53696   3
  -3   0  -1 171.182 5.67328   4
  -3   0  -1 173.238 6.87407   3
  -3   0  -1 163.558 5.72182   2
  -3   0  -1 159.437 5.37948   7
   3   0   1 174.511 5.87743   5
   3   0   1 170.432 5.23500   8
   3   0   1 167.802 6.66232   3
  -4   0  -1 170.426 6.18740   7
  -4   0  -1 188.583 6.85823   2
  -4   0  -1 173.839 6.76043   4
  -4   0  -1 195.569 8.67753   3
   4   0   1 184.875 7.04286   5
   4   0   1 179.101 6.03684   8
   4   0   1 195.032 8.31846   3
  -5   0  -1 162.710 6.43012   4
  -5   0  -1 153.563 5.77815   7
  -5   0  -1 180.986 8.48459   3
  -5   0  -1 155.463 6.42167   2
   5   0   1 157.585 5.55456   8
   5   0   1 164.148 6.67953   5
   5   0   1 163.039 7.89314   3
  -6   0  -1 5.79832 2.65036   4
  -6   0  -1 9.26239 3.96913   3
  -6   0  -1 1.93467 2.44391   2
  -6   0  -1 5.77832 2.04426   7
   6   0   1 6.04314 1.85002   8
   6   0   1 7.33808 2.77191   5
   6   0   1 7.11071 3.42155   3
  -7   0  -1 20.4694 3.41621   2
  -7   0  -1 25.5938 3.80474   4
  -7   0  -1 18.9247 2.87454   7
   7   0   1 26.5636 4.03409   5
   7   0   1 25.5281 4.88879   3
   7   0   1 23.7312 2.73573   8
  -8   0  -1 8.63806 3.47635   2
  -8   0  -1 16.0558 2.97248   7
  -8   0  -1 21.9389 3.99613   4
   8   0   1 5.96707 4.62943   3
   8   0   1 13.2300 3.93716   5
   8   0   1 19.4917 2.92584   8
  -9   0  -1 20.0693 3.39130   7
  -9   0  -1 25.5001 4.31700   2
  -9   0  -1 21.5734 4.24788   4
   9   0   1 13.3369 5.25298   3
   9   0   1 16.9950 4.46480   5
 -10   0  -1 18.6858 3.63666   7
 -10   0  -1 23.1349 4.85760   2
  10   0   1 8.05585 5.80695   3
  10   0   1 23.8413 5.12551   5
 -11   0  -1 105.225 7.02669   7
 -11   0  -1 104.562 8.35227   2
  11   0   1 110.567 10.4108   3
  11   0   1 101.529 8.57793   5
  12  -1  -1 -7.1454 6.60125   3
  12  -1  -1 -0.1092 4.93507   5
 -12   1   1 4.48794 3.77096   7
 -12   1   1 0.83864 4.35027   2
  11  -1  -1 4.53057 4.86901   5
  11  -1  -1 11.4844 6.56320   3
 -11   1   1 13.1943 4.49064   2
 -11   1   1 10.7170 3.60759   7
  10  -1  -1 277.140 10.0378   8
  10  -1  -1 268.772 14.0851   3
  10  -1  -1 291.086 12.0557   5
 -10   1   1 268.003 11.1852   2
 -10   1   1 268.032 10.1788   7
   9  -1  -1 35.6772 6.16272   3
   9  -1  -1 40.3457 4.66667   8
   9  -1  -1 35.0295 5.03352   5
  -9   1   1 31.5410 4.36949   2
  -9   1   1 35.2257 3.61595   7
  -9   1   1 33.7079 6.61596   3
  -9   1   1 38.2028 4.90659   4
   8  -1  -1 93.9937 5.13996   8
   8  -1  -1 104.738 8.73608   3
   8  -1  -1 97.8120 7.03249   5
  -8   1   1 99.3890 5.19040   7
  -8   1   1 95.3284 8.37076   3
  -8   1   1 90.5068 6.55503   4
  -8   1   1 90.2580 6.03760   2
   7  -1  -1 115.961 5.04821   8
   7  -1  -1 117.450 6.69319   5
  -7   1   1 118.709 6.40949   4
  -7   1   1 115.519 5.14585   7
  -7   1   1 115.492 8.39021   3
  -7   1   1 108.335 5.85691   2
   6  -1  -1 83.0869 3.96941   8
   6  -1  -1 81.6511 6.42748   3
   6  -1  -1 87.0520 5.38805   5
  -6   1   1 84.6118 4.70625   2
  -6   1   1 83.5901 4.08193   7
  -6   1   1 99.1772 7.01808   3
  -6   1   1 78.5610 5.03578   4
   5  -1  -1 11.1001 2.64827   5
   5  -1  -1 9.87216 1.67660   8
   5  -1  -1 7.97593 3.31600   3
  -5   1   1 9.95567 3.48622   3
  -5   1   1 10.7936 1.81000   7
  -5   1   1 9.27280 2.43886   4
  -5   1   1 8.59853 2.14911   2
   4  -1  -1 43.1543 2.63349   8
   4  -1  -1 45.6040 4.19715   3
   4  -1  -1 46.7064 3.35461   5
  -4   1   1 39.6503 3.43635   2
  -4   1   1 41.9587 4.15876   3
  -4   1   1 40.4030 2.76506   7
  -4   1   1 43.5092 3.82913   5
  -4   1   1 43.1638 3.80776   4
   3  -1  -1 117.345 3.86629   1
   3  -1  -1 131.064 4.56708   5
   3  -1  -1 127.111 3.93209   8
  -3   1   1 128.724 4.06856   8
  -3   1   1 120.125 4.61143   6
  -3   1   1 131.038 4.06983   7
  -3   1   1 124.814 4.00761   1
  -3   1   1 133.118 4.35510   2
  -3   1   1 127.786 4.54733   5
  -3   1   1 131.358 5.29847   3
  -3   1   1 124.290 4.53172   4
   2  -1  -1 599.069 15.7815   7
  -2   1   1 551.640 16.1186   4
  -2   1   1 586.005 15.9152   2
  -2   1   1 568.619 15.7817   7
  -2   1   1 537.123 16.2015   6
  -2   1   1 554.365 16.4570   3
  -2   1   1 555.307 16.0282   5
  -2   1   1 565.700 15.7945   8
  -2   1   1 552.521 15.8356   1
   1  -1  -1 3688.95 101.291   4
   1  -1  -1 3846.03 101.353   8
   1  -1  -1 3626.68 101.242   1
   1  -1  -1 3718.15 101.259   3
   1  -1  -1 3219.28 101.271   6
   1  -1  -1 4006.95 101.280   2
   1  -1  -1 3693.74 101.299   4
   1  -1  -1 3661.81 101.290   7
   1  -1  -1 3726.50 101.276   2
   1  -1  -1 3686.40 101.290   7
   1  -1  -1 3486.53 101.335   6
   1  -1  -1 3814.62 101.333   5
  -1   1   1 3482.04 101.337   6
  -1   1   1 3760.44 101.303   4
  -1   1   1 3810.96 101.289   2
  -1   1   1 3593.65 101.306   1
  -1   1   1 3750.03 101.438   7
  -1   1   1 3690.64 101.295   4
  -1   1   1 3660.69 101.269   3
  -1   1   1 3629.86 101.373   7
  -1   1   1 3707.37 101.712   5
   0  -1  -1 174.678 4.98426   8
   0  -1  -1 170.995 4.95125   7
   0  -1  -1 170.867 5.03514   4
   0  -1  -1 162.012 5.03542   6
   0  -1  -1 176.531 5.00006   5
   0  -1  -1 170.938 4.96375   3
   0   1   1 182.206 5.01792   1
   0   1   1 176.724 4.99665   5
   0   1   1 166.087 4.92399   2
   0   1   1 175.653 5.04981   4
   0   1   1 173.661 4.95246   7
   0   1   1 182.388 4.95879   3
   0   1   1 180.972 5.09992   6
  -1  -1  -1 1466.37 40.1843   8
  -1  -1  -1 1417.35 40.1799   7
  -1  -1  -1 1494.75 40.1626   4
  -1  -1  -1 1372.46 40.2545   2
   1   1   1 1487.53 40.1955   8
   1   1   1 1578.14 40.3102   4
   1   1   1 1459.09 40.3551   5
   1   1   1 1399.05 40.1691   7
   1   1   1 1409.54 40.5114   3
  -2  -1  -1 22.8503 2.22285   3
  -2  -1  -1 19.3871 1.70427   2
  -2  -1  -1 19.8561 1.37782   4
  -2  -1  -1 19.3680 1.45715   7
   2   1   1 23.4857 1.75070   5
   2   1   1 22.9396 1.51889   8
   2   1   1 23.9479 2.10753   3
  -3  -1  -1 197.521 6.89783   2
  -3  -1  -1 197.596 6.54047   7
  -3  -1  -1 215.467 8.36913   3
  -3  -1  -1 206.567 6.60736   4
   3   1   1 200.744 7.16948   5
   3   1   1 206.197 8.02603   3
   3   1   1 213.324 6.55798   8
  -4  -1  -1 342.351 10.6388   4
  -4  -1  -1 351.206 12.6417   3
  -4  -1  -1 336.676 10.5004   7
  -4  -1  -1 337.928 10.9739   2
   4   1   1 345.912 12.2630   3
   4   1   1 345.070 11.2155   5
   4   1   1 342.726 10.4290   8
  -5  -1  -1 1.49210 2.00619   4
  -5  -1  -1 0.46956 2.15818   2
  -5  -1  -1 -2.3512 1.64206   7
  -5  -1  -1 1.70233 3.35060   3
   5   1   1 -1.6616 1.68290   8
   5   1   1 -2.2619 2.93356   3
   5   1   1 1.25790 2.34812   5
  -6  -1  -1 112.788 5.10240   7
  -6  -1  -1 117.440 6.60163   2
  -6  -1  -1 117.225 9.36811   3
  -6  -1  -1 123.310 5.74146   4
   6   1   1 123.363 5.15666   8
   6   1   1 117.338 8.61727   3
   6   1   1 115.548 6.35436   5
  -7  -1  -1 90.3446 6.19627   2
  -7  -1  -1 84.3378 5.91998   4
  -7  -1  -1 89.3139 5.25515   7
   7   1   1 95.5269 8.10538   3
   7   1   1 97.9217 7.69181   5
   7   1   1 98.5830 5.13570   8
  -8  -1  -1 48.6790 4.94538   2
  -8  -1  -1 53.4700 4.85972   4
  -8  -1  -1 39.2660 3.92426   7
   8   1   1 54.8138 7.00536   3
   8   1   1 55.6130 4.09883   8
   8   1   1 43.8943 5.21733   5
  -9  -1  -1 1.21865 2.93997   7
  -9  -1  -1 2.34080 3.91359   2
  -9  -1  -1 1.78803 3.63318   4
   9   1   1 -9.9474 3.63789   5
   9   1   1 -0.1026 5.21399   3
   9   1   1 2.83103 2.97996   8
 -10  -1  -1 4.39453 4.40255   2
 -10  -1  -1 9.02559 3.38895   7
  10   1   1 5.35330 4.68598   5
  10   1   1 8.81465 6.11666   3
 -11  -1  -1 34.4585 4.64927   7
 -11  -1  -1 33.3218 5.74963   2
  11   1   1 28.5259 7.34330   3
  11   1   1 34.9721 5.87714   5
  12  -2  -1 -4.3644 4.98978   5
  12  -2  -1 -0.4342 6.95089   3
 -12   2   1 5.18262 3.94866   7
 -12   2   1 3.43916 4.49974   2
  11  -2  -1 3.11427 4.72877   5
  11  -2  -1 -5.1217 6.04735   3
 -11   2   1 12.4698 3.67830   7
 -11   2   1 4.10989 4.04829   2
  10  -2  -1 22.2304 4.96812   5
  10  -2  -1 21.6663 6.46163   3
  10  -2  -1 16.4565 3.21637   8
 -10   2   1 25.2981 4.87316   4
 -10   2   1 15.7897 6.80147   3
 -10   2   1 19.7532 4.16545   2
 -10   2   1 20.8657 3.56207   7
   9  -2  -1 37.5376 4.99454   5
   9  -2  -1 27.8425 5.82720   3
  -9   2   1 27.5022 3.46360   7
  -9   2   1 21.1569 3.98039   2
  -9   2   1 28.2168 4.59358   4
  -9   2   1 13.6231 5.98147   3
   8  -2  -1 9.59802 2.57330   8
   8  -2  -1 15.1950 4.84978   3
  -8   2   1 9.65577 2.71833   7
  -8   2   1 10.4091 3.75682   4
  -8   2   1 11.7492 3.23144   2
  -8   2   1 7.73334 5.06989   3
   7  -2  -1 41.6635 3.42302   8
   7  -2  -1 29.4249 4.78379   3
   7  -2  -1 48.8605 4.50442   5
  -7   2   1 41.9687 3.60033   2
  -7   2   1 41.0532 5.32354   3
  -7   2   1 47.8081 3.64851   7
  -7   2   1 38.8398 4.15451   4
   6  -2  -1 7.17645 2.74491   5
   6  -2  -1 9.54864 1.72376   8
   6  -2  -1 4.22421 3.27971   3
  -6   2   1 5.63914 2.17466   2
  -6   2   1 5.95890 2.66606   4
  -6   2   1 5.10241 1.84788   7
  -6   2   1 8.09334 3.52632   3
   5  -2  -1 15.2492 1.67095   8
   5  -2  -1 10.2340 3.37335   3
   5  -2  -1 13.9257 2.63545   5
  -5   2   1 16.8211 3.76113   3
  -5   2   1 12.7581 2.83356   6
  -5   2   1 13.4183 1.74286   8
  -5   2   1 14.3424 1.95288   7
  -5   2   1 15.1555 2.24222   2
  -5   2   1 16.9412 2.66571   5
  -5   2   1 10.6503 2.69527   4
   4  -2  -1 313.057 10.0805   5
   4  -2  -1 309.007 10.9635   3
   4  -2  -1 320.761 9.21342   8
  -4   2   1 325.116 10.0830   5
  -4   2   1 311.540 9.51846   1
  -4   2   1 315.636 9.52853   7
  -4   2   1 314.471 11.1369   3
  -4   2   1 299.226 10.5249   6
  -4   2   1 310.270 9.37327   8
  -4   2   1 324.166 9.79098   2
  -4   2   1 306.073 10.3821   4
  -3   2   1 2150.11 58.5283   8
  -3   2   1 2187.78 58.6808   2
  -3   2   1 2123.81 59.3474   3
  -3   2   1 2116.01 58.5908   7
  -3   2   1 2092.54 59.0916   4
  -3   2   1 2153.34 58.8282   5
  -3   2   1 2025.62 59.1906   6
  -3   2   1 2090.49 58.6503   1
   2  -2  -1 307.862 8.92946   7
   2  -2  -1 317.009 8.87034   2
   2  -2  -1 316.496 9.67367   3
   2  -2  -1 311.679 9.53235   4
   2  -2  -1 317.529 8.98966   7
  -2   2   1 318.009 9.01781   7
  -2   2   1 306.757 9.52098   4
  -2   2   1 319.581 8.97831   2
  -2   2   1 301.726 9.40382   3
  -2   2   1 323.846 9.13930   5
  -2   2   1 308.747 9.72052   6
  -2   2   1 313.488 8.90130   7
  -2   2   1 309.854 9.19330   1
  -2   2   1 313.875 8.99986   8
   1  -2  -1 112.030 4.23293   4
   1  -2  -1 111.360 3.36442   2
   1  -2  -1 123.135 3.69398   5
   1  -2  -1 113.444 3.59829   7
  -1   2   1 115.750 3.57937   5
  -1   2   1 107.035 4.01324   1
  -1   2   1 111.635 3.72398   8
  -1   2   1 114.535 3.33468   2
  -1   2   1 115.758 3.56954   7
  -1   2   1 109.354 4.53994   6
   0  -2  -1 245.250 6.99325   7
   0  -2  -1 237.275 6.95200   2
   0  -2  -1 215.844 7.23232   6
   0  -2  -1 230.296 6.95657   3
   0  -2  -1 235.806 7.17185   4
   0   2   1 244.356 7.34862   6
   0   2   1 242.580 6.89426   3
   0   2   1 241.108 7.05805   8
   0   2   1 243.816 7.17391   1
   0   2   1 244.128 7.03762   5
   0   2   1 236.631 6.94587   7
   0   2   1 234.927 6.89350   2
  -1  -2  -1 431.323 12.7215   7
  -1  -2  -1 425.461 12.8134   2
  -1  -2  -1 460.871 12.7315   4
   1   2   1 453.942 12.9483   5
   1   2   1 448.520 13.1088   3
   1   2   1 463.680 12.8146   8
  -2  -2  -1 891.284 24.8155   4
  -2  -2  -1 923.649 25.8558   3
  -2  -2  -1 847.683 25.0929   2
  -2  -2  -1 887.746 24.9364   7
   2   2   1 899.887 24.9853   8
   2   2   1 878.130 25.2613   5
   2   2   1 879.922 25.6800   3
  -3  -2  -1 63.1048 3.21285   4
  -3  -2  -1 68.3858 5.89790   3
  -3  -2  -1 52.3681 3.37130   7
  -3  -2  -1 58.1347 3.98209   2
   3   2   1 59.9791 4.29555   5
   3   2   1 63.8446 5.32135   3
   3   2   1 61.7640 3.65134   8
  -4  -2  -1 210.164 7.11063   7
  -4  -2  -1 223.001 9.38001   3
  -4  -2  -1 209.123 7.03075   4
  -4  -2  -1 199.955 7.49104   2
   4   2   1 218.578 8.97705   3
   4   2   1 217.872 7.19261   8
   4   2   1 206.440 7.81259   5
  -5  -2  -1 6.82062 2.10393   4
  -5  -2  -1 6.55447 2.47233   2
  -5  -2  -1 2.75331 3.52266   3
  -5  -2  -1 6.52095 2.02250   7
   5   2   1 7.98169 3.33948   3
   5   2   1 7.90691 2.11183   8
   5   2   1 5.34210 2.64792   5
  -6  -2  -1 175.557 6.93128   4
  -6  -2  -1 161.086 6.63858   7
   6   2   1 173.883 6.75883   8
   6   2   1 174.679 9.46161   5
  -7  -2  -1 53.9730 4.87347   2
  -7  -2  -1 62.3816 4.72175   7
  -7  -2  -1 62.3538 5.28623   4
   7   2   1 58.4575 5.26052   5
   7   2   1 69.0255 4.87224   8
   7   2   1 54.0814 6.18078   3
  -8  -2  -1 6.75716 3.80114   2
  -8  -2  -1 6.94389 3.05665   7
  -8  -2  -1 10.6965 3.56020   4
   8   2   1 12.0011 4.13746   5
   8   2   1 8.74843 5.29767   3
   8   2   1 9.77567 3.14969   8
  -9  -2  -1 36.6823 6.01841   4
  -9  -2  -1 44.8368 4.47082   7
  -9  -2  -1 43.4725 5.39341   2
   9   2   1 48.1441 5.60268   5
   9   2   1 40.0331 4.26972   8
   9   2   1 43.4662 6.96930   3
 -10  -2  -1 4.02441 3.54050   7
 -10  -2  -1 9.42432 4.74862   2
  10   2   1 13.4659 4.73526   5
  10   2   1 0.90375 5.97995   3
 -11  -2  -1 0.62051 5.11760   2
 -11  -2  -1 11.1787 4.42851   7
  11   2   1 3.80004 5.12139   5
  11   2   1 11.5047 7.21526   3
  12  -3  -1 39.1681 4.73616   2
  12  -3  -1 48.3083 6.37659   5
  12  -3  -1 24.4359 7.65196   3
 -12   3   1 44.9052 4.95773   7
 -12   3   1 49.3237 5.77202   2
  11  -3  -1 93.0090 8.17385   5
  11  -3  -1 66.5462 8.42670   3
 -11   3   1 92.1806 6.38847   7
 -11   3   1 83.6362 7.12399   2
  10  -3  -1 22.2678 4.84446   5
  10  -3  -1 20.5823 6.23438   3
  10  -3  -1 14.2130 3.15426   8
 -10   3   1 18.2831 4.02537   2
 -10   3   1 15.5833 3.57215   7
 -10   3   1 27.3599 5.12515   4
 -10   3   1 21.5347 6.82205   3
   9  -3  -1 56.9103 5.57534   5
   9  -3  -1 56.6715 6.72832   3
  -9   3   1 60.3495 7.52551   3
  -9   3   1 55.9756 4.78304   2
  -9   3   1 57.6419 4.41038   7
  -9   3   1 52.9353 5.59384   4
   8  -3  -1 30.4912 5.51050   3
   8  -3  -1 37.5583 4.87990   5
   8  -3  -1 43.6532 3.23615   8
  -8   3   1 33.7739 5.76516   3
  -8   3   1 38.5478 3.62663   7
  -8   3   1 34.7174 3.83743   2
  -8   3   1 34.3008 4.73659   4
  -8   3   1 37.7627 4.50341   6
   7  -3  -1 33.5892 4.79560   3
   7  -3  -1 34.5810 2.59047   8
   7  -3  -1 33.5292 3.97243   5
  -7   3   1 41.0554 4.07831   5
  -7   3   1 32.5356 3.26925   2
  -7   3   1 38.5363 4.21809   4
  -7   3   1 32.5576 4.19983   6
  -7   3   1 31.4225 3.03888   7
  -7   3   1 29.4027 5.00974   3
  -7   3   1 30.8741 2.81276   8
   6  -3  -1 25.9539 4.03426   3
   6  -3  -1 32.2513 3.36635   5
   6  -3  -1 30.0463 2.46342   8
  -6   3   1 33.2479 2.51987   1
  -6   3   1 31.7610 2.40431   8
  -6   3   1 26.3308 2.62164   7
  -6   3   1 27.8700 3.68051   6
  -6   3   1 30.3727 2.82178   2
  -6   3   1 25.8588 3.47849   4
  -6   3   1 28.4544 3.25745   5
  -6   3   1 29.9761 4.44344   3
   5  -3  -1 163.896 5.27782   8
   5  -3  -1 172.109 6.46455   5
   5  -3  -1 154.968 7.31523   3
  -5   3   1 169.256 5.99137   2
  -5   3   1 168.844 7.58443   3
  -5   3   1 159.388 6.90730   4
  -5   3   1 159.058 6.35609   5
  -5   3   1 156.843 5.73109   7
  -5   3   1 154.888 5.50745   8
  -5   3   1 151.795 7.19522   6
  -5   3   1 162.038 5.81622   1
   4  -3  -1 15.4461 1.72515   2
   4  -3  -1 12.9524 3.10407   3
   4  -3  -1 19.1676 1.81595   7
  -4   3   1 17.4855 3.62293   6
  -4   3   1 12.8248 2.33704   5
  -4   3   1 12.1951 3.23604   3
  -4   3   1 14.6308 1.79599   8
  -4   3   1 14.9936 3.17016   4
  -4   3   1 19.3563 2.45899   1
  -4   3   1 17.3935 2.09870   2
  -4   3   1 14.8279 2.07884   7
   3  -3  -1 260.262 9.09226   4
   3  -3  -1 271.622 8.08701   7
   3  -3  -1 278.568 7.92891   2
  -3   3   1 264.390 9.08219   4
  -3   3   1 272.611 8.51023   1
  -3   3   1 279.558 8.15905   2
  -3   3   1 286.660 8.16224   8
  -3   3   1 270.888 8.89219   3
  -3   3   1 256.802 9.39903   6
  -3   3   1 276.771 8.36313   5
  -3   3   1 271.930 8.22676   7
   2  -3  -1 37.8425 1.82161   7
   2  -3  -1 39.0466 1.46839   2
   2  -3  -1 42.1195 2.81882   4
  -2   3   1 37.6945 1.85305   5
  -2   3   1 34.6432 3.10586   6
  -2   3   1 38.4913 2.71753   4
  -2   3   1 40.4322 2.02253   8
  -2   3   1 38.2752 2.38143   1
   1  -3  -1 1554.11 44.7410   4
   1  -3  -1 1588.78 44.3248   7
   1  -3  -1 1592.77 44.1992   2
  -1   3   1 1586.33 44.3629   8
  -1   3   1 1578.81 44.9291   6
  -1   3   1 1697.62 44.3568   7
  -1   3   1 1634.69 44.3055   5
  -1   3   1 1564.64 44.5444   1
   0  -3  -1 146.824 4.83113   3
   0  -3  -1 155.179 4.85065   7
   0  -3  -1 157.887 5.10414   4
   0  -3  -1 151.811 4.80461   2
   0   3   1 160.791 4.94068   8
   0   3   1 157.557 5.07243   1
   0   3   1 147.607 5.30727   6
   0   3   1 155.781 4.89450   5
  -1  -3  -1 394.469 12.0457   2
  -1  -3  -1 418.438 11.9917   4
  -1  -3  -1 407.342 11.9656   7
   1   3   1 410.750 12.3118   3
   1   3   1 423.413 12.2301   5
   1   3   1 418.163 12.0295   1
   1   3   1 413.488 12.0723   8
  -2  -3  -1 294.853 8.89505   4
  -2  -3  -1 294.955 9.07834   7
  -2  -3  -1 285.270 9.32156   2
   2   3   1 296.453 10.0260   3
   2   3   1 291.569 9.23525   8
   2   3   1 300.386 9.59134   5
  -3  -3  -1 13.8440 2.40869   2
  -3  -3  -1 17.9467 2.20327   7
  -3  -3  -1 15.0769 1.85660   4
  -3  -3  -1 20.0556 3.74474   3
   3   3   1 22.4528 2.78789   5
   3   3   1 17.5843 2.33516   8
   3   3   1 20.3789 3.41119   3
  -4  -3  -1 26.3812 2.92284   2
  -4  -3  -1 30.7030 2.39303   4
  -4  -3  -1 26.9646 2.54054   7
  -4  -3  -1 25.1439 4.17150   3
   4   3   1 30.0645 4.06917   3
   4   3   1 29.1998 2.64018   8
   4   3   1 28.5226 3.15928   5
  -5  -3  -1 61.0202 4.52815   2
  -5  -3  -1 72.0310 3.93872   4
  -5  -3  -1 57.6121 4.05403   7
   5   3   1 66.0152 6.20695   3
   5   3   1 63.2311 4.27836   8
   5   3   1 66.0805 4.99719   5
  -6  -3  -1 288.941 10.9321   2
  -6  -3  -1 296.354 10.2135   7
  -6  -3  -1 304.381 10.2285   4
   6   3   1 295.060 11.2929   5
   6   3   1 302.568 10.3467   8
   6   3   1 305.260 12.7471   3
  -7  -3  -1 27.4761 3.56695   7
  -7  -3  -1 27.0529 4.25565   2
  -7  -3  -1 25.8508 3.59501   4
   7   3   1 23.2751 5.50841   3
   7   3   1 33.2307 4.62993   5
  -8  -3  -1 2.44673 3.17020   4
  -8  -3  -1 -2.6513 2.94521   7
  -8  -3  -1 4.15062 3.87880   2
   8   3   1 -1.6196 3.07202   8
   8   3   1 -0.4906 4.97827   3
   8   3   1 -4.4822 3.70493   5
  -9  -3  -1 1.26670 4.24707   2
  -9  -3  -1 1.52697 3.38041   7
   9   3   1 4.03340 4.38219   5
   9   3   1 -0.8636 5.71086   3
   9   3   1 2.74352 3.50903   8
 -10  -3  -1 -0.2486 3.61283   7
 -10  -3  -1 -4.4125 4.66325   2
  10   3   1 -9.0715 4.34471   5
  10   3   1 1.17717 6.40905   3
  12  -4  -1 12.7578 3.75549   2
  12  -4  -1 7.00526 3.52835   7
  12  -4  -1 -13.625 6.17134   3
 -12   4   1 -4.3700 4.01174   2
 -12   4   1 8.89360 4.08984   7
  11  -4  -1 6.60024 4.93339   5
  11  -4  -1 6.05123 6.12888   3
  11  -4  -1 11.3007 3.47088   2
  11  -4  -1 5.03100 3.17383   7
 -11   4   1 19.0871 5.57196   4
 -11   4   1 2.05654 3.64499   7
 -11   4   1 0.29342 3.94535   2
  10  -4  -1 7.39716 3.55862   8
  10  -4  -1 19.5085 3.36553   2
  10  -4  -1 14.2445 5.72882   3
  10  -4  -1 18.3600 4.69533   5
 -10   4   1 17.4851 5.03053   4
 -10   4   1 11.4162 3.69739   2
 -10   4   1 18.2643 3.68189   7
   9  -4  -1 28.5157 5.72635   3
   9  -4  -1 34.3201 4.32086   6
   9  -4  -1 35.0172 5.01411   5
   9  -4  -1 30.1554 3.74113   8
   9  -4  -1 30.1744 3.35762   2
  -9   4   1 31.0826 3.77517   7
  -9   4   1 27.2753 5.01732   4
  -9   4   1 30.4423 6.19866   3
  -9   4   1 32.9356 4.99822   6
  -9   4   1 24.3330 3.77691   2
   8  -4  -1 20.3060 2.53233   8
   8  -4  -1 17.6611 2.77332   2
   8  -4  -1 18.4486 4.16497   5
   8  -4  -1 14.7376 2.68588   7
   8  -4  -1 13.9767 5.67615   3
  -8   4   1 20.4988 3.36723   2
  -8   4   1 16.3127 2.72482   8
  -8   4   1 21.7364 4.37181   4
  -8   4   1 18.5690 4.47912   6
  -8   4   1 25.2685 3.30876   7
  -8   4   1 14.6914 5.16074   3
   7  -4  -1 32.8050 2.48421   8
   7  -4  -1 32.9135 4.67785   3
   7  -4  -1 28.2315 2.43649   1
   7  -4  -1 30.8265 2.79049   2
   7  -4  -1 32.7665 3.94294   5
  -7   4   1 29.7810 4.84295   3
  -7   4   1 29.1609 2.71055   8
  -7   4   1 32.4962 3.19049   7
  -7   4   1 31.3698 4.41821   6
  -7   4   1 30.2306 3.14272   2
  -7   4   1 37.4455 3.93507   5
  -7   4   1 24.0112 4.08474   4
   6  -4  -1 221.577 9.40947   3
   6  -4  -1 233.175 7.62733   2
   6  -4  -1 226.486 7.62503   7
   6  -4  -1 246.787 8.63158   5
  -6   4   1 225.293 9.26755   4
  -6   4   1 246.949 8.59608   5
  -6   4   1 239.566 7.63605   8
  -6   4   1 239.760 9.83281   3
  -6   4   1 231.717 7.99623   1
  -6   4   1 227.698 8.00893   7
  -6   4   1 212.326 9.48528   6
  -6   4   1 238.995 8.03481   2
   5  -4  -1 274.822 8.26632   2
   5  -4  -1 265.673 8.40419   7
   5  -4  -1 256.743 9.72724   3
  -5   4   1 269.963 9.94793   3
  -5   4   1 259.947 10.2508   6
  -5   4   1 269.303 8.86563   1
  -5   4   1 276.861 8.35093   8
  -5   4   1 257.133 9.84728   4
  -5   4   1 272.435 8.60040   2
  -5   4   1 264.157 8.64914   7
  -5   4   1 273.220 8.96172   5
   4  -4  -1 204.174 6.12649   2
   4  -4  -1 179.814 7.48980   3
   4  -4  -1 194.057 8.19528   4
   4  -4  -1 193.671 6.47883   7
  -4   4   1 190.034 6.71502   7
  -4   4   1 204.275 6.50729   2
  -4   4   1 198.030 6.49321   8
  -4   4   1 197.843 8.65347   6
  -4   4   1 199.844 6.86364   5
  -4   4   1 203.158 7.15731   1
  -4   4   1 198.264 7.70419   3
  -4   4   1 181.938 8.04190   4
   3  -4  -1 -0.1195 1.54001   7
   3  -4  -1 -0.4953 0.96183   2
   3  -4  -1 -1.3029 2.73818   4
  -3   4   1 -2.6156 2.59373   4
  -3   4   1 -1.3230 3.26306   6
  -3   4   1 -1.5244 1.68386   8
  -3   4   1 2.95014 2.30467   1
  -3   4   1 0.27419 1.61187   5
   2  -4  -1 10.1458 1.50719   7
   2  -4  -1 10.9916 1.09124   2
   2  -4  -1 14.2193 2.52930   4
  -2   4   1 11.4908 1.60842   8
  -2   4   1 9.21398 1.34922   5
  -2   4   1 8.79355 2.08390   1
  -2   4   1 12.3947 2.87520   6
   1  -4  -1 32.4187 2.61605   4
   1  -4  -1 31.5472 2.25826   7
   1  -4  -1 32.4688 1.92290   2
  -1   4   1 35.0428 2.91318   1
  -1   4   1 33.6387 2.09809   5
  -1   4   1 35.9007 2.48534   8
  -1   4   1 35.8552 3.08997   6
   0  -4  -1 539.659 15.3162   2
   0  -4  -1 532.873 15.3330   7
   0  -4  -1 517.919 15.6027   4
   0   4   1 513.950 15.8541   6
   0   4   1 543.135 15.5948   1
   0   4   1 528.776 15.4081   8
   0   4   1 535.305 15.3741   5
  -1  -4  -1 229.440 7.49774   7
  -1  -4  -1 234.759 7.73606   2
  -1  -4  -1 228.433 7.58510   4
   1   4   1 237.543 7.85568   5
   1   4   1 236.705 7.83587   8
   1   4   1 232.859 7.89660   3
   1   4   1 234.647 7.88062   1
  -2  -4  -1 552.005 15.7675   4
  -2  -4  -1 529.580 15.8545   7
  -2  -4  -1 528.773 16.1530   2
   2   4   1 544.852 16.0943   8
   2   4   1 547.109 16.3916   5
   2   4   1 534.857 16.6944   3
  -3  -4  -1 2.96156 2.14206   2
  -3  -4  -1 2.82048 1.82229   7
  -3  -4  -1 5.75721 1.71694   4
   3   4   1 3.80158 2.08590   8
   3   4   1 4.96842 2.79454   3
   3   4   1 3.62727 2.34305   5
  -4  -4  -1 17.1213 2.11811   4
  -4  -4  -1 12.5934 2.65512   2
   4   4   1 13.9689 2.82174   5
   4   4   1 8.68955 2.41955   8
   4   4   1 14.1440 3.59304   3
  -5  -4  -1 75.3116 4.30098   4
  -5  -4  -1 70.3375 4.64991   7
   5   4   1 82.6661 6.86657   3
   5   4   1 74.3410 4.96655   8
  -6  -4  -1 1.53674 2.88508   7
  -6  -4  -1 -3.1551 3.09748   2
  -6  -4  -1 2.58510 2.60238   4
   6   4   1 6.29517 4.43069   3
   6   4   1 -3.0103 3.26796   5
  -7  -4  -1 144.849 6.83949   4
  -7  -4  -1 147.777 8.07517   2
  -7  -4  -1 145.677 7.10266   7
   7   4   1 144.490 7.20185   8
   7   4   1 145.182 8.20758   5
   7   4   1 138.472 9.85258   3
  -8  -4  -1 6.46438 3.27671   7
  -8  -4  -1 3.40467 4.12391   4
  -8  -4  -1 3.07102 4.12071   2
   8   4   1 -3.7910 5.08778   3
   8   4   1 -1.4349 3.92500   5
   8   4   1 6.25351 3.48124   8
  -9  -4  -1 2.43966 4.49183   2
  -9  -4  -1 3.72542 3.67243   7
   9   4   1 6.51547 3.78237   8
   9   4   1 -4.0678 5.65120   3
   9   4   1 -4.4427 4.40127   5
 -10  -4  -1 1.08892 4.77372   2
 -10  -4  -1 6.85639 4.08867   7
  10   4   1 -0.3011 6.20131   3
  10   4   1 -1.3500 4.88857   5
  12  -5  -1 8.61285 3.44212   2
  12  -5  -1 11.1929 3.77052   7
  12  -5  -1 2.68992 6.44493   3
 -12   5   1 10.6708 4.27878   2
 -12   5   1 10.7255 4.27397   7
  11  -5  -1 13.6257 3.35757   2
  11  -5  -1 9.62733 6.66273   5
  11  -5  -1 15.2587 6.21395   3
  11  -5  -1 22.8365 3.66517   7
 -11   5   1 13.0369 4.03943   2
 -11   5   1 12.7971 4.07976   7
 -11   5   1 17.1743 5.74819   4
  10  -5  -1 -3.8012 4.99273   3
  10  -5  -1 1.02563 2.68513   2
  10  -5  -1 7.29690 3.80135   6
  10  -5  -1 8.00955 4.42502   5
  10  -5  -1 4.95424 3.88520   8
  10  -5  -1 3.55626 2.91625   7
 -10   5   1 3.42752 3.37972   2
 -10   5   1 -1.7906 4.58231   6
 -10   5   1 5.24341 4.83711   4
 -10   5   1 8.11149 3.53645   7
   9  -5  -1 8.70978 2.58545   2
   9  -5  -1 5.71128 2.75498   7
   9  -5  -1 -1.6244 4.61352   3
   9  -5  -1 1.89044 3.98471   5
  -9   5   1 3.74585 4.45695   4
  -9   5   1 10.3743 3.20603   2
  -9   5   1 1.96672 5.16394   3
  -9   5   1 4.79306 3.22896   7
  -9   5   1 2.62707 2.68687   8
  -9   5   1 7.92897 4.45339   6
   8  -5  -1 6.08737 2.17439   8
   8  -5  -1 6.55340 2.21616   1
   8  -5  -1 -1.0329 2.16118   2
   8  -5  -1 3.41618 2.59089   7
   8  -5  -1 1.13137 3.54347   5
  -8   5   1 2.78054 2.70678   2
  -8   5   1 0.30881 2.59063   1
  -8   5   1 0.06103 4.01541   4
  -8   5   1 11.1608 3.04299   7
  -8   5   1 -0.2829 4.30592   6
  -8   5   1 5.88767 4.75517   3
  -8   5   1 7.25640 3.72797   5
  -8   5   1 3.72612 2.41419   8
   7  -5  -1 238.534 8.34771   7
   7  -5  -1 238.561 7.93351   2
   7  -5  -1 245.553 7.68934   8
   7  -5  -1 240.403 9.31527   5
   7  -5  -1 208.875 10.1155   3
  -7   5   1 241.618 10.3775   4
  -7   5   1 244.012 10.6973   3
  -7   5   1 240.060 9.30392   5
  -7   5   1 237.624 10.6029   6
  -7   5   1 240.571 8.50988   2
  -7   5   1 234.037 8.61163   7
  -7   5   1 231.887 8.56250   1
  -7   5   1 243.584 8.07859   8
   6  -5  -1 5.17237 3.47333   4
   6  -5  -1 4.90367 1.57476   2
   6  -5  -1 6.11611 3.15049   3
   6  -5  -1 5.88359 1.88407   7
  -6   5   1 3.37148 3.12967   3
  -6   5   1 0.67170 2.45361   5
  -6   5   1 5.19352 1.84575   8
  -6   5   1 7.02519 2.02810   2
  -6   5   1 3.23898 2.08613   7
  -6   5   1 10.6632 2.68129   1
  -6   5   1 5.34152 3.29911   4
  -6   5   1 3.11866 3.63762   6
   5  -5  -1 39.8906 4.20858   4
   5  -5  -1 36.9173 3.04644   7
   5  -5  -1 39.8406 2.36362   2
   5  -5  -1 30.9799 3.56205   3
  -5   5   1 43.4711 4.77150   6
  -5   5   1 34.7705 3.53794   3
  -5   5   1 35.1181 2.92724   5
  -5   5   1 40.3220 3.28320   1
  -5   5   1 41.7390 2.96218   2
  -5   5   1 35.8280 2.91803   8
  -5   5   1 34.9951 4.04277   4
  -5   5   1 39.0956 2.89761   7
   4  -5  -1 18.2145 1.45658   2
   4  -5  -1 8.37635 2.54121   3
   4  -5  -1 17.2558 2.03157   7
   4  -5  -1 18.0127 3.47715   4
  -4   5   1 20.4705 4.00521   6
  -4   5   1 13.9913 2.78309   1
  -4   5   1 17.6987 2.14266   8
  -4   5   1 11.1492 2.56301   3
  -4   5   1 19.7420 2.26353   5
  -4   5   1 14.9881 3.26957   4
   3  -5  -1 290.615 10.6426   4
   3  -5  -1 289.903 9.15483   7
   3  -5  -1 295.052 8.68367   2
  -3   5   1 298.484 9.11833   5
  -3   5   1 294.862 10.5732   4
  -3   5   1 287.478 11.1915   6
  -3   5   1 288.729 9.89945   1
  -3   5   1 288.514 9.28287   8
   2  -5  -1 8.19204 2.04483   7
   2  -5  -1 8.54420 1.57616   2
   2  -5  -1 11.7067 3.01162   4
  -2   5   1 5.06298 3.65117   6
  -2   5   1 7.61318 1.75732   5
  -2   5   1 5.41748 2.71868   1
  -2   5   1 4.11344 2.25766   8
   1  -5  -1 40.2087 3.11487   2
   1  -5  -1 44.1489 3.40389   7
   1  -5  -1 42.8276 3.58089   4
  -1   5   1 40.6616 3.02264   8
  -1   5   1 42.8042 3.47311   1
  -1   5   1 37.3254 3.18144   5
  -1   5   1 43.5900 4.35555   6
   0  -5  -1 34.7247 2.83431   7
   0  -5  -1 38.1742 3.32372   2
   0  -5  -1 37.8801 3.26061   4
   0   5   1 39.4866 3.43714   1
   0   5   1 36.0198 3.84709   6
   0   5   1 34.2065 2.91601   8
   0   5   1 41.8431 3.46044   5
  -1  -5  -1 177.968 6.59346   2
  -1  -5  -1 161.824 6.17180   7
  -1  -5  -1 180.914 6.50277   4
   1   5   1 173.657 6.53620   3
   1   5   1 172.333 6.74074   1
   1   5   1 181.477 6.74607   8
   1   5   1 172.544 6.52608   5
  -2  -5  -1 10.7100 1.99044   4
  -2  -5  -1 11.7628 2.05886   7
  -2  -5  -1 9.17217 2.25603   2
   2   5   1 15.3607 2.52081   8
   2   5   1 15.1848 2.70060   5
   2   5   1 13.1595 2.68165   3
  -3  -5  -1 6.09041 2.30167   7
  -3  -5  -1 3.74620 1.85741   4
  -3  -5  -1 1.40175 2.30395   2
   3   5   1 7.93984 2.66751   5
   3   5   1 7.25427 2.42557   8
   3   5   1 11.0125 3.10597   3
  -4  -5  -1 263.711 9.07004   7
  -4  -5  -1 264.023 8.55666   4
  -4  -5  -1 254.332 9.54978   2
   4   5   1 268.748 9.41644   8
   4   5   1 259.641 10.6545   3
  -5  -5  -1 25.7559 3.87962   2
  -5  -5  -1 23.9428 2.86741   4
  -5  -5  -1 29.3172 3.52319   7
   5   5   1 24.7547 3.97077   5
   5   5   1 31.3709 5.00873   3
  -6  -5  -1 84.0657 5.03103   4
  -6  -5  -1 77.9686 5.62441   7
  -6  -5  -1 80.8171 6.55085   2
   6   5   1 82.1120 7.39720   3
   6   5   1 82.8122 5.99825   8
   6   5   1 75.5536 6.58803   5
  -7  -5  -1 8.27788 3.51710   7
  -7  -5  -1 12.6075 4.26415   2
  -7  -5  -1 10.0965 3.22797   4
   7   5   1 3.01655 4.96047   3
   7   5   1 13.2132 3.64114   8
   7   5   1 2.91096 3.85049   5
  -8  -5  -1 28.9493 4.43821   7
  -8  -5  -1 37.1931 5.49337   2
   8   5   1 26.0106 6.32930   3
   8   5   1 28.4631 4.35078   8
   8   5   1 19.8323 4.84588   5
  -9  -5  -1 0.23260 3.87796   7
  -9  -5  -1 -2.1657 4.70727   2
   9   5   1 2.20477 3.98393   8
   9   5   1 -0.2104 5.75632   3
   9   5   1 2.95698 4.88762   5
  12  -6  -1 -11.425 5.63552   3
  12  -6  -1 1.05099 2.99528   2
  12  -6  -1 5.08156 3.61543   7
  12  -6  -1 9.19210 6.52820   4
 -12   6   1 -2.0141 3.92771   2
 -12   6   1 2.15024 3.97668   7
  11  -6  -1 45.9918 4.34864   7
  11  -6  -1 26.7357 6.48395   3
  11  -6  -1 39.8213 3.80252   2
  11  -6  -1 41.4742 7.09386   4
 -11   6   1 43.0050 4.88004   7
 -11   6   1 44.1635 7.03753   4
 -11   6   1 33.6049 4.48691   2
  10  -6  -1 79.2433 7.25097   5
  10  -6  -1 77.3153 7.15521   6
  10  -6  -1 70.9905 5.22991   7
  10  -6  -1 52.2062 6.76791   3
  10  -6  -1 66.4891 4.67980   2
  10  -6  -1 76.7943 7.47991   4
 -10   6   1 70.3342 5.79222   2
 -10   6   1 83.7532 6.09612   7
 -10   6   1 74.0976 7.31771   6
 -10   6   1 76.3224 7.58603   4
   9  -6  -1 34.8824 5.88777   4
   9  -6  -1 20.4967 4.99907   3
   9  -6  -1 23.8743 3.38000   7
   9  -6  -1 25.8781 2.93154   1
   9  -6  -1 25.3609 2.92547   2
  -9   6   1 21.5520 4.54248   5
  -9   6   1 29.2248 3.69445   2
  -9   6   1 22.0081 3.16659   8
  -9   6   1 23.3648 3.47084   1
  -9   6   1 30.4599 3.85252   7
  -9   6   1 20.2715 5.50059   4
  -9   6   1 34.2473 5.88791   6
   8  -6  -1 -2.8493 4.46593   4
   8  -6  -1 2.45714 2.08035   2
   8  -6  -1 2.15386 1.96064   8
   8  -6  -1 -2.2852 4.09191   3
   8  -6  -1 3.82781 2.59648   7
   8  -6  -1 3.31237 3.62433   5
  -8   6   1 1.86977 4.33840   4
  -8   6   1 2.87462 2.46982   8
  -8   6   1 4.60521 3.66079   5
  -8   6   1 7.71438 4.55803   3
  -8   6   1 2.31339 4.80810   6
  -8   6   1 3.53542 2.73522   2
  -8   6   1 0.38059 2.93554   1
  -8   6   1 10.2345 3.10988   7
   7  -6  -1 55.0757 5.23648   3
   7  -6  -1 59.2143 4.36304   7
   7  -6  -1 67.5104 3.58609   2
  -7   6   1 56.0084 4.56415   5
  -7   6   1 62.6614 4.13802   8
  -7   6   1 63.5044 5.90253   4
  -7   6   1 59.0658 4.51017   1
  -7   6   1 67.7085 6.68798   3
  -7   6   1 64.2296 4.40850   2
  -7   6   1 61.8412 4.88620   7
  -7   6   1 65.1716 6.49439   6
   6  -6  -1 285.338 10.9880   3
   6  -6  -1 298.747 11.8279   4
   6  -6  -1 323.726 9.39873   2
   6  -6  -1 303.823 10.9707   7
  -6   6   1 306.593 12.5155   6
  -6   6   1 301.144 10.5735   1
  -6   6   1 317.497 9.73895   8
  -6   6   1 300.280 11.1464   3
  -6   6   1 315.108 10.4081   5
  -6   6   1 297.034 11.8280   4
   5  -6  -1 720.093 20.7460   7
   5  -6  -1 711.208 22.2798   4
   5  -6  -1 676.306 21.1669   3
   5  -6  -1 715.812 20.2936   2
  -5   6   1 736.279 20.6911   8
  -5   6   1 690.227 21.2517   3
  -5   6   1 687.288 21.2560   1
  -5   6   1 717.651 22.8001   6
  -5   6   1 720.719 22.3343   4
  -5   6   1 752.242 20.9841   5
   4  -6  -1 214.499 7.40979   7
   4  -6  -1 216.059 6.80090   2
   4  -6  -1 207.265 8.99236   4
  -4   6   1 221.955 7.43682   8
  -4   6   1 209.059 8.88544   4
  -4   6   1 229.854 7.42796   5
  -4   6   1 217.551 8.18009   1
  -4   6   1 221.029 9.63429   6
   3  -6  -1 81.7730 4.10470   7
   3  -6  -1 84.7831 5.85674   4
   3  -6  -1 81.6235 3.48641   2
  -3   6   1 75.0072 6.43925   6
  -3   6   1 85.7671 4.38778   8
  -3   6   1 87.2160 3.89140   5
  -3   6   1 82.0484 5.10671   1
   2  -6  -1 411.379 12.2673   2
   2  -6  -1 418.222 13.6949   4
   2  -6  -1 409.531 12.5470   7
  -2   6   1 412.525 13.2149   1
  -2   6   1 412.487 12.6765   8
  -2   6   1 406.305 14.1713   6
  -2   6   1 421.907 12.3825   5
   1  -6  -1 9.03356 2.05498   2
   1  -6  -1 10.8261 2.77224   4
   1  -6  -1 9.71127 2.28957   7
  -1   6   1 10.0886 2.96672   1
  -1   6   1 4.68328 3.54582   6
  -1   6   1 9.60510 2.02232   5
   0  -6  -1 5.84752 2.11845   7
   0  -6  -1 4.79449 2.11818   2
   0  -6  -1 7.64112 2.42833   4
   0   6   1 5.98880 2.64106   1
   0   6   1 5.13073 2.03039   5
   0   6   1 4.76547 2.96055   6
   0   6   1 4.60789 2.27427   8
  -1  -6  -1 1.39149 1.84387   7
  -1  -6  -1 3.24481 2.24317   2
  -1  -6  -1 0.49250 2.06942   4
   1   6   1 3.55592 1.99412   3
   1   6   1 -0.8406 2.43327   1
   1   6   1 2.78780 2.05525   5
   1   6   1 2.93808 2.27645   8
  -2  -6  -1 114.037 5.01175   4
  -2  -6  -1 113.298 5.52897   2
  -2  -6  -1 112.674 5.38624   7
   2   6   1 110.603 5.76631   3
   2   6   1 109.850 5.52368   1
   2   6   1 108.359 5.53900   8
   2   6   1 117.730 5.63201   5
  -3  -6  -1 159.675 6.29375   4
  -3  -6  -1 173.712 7.27967   2
  -3  -6  -1 162.397 6.64285   7
   3   6   1 170.759 7.49399   5
   3   6   1 183.444 7.16970   8
   3   6   1 167.251 7.82779   3
  -4  -6  -1 110.943 5.14231   4
  -4  -6  -1 115.972 5.85369   7
  -4  -6  -1 121.895 6.62305   2
   4   6   1 107.302 7.35761   3
   4   6   1 112.619 6.71342   5
  -5  -6  -1 8.67536 2.68748   4
  -5  -6  -1 6.56464 3.20452   7
  -5  -6  -1 8.07601 3.74940   2
   5   6   1 7.37120 3.38741   8
   5   6   1 7.60362 3.61451   5
   5   6   1 2.42880 4.20997   3
  -6  -6  -1 22.7172 4.39386   2
  -6  -6  -1 21.3845 3.72259   7
  -6  -6  -1 19.7281 3.21455   4
   6   6   1 15.0531 4.20604   5
   6   6   1 19.9269 5.26740   3
   6   6   1 15.0844 3.85203   8
  -7  -6  -1 18.3027 4.02332   7
  -7  -6  -1 16.7164 4.69297   4
  -7  -6  -1 18.0667 4.88061   2
   7   6   1 5.57893 4.21833   5
   7   6   1 14.0596 4.00437   8
   7   6   1 10.7804 5.40677   3
  -8  -6  -1 -12.148 4.43231   2
  -8  -6  -1 3.29567 4.01533   7
   8   6   1 -8.4538 3.71690   8
   8   6   1 -1.2953 4.49918   5
   8   6   1 -2.8786 5.36701   3
  -9  -6  -1 -2.2934 4.87099   2
  -9  -6  -1 -1.0817 4.01916   7
   9   6   1 -8.3368 5.66700   3
   9   6   1 6.51418 4.30609   8
   9   6   1 -8.3153 4.78797   5
  12  -7  -1 8.00891 6.86619   4
  12  -7  -1 7.33659 3.72330   7
  12  -7  -1 10.0460 3.24276   2
 -12   7   1 8.68147 4.02848   2
 -12   7   1 5.26439 4.34154   7
 -12   7   1 9.22965 6.69314   4
  11  -7  -1 -0.6367 3.28131   7
  11  -7  -1 13.3656 4.89050   6
  11  -7  -1 -8.0313 5.19272   3
  11  -7  -1 -4.2740 2.58794   2
  11  -7  -1 8.79029 6.23161   4
 -11   7   1 5.36714 6.07984   4
 -11   7   1 -2.5858 3.84333   7
 -11   7   1 -2.3958 3.38512   2
 -11   7   1 -6.9007 5.97975   6
  10  -7  -1 3.07572 2.51814   2
  10  -7  -1 -8.3031 4.55599   3
  10  -7  -1 5.28014 4.56189   6
  10  -7  -1 -4.1577 5.23804   4
  10  -7  -1 -1.9666 3.01162   7
  10  -7  -1 4.21197 2.66570   1
 -10   7   1 2.83670 3.55316   7
 -10   7   1 0.97083 3.27866   2
 -10   7   1 1.63086 3.26425   1
 -10   7   1 3.39001 5.56764   6
 -10   7   1 2.34177 5.39594   4
   9  -7  -1 37.3587 3.09176   2
   9  -7  -1 37.1059 2.98497   8
   9  -7  -1 25.7955 5.03939   3
   9  -7  -1 33.5265 3.80093   7
   9  -7  -1 33.7763 6.26236   4
  -9   7   1 29.9750 6.36943   6
  -9   7   1 28.9375 3.35447   8
  -9   7   1 28.6542 3.67153   2
  -9   7   1 28.7120 5.88490   4
  -9   7   1 35.6453 4.20857   1
  -9   7   1 33.3520 4.20164   7
  -9   7   1 43.0807 4.96768   5
   8  -7  -1 68.6934 6.86072   3
   8  -7  -1 81.3072 7.17946   4
   8  -7  -1 85.3239 5.31494   7
   8  -7  -1 87.0059 4.30504   2
   8  -7  -1 88.8278 6.40880   5
  -8   7   1 84.2144 5.01209   8
  -8   7   1 91.9036 6.50479   5
  -8   7   1 76.7714 6.12298   1
  -8   7   1 98.7015 8.40841   4
  -8   7   1 88.7055 7.88974   6
   7  -7  -1 6.38667 2.35379   2
   7  -7  -1 5.34535 2.68919   7
   7  -7  -1 7.98922 4.69065   4
   7  -7  -1 -5.7876 3.57328   3
  -7   7   1 4.10326 3.84731   3
  -7   7   1 3.59502 4.52810   4
  -7   7   1 4.86625 5.18372   6
  -7   7   1 12.3933 3.29548   5
  -7   7   1 6.93812 2.53319   8
  -7   7   1 6.89745 3.57851   1
   6  -7  -1 3.24705 1.69158   2
   6  -7  -1 -5.5302 2.77842   3
   6  -7  -1 1.17086 2.83902   7
  -6   7   1 -2.0784 3.83754   4
  -6   7   1 1.71736 4.52714   6
  -6   7   1 3.40878 2.30038   8
  -6   7   1 -2.5551 3.02923   1
  -6   7   1 -0.1901 2.47617   5
   5  -7  -1 66.1916 6.24397   4
   5  -7  -1 63.1253 4.21399   7
   5  -7  -1 63.1496 3.22848   2
  -5   7   1 54.7115 5.14944   4
  -5   7   1 75.7565 4.36630   5
  -5   7   1 76.8365 4.24408   8
  -5   7   1 64.5171 6.09677   6
  -5   7   1 62.7661 5.31135   1
   4  -7  -1 15.9530 2.49104   7
   4  -7  -1 15.0827 3.72489   4
   4  -7  -1 14.9333 1.86998   2
  -4   7   1 15.6407 3.21465   1
  -4   7   1 16.6035 2.28793   5
  -4   7   1 16.5536 2.64926   8
  -4   7   1 17.6482 4.30918   6
  -4   7   1 11.0006 3.48626   4
   3  -7  -1 29.9542 2.38671   2
   3  -7  -1 29.9502 2.77398   7
   3  -7  -1 29.8779 3.91674   4
  -3   7   1 31.7766 4.58260   6
  -3   7   1 25.7873 3.48320   1
  -3   7   1 35.2149 2.99331   8
  -3   7   1 34.7742 3.03392   5
   2  -7  -1 302.722 11.0382   4
   2  -7  -1 310.169 9.64560   2
   2  -7  -1 307.051 9.94879   7
  -2   7   1 297.083 10.0501   8
  -2   7   1 294.608 10.6127   1
  -2   7   1 312.958 9.71514   5
  -2   7   1 318.582 11.8059   6
   1  -7  -1 107.708 5.92839   4
   1  -7  -1 114.012 4.97919   2
   1  -7  -1 106.636 5.09636   7
  -1   7   1 108.773 5.95396   1
  -1   7   1 109.979 4.91544   5
  -1   7   1 111.251 5.44084   8
  -1   7   1 111.788 6.85187   6
   0  -7  -1 -0.3469 2.21227   2
   0  -7  -1 0.58826 2.39819   4
   0  -7  -1 0.22540 2.09486   7
   0   7   1 3.86785 2.79340   1
   0   7   1 -0.1945 2.03262   5
   0   7   1 1.22330 3.23948   6
   0   7   1 2.24999 2.42576   8
  -1  -7  -1 5.54033 2.55761   2
  -1  -7  -1 5.03602 2.78916   6
  -1  -7  -1 6.16970 2.48202   4
   1   7   1 3.15037 2.58951   8
   1   7   1 4.46758 2.14655   3
   1   7   1 4.73313 2.34768   5
   1   7   1 3.57690 2.82346   1
  -2  -7  -1 80.0614 4.78397   7
  -2  -7  -1 79.1586 4.73126   4
  -2  -7  -1 90.9565 5.36799   2
   2   7   1 79.3349 5.11831   5
   2   7   1 90.9682 5.41534   8
   2   7   1 85.9585 5.39385   1
   2   7   1 77.0340 5.28443   3
  -3  -7  -1 92.6767 5.06676   4
  -3  -7  -1 94.1666 5.49541   7
   3   7   1 99.7575 6.14552   5
   3   7   1 94.0546 6.45918   3
   3   7   1 93.7414 6.54431   8
   3   7   1 101.770 5.92500   1
  -4  -7  -1 15.1390 2.92478   4
  -4  -7  -1 13.9549 3.39599   7
  -4  -7  -1 20.7707 4.06033   2
   4   7   1 20.4224 3.94831   5
   4   7   1 22.9972 3.84299   8
   4   7   1 18.9431 4.36664   3
  -5  -7  -1 57.7540 4.79037   7
  -5  -7  -1 59.2126 4.42599   4
  -5  -7  -1 63.6278 5.67346   2
   5   7   1 54.4275 5.01397   8
   5   7   1 60.4052 6.08092   3
   5   7   1 59.2848 5.52989   5
  -6  -7  -1 122.935 6.14972   4
  -6  -7  -1 147.728 8.44097   2
  -6  -7  -1 126.752 7.10786   7
   6   7   1 127.234 9.12475   3
   6   7   1 112.720 7.35225   8
   6   7   1 120.153 8.11023   5
  -7  -7  -1 19.8709 4.39358   7
  -7  -7  -1 18.2617 5.21144   2
   7   7   1 16.6593 4.28157   8
   7   7   1 2.29201 5.15207   3
   7   7   1 13.6649 4.67668   5
  -8  -7  -1 -1.5240 5.06289   2
  -8  -7  -1 11.7597 4.53333   7
   8   7   1 3.96004 4.90611   5
   8   7   1 -2.1599 5.47668   3
   8   7   1 13.5192 4.55176   8
  11  -8  -1 14.7561 2.98461   2
  11  -8  -1 30.3615 5.97458   6
  11  -8  -1 19.2711 6.86778   4
  11  -8  -1 14.7388 3.90855   7
 -11   8   1 9.04128 6.69190   6
 -11   8   1 10.6424 6.42742   4
  10  -8  -1 15.4116 2.76336   2
  10  -8  -1 20.1108 3.70856   7
  10  -8  -1 9.36960 6.07376   4
  10  -8  -1 7.48152 5.16481   6
 -10   8   1 7.08811 3.98469   1
 -10   8   1 0.46589 5.64447   4
 -10   8   1 10.8332 6.24998   6
   9  -8  -1 1.90732 3.13059   7
   9  -8  -1 -2.1271 2.16242   2
   9  -8  -1 8.39267 5.49762   4
  -9   8   1 -5.8916 4.89086   4
  -9   8   1 5.54625 6.07291   6
  -9   8   1 -4.0486 2.78679   8
  -9   8   1 -3.1797 3.74015   1
   8  -8  -1 93.6112 7.84950   4
   8  -8  -1 92.2910 4.47848   2
   8  -8  -1 92.7046 5.69030   7
   8  -8  -1 69.4010 7.07617   3
  -8   8   1 93.4866 6.86704   1
  -8   8   1 95.0710 7.90894   4
  -8   8   1 93.9675 6.55261   5
  -8   8   1 102.573 8.79251   6
  -8   8   1 92.0911 5.28328   8
   7  -8  -1 51.4382 4.62657   3
   7  -8  -1 74.4088 5.07213   7
   7  -8  -1 58.9390 6.60299   4
  -7   8   1 61.7747 6.71479   4
  -7   8   1 74.7713 7.72485   6
  -7   8   1 66.1409 5.54120   5
  -7   8   1 65.2099 4.51997   8
  -7   8   1 76.7168 6.32998   1
   6  -8  -1 88.6414 5.37083   7
   6  -8  -1 92.4300 4.26230   2
   6  -8  -1 84.8941 7.78333   4
  -6   8   1 84.6940 5.16425   8
  -6   8   1 86.4487 5.49231   5
  -6   8   1 98.1075 7.91318   4
  -6   8   1 85.9566 6.54242   1
  -6   8   1 90.1136 8.01286   6
   5  -8  -1 2.07214 2.66327   7
   5  -8  -1 6.38776 1.97808   2
  -5   8   1 1.84450 2.55904   5
  -5   8   1 -1.8395 5.01559   6
  -5   8   1 -1.6265 3.32972   1
  -5   8   1 5.98995 2.68146   8
  -5   8   1 1.19467 4.36077   4
   4  -8  -1 10.3485 2.10460   2
   4  -8  -1 10.6607 4.80172   4
  -4   8   1 10.6687 5.44339   6
  -4   8   1 13.0939 2.83168   8
  -4   8   1 10.4307 3.55531   1
  -4   8   1 13.9518 2.47370   5
   3  -8  -1 199.533 6.99818   2
   3  -8  -1 203.690 8.93543   4
   3  -8  -1 203.049 8.60122   7
  -3   8   1 203.435 9.80875   6
  -3   8   1 187.783 8.27259   1
  -3   8   1 197.296 7.60596   8
  -3   8   1 204.802 7.03111   5
   2  -8  -1 0.70600 3.90505   7
   2  -8  -1 -1.5452 3.09239   4
   2  -8  -1 0.74276 2.13534   2
  -2   8   1 -3.4181 3.74184   6
  -2   8   1 -0.8688 2.06567   5
  -2   8   1 -1.1144 2.53608   8
  -2   8   1 5.29065 3.06934   1
   1  -8  -1 15.3597 2.76708   2
   1  -8  -1 14.1234 3.22740   4
  -1   8   1 17.1059 4.27274   6
  -1   8   1 12.8803 2.51437   5
  -1   8   1 14.8461 3.49195   1
  -1   8   1 15.4834 3.01599   8
   0  -8  -1 15.7915 2.87267   7
   0  -8  -1 16.0718 3.68080   6
   0  -8  -1 13.5470 2.88473   2
   0  -8  -1 8.97797 3.02539   4
   0   8   1 12.8134 3.01972   8
   0   8   1 12.3215 3.81067   6
   0   8   1 9.75148 2.52974   5
   0   8   1 12.1666 3.50084   1
  -1  -8  -1 541.227 16.9925   4
  -1  -8  -1 526.024 16.8168   7
  -1  -8  -1 550.476 17.1683   2
  -1  -8  -1 566.019 17.3934   6
   1   8   1 538.608 16.9927   5
   1   8   1 548.862 17.3905   1
   1   8   1 529.620 16.4608   3
   1   8   1 572.625 17.5496   6
  -2  -8  -1 289.674 10.2942   7
  -2  -8  -1 281.878 10.1679   4
   2   8   1 286.278 10.6261   5
   2   8   1 300.277 10.8449   1
   2   8   1 282.828 10.6081   8
   2   8   1 290.896 10.4621   3
  -3  -8  -1 1.69147 2.64829   4
  -3  -8  -1 -0.2995 2.94959   7
  -3  -8  -1 4.15606 3.76464   2
   3   8   1 8.76808 3.70305   1
   3   8   1 2.87434 3.28301   5
   3   8   1 -2.8062 3.44416   8
   3   8   1 0.83857 3.41611   3
  -4  -8  -1 27.7306 4.73958   2
  -4  -8  -1 25.5351 3.28770   4
  -4  -8  -1 28.6735 4.04977   7
   4   8   1 20.4285 4.13924   8
   4   8   1 23.9619 4.28902   5
   4   8   1 21.0113 4.52585   3
  -5  -8  -1 8.47218 3.78150   7
  -5  -8  -1 4.68411 2.68802   4
  -5  -8  -1 1.77649 4.26056   2
   5   8   1 2.31178 3.91871   5
   5   8   1 -6.1965 4.00607   3
   5   8   1 2.73005 3.66596   8
  -6  -8  -1 5.68543 3.99556   7
  -6  -8  -1 7.37738 4.83172   2
   6   8   1 5.53195 4.07368   8
   6   8   1 -9.4932 4.47835   3
   6   8   1 4.95102 4.44275   5
  -7  -8  -1 8.04688 4.43621   7
  -7  -8  -1 13.7137 5.64691   2
   7   8   1 6.10814 4.26544   8
   7   8   1 4.71495 5.45079   3
   7   8   1 5.97693 4.80124   5
  -8  -8  -1 46.6629 6.92530   2
   8   8   1 35.2229 5.46620   8
   8   8   1 34.6357 6.13013   5
   8   8   1 35.5736 6.99983   3
  11  -9  -1 17.3300 3.13969   2
  11  -9  -1 9.55818 6.72598   4
  11  -9  -1 18.6508 4.28109   7
  11  -9  -1 19.9459 6.14192   6
 -11   9   1 2.89603 6.61694   4
 -11   9   1 -2.0628 6.71573   6
  10  -9  -1 9.67605 3.89723   7
  10  -9  -1 23.7559 6.48567   4
  10  -9  -1 14.6106 5.86381   6
  10  -9  -1 12.1700 2.75508   2
 -10   9   1 11.9203 6.33684   4
 -10   9   1 12.7732 4.43167   1
 -10   9   1 8.21114 7.01542   6
   9  -9  -1 4.27230 3.56194   7
   9  -9  -1 6.97094 5.76284   4
   9  -9  -1 7.82661 2.57336   2
  -9   9   1 4.54749 4.26063   1
  -9   9   1 3.37061 3.02411   8
  -9   9   1 8.31608 5.72648   4
  -9   9   1 -0.4904 6.28804   6
   8  -9  -1 15.9544 3.58334   7
   8  -9  -1 9.94225 2.49912   2
   8  -9  -1 4.69053 5.37652   4
  -8   9   1 11.3861 6.67050   6
  -8   9   1 14.0748 3.10141   8
  -8   9   1 1.04606 5.26521   4
  -8   9   1 22.5064 4.78123   1
   7  -9  -1 14.7450 2.53669   2
   7  -9  -1 12.6571 3.45600   7
   7  -9  -1 15.6478 5.27946   4
  -7   9   1 14.3789 3.12270   8
  -7   9   1 6.74941 5.17668   4
  -7   9   1 8.92172 4.12525   1
  -7   9   1 20.8370 3.52873   5
  -7   9   1 15.0954 6.36209   6
   6  -9  -1 61.7580 6.44081   4
   6  -9  -1 56.1367 4.01700   2
   6  -9  -1 63.2865 5.15108   7
  -6   9   1 52.5743 6.22365   4
  -6   9   1 56.9693 5.32993   1
  -6   9   1 69.0374 5.23963   8
  -6   9   1 66.6276 5.11059   5
  -6   9   1 63.6476 7.59534   6
   5  -9  -1 75.7939 5.39021   7
   5  -9  -1 73.2594 4.37042   2
   5  -9  -1 78.6633 6.60133   4
  -5   9   1 76.9444 5.43077   8
  -5   9   1 84.7888 6.97077   1
  -5   9   1 88.2048 5.30210   5
  -5   9   1 76.6870 7.69977   6
   4  -9  -1 61.8286 5.93600   4
   4  -9  -1 66.4733 4.34543   2
   4  -9  -1 61.1132 5.04860   7
  -4   9   1 62.2578 5.42770   1
  -4   9   1 61.7387 6.83648   6
  -4   9   1 66.1421 5.31201   8
  -4   9   1 84.9490 4.75344   5
   3  -9  -1 8.52733 2.95327   7
   3  -9  -1 5.72106 4.19815   4
   3  -9  -1 10.6517 2.63505   2
  -3   9   1 6.17569 2.41125   5
  -3   9   1 9.54209 3.69620   1
  -3   9   1 7.49321 3.16590   8
   2  -9  -1 5.53376 3.59959   4
   2  -9  -1 6.89310 2.99540   7
   2  -9  -1 6.76813 2.79900   2
  -2   9   1 4.88870 2.54889   5
  -2   9   1 9.52745 3.23586   8
  -2   9   1 6.47033 4.80892   6
   1  -9  -1 5.10863 2.90107   2
   1  -9  -1 1.25188 3.33446   4
   1  -9  -1 5.04136 2.86180   7
  -1   9   1 -3.6081 3.11482   8
  -1   9   1 2.06098 2.66161   5
  -1   9   1 3.40409 4.27155   6
   0  -9  -1 20.0422 3.57377   7
   0  -9  -1 25.9198 3.84483   2
   0  -9  -1 24.9323 4.57363   6
   0  -9  -1 18.2665 3.86224   4
   0   9   1 32.6552 3.98829   8
   0   9   1 19.2410 4.69681   6
  -1  -9  -1 238.068 9.91858   6
  -1  -9  -1 218.318 9.21351   4
  -1  -9  -1 240.339 9.24246   7
   1   9   1 228.547 9.43895   8
   1   9   1 240.009 9.33143   5
   1   9   1 247.564 10.1529   6
  -2  -9  -1 7.68952 3.57009   7
  -2  -9  -1 12.4433 3.37380   4
  -2  -9  -1 17.4857 4.14717   2
   2   9   1 10.9656 3.89042   8
   2   9   1 9.78881 3.56589   5
   2   9   1 10.7965 3.27099   3
  -3  -9  -1 13.5641 4.39483   2
  -3  -9  -1 3.16057 2.99135   4
  -3  -9  -1 7.20617 3.53395   7
   3   9   1 7.79843 3.67856   3
   3   9   1 7.78980 3.85524   8
   3   9   1 11.3205 3.86204   5
  -4  -9  -1 25.4159 3.41188   4
  -4  -9  -1 26.6865 4.38597   7
  -4  -9  -1 27.0793 5.22495   2
   4   9   1 22.2793 4.41948   5
   4   9   1 25.9308 4.49233   8
   4   9   1 20.5402 4.58397   3
  -5  -9  -1 2.05332 2.87963   4
  -5  -9  -1 5.62686 4.86760   2
  -5  -9  -1 6.82405 4.16430   7
   5   9   1 4.18453 4.52796   3
   5   9   1 2.05510 4.12394   5
   5   9   1 6.46789 4.30398   8
  -6  -9  -1 5.55233 5.18758   2
  -6  -9  -1 -2.0914 4.08298   7
   6   9   1 7.99447 4.48501   8
   6   9   1 1.50185 4.57154   5
   6   9   1 -7.4429 4.77471   3
  -7  -9  -1 16.9187 5.05177   7
  -7  -9  -1 17.8862 6.03651   2
   7   9   1 9.06868 5.96279   3
   7   9   1 2.46211 4.83369   5
   7   9   1 9.75659 4.90033   8
  11 -10  -1 2.22372 4.18907   7
  11 -10  -1 1.70021 3.01617   2
  11 -10  -1 6.99310 6.98711   4
  11 -10  -1 8.44492 6.14169   6
 -11  10   1 -0.3042 7.41713   6
 -11  10   1 1.59872 6.76747   4
  10 -10  -1 13.4444 5.95184   6
  10 -10  -1 3.57361 6.47382   4
  10 -10  -1 5.75510 2.87250   2
  10 -10  -1 5.27367 4.06214   7
 -10  10   1 -1.9918 4.55736   1
 -10  10   1 7.62662 6.60492   4
 -10  10   1 -11.990 6.73053   6
   9 -10  -1 7.17425 2.69838   2
   9 -10  -1 9.13258 6.27778   4
   9 -10  -1 11.3616 3.93106   7
  -9  10   1 7.39673 3.29012   8
  -9  10   1 13.0380 4.76140   1
  -9  10   1 5.45055 7.14145   6
  -9  10   1 9.11352 6.33590   4
   8 -10  -1 11.1505 5.55187   4
   8 -10  -1 10.3345 2.64793   2
   8 -10  -1 5.85826 3.68403   7
  -8  10   1 8.08688 3.12575   8
  -8  10   1 9.99166 6.01923   4
  -8  10   1 7.33165 6.66810   6
  -8  10   1 11.2195 4.72034   1
   7 -10  -1 5.22251 5.35186   4
   7 -10  -1 1.45620 2.45432   2
   7 -10  -1 -3.7801 3.32767   7
  -7  10   1 0.38784 4.35465   1
  -7  10   1 3.95096 3.15418   8
  -7  10   1 6.72832 6.71233   6
   6 -10  -1 12.6654 3.72057   7
   6 -10  -1 2.62126 4.83143   4
  -6  10   1 18.0839 6.67681   6
  -6  10   1 16.0794 3.48594   5
  -6  10   1 17.2026 4.99541   1
  -6  10   1 14.1034 3.51089   8
   5 -10  -1 45.9254 3.98261   2
   5 -10  -1 53.4597 4.62601   7
   5 -10  -1 53.6376 6.30022   4
  -5  10   1 45.7546 4.47334   8
  -5  10   1 55.9326 5.00252   5
  -5  10   1 48.9099 5.66017   1
  -5  10   1 50.2553 7.37631   6
   4 -10  -1 24.4063 3.86217   7
   4 -10  -1 20.9933 3.22270   2
   4 -10  -1 19.4979 5.01721   4
  -4  10   1 21.9155 4.94919   1
  -4  10   1 14.1315 5.90602   6
  -4  10   1 21.6625 4.08573   8
  -4  10   1 26.0926 3.34756   5
   3 -10  -1 -0.1840 4.25218   4
   3 -10  -1 3.33230 2.99430   2
   3 -10  -1 1.16243 3.32419   7
  -3  10   1 0.67013 3.59035   8
  -3  10   1 7.11550 2.88268   5
  -3  10   1 0.81204 4.13570   1
  -3  10   1 1.93339 5.39637   6
   2 -10  -1 79.3523 5.89813   7
   2 -10  -1 76.3247 5.50203   2
   2 -10  -1 76.3560 6.21379   4
  -2  10   1 69.9611 5.16574   5
  -2  10   1 69.1742 5.34058   8
  -2  10   1 69.7238 6.22232   1
  -2  10   1 84.0811 7.54300   6
   1 -10  -1 227.339 9.45814   7
   1 -10  -1 240.175 10.3086   4
   1 -10  -1 233.627 11.1976   6
  -1  10   1 256.950 10.8058   1
  -1  10   1 245.537 9.22213   5
  -1  10   1 233.703 9.85102   8
   0 -10  -1 41.5949 4.91803   2
   0 -10  -1 41.1526 4.52661   7
   0 -10  -1 45.1112 5.44751   6
   0 -10  -1 36.4669 4.67442   4
   0  10   1 51.6241 5.86706   6
   0  10   1 43.5791 5.50654   1
   0  10   1 39.0100 4.10359   5
   0  10   1 37.8490 4.63285   8
  -1 -10  -1 18.5337 4.37685   2
  -1 -10  -1 23.7137 3.94718   4
  -1 -10  -1 13.4842 3.93985   7
  -1 -10  -1 23.6989 4.49924   6
   1  10   1 18.5163 4.15674   8
   1  10   1 23.5050 4.85725   1
   1  10   1 17.4901 3.84160   5
   1  10   1 21.1702 4.89155   6
  -2 -10  -1 155.169 7.59731   4
  -2 -10  -1 167.698 8.60798   2
  -2 -10  -1 156.960 7.99124   7
   2  10   1 167.161 8.95469   1
   2  10   1 155.697 8.06894   5
   2  10   1 147.920 8.26564   8
  -3 -10  -1 6.12736 3.27129   4
  -3 -10  -1 14.9105 4.71730   2
  -3 -10  -1 18.0258 4.19625   7
   3  10   1 10.5948 3.93427   5
   3  10   1 17.3941 4.41587   8
   3  10   1 13.8437 4.47960   1
  -4 -10  -1 33.5002 5.64226   2
  -4 -10  -1 40.4953 5.09000   7
  -4 -10  -1 25.2724 3.66249   4
   4  10   1 34.8178 5.32809   8
   4  10   1 25.5732 4.90489   5
  -5 -10  -1 5.40487 5.22213   2
  -5 -10  -1 15.6484 4.62217   7
   5  10   1 10.1666 4.64481   8
   5  10   1 8.34357 4.75890   5
  -6 -10  -1 10.8681 5.72873   2
  -6 -10  -1 12.3389 4.76100   7
   6  10   1 12.0427 4.89738   8
   6  10   1 -1.6621 4.67604   5
  10 -11  -1 12.4545 6.27422   6
  10 -11  -1 1.56939 3.12738   2
  10 -11  -1 1.42142 4.23217   7
  10 -11  -1 6.24337 6.76345   4
 -10  11   1 6.19601 7.94834   6
 -10  11   1 -1.8620 6.64623   4
 -10  11   1 -4.9120 4.87644   1
   9 -11  -1 0.27851 2.83461   2
   9 -11  -1 -1.1581 6.21695   4
   9 -11  -1 -1.5851 3.98569   7
   9 -11  -1 12.5911 6.70885   6
  -9  11   1 -4.4133 4.84190   1
  -9  11   1 -0.9643 7.79151   6
  -9  11   1 3.67151 3.53615   8
   8 -11  -1 5.87150 2.90239   2
   8 -11  -1 11.0803 4.11064   7
   8 -11  -1 6.29249 5.88338   4
  -8  11   1 6.00891 3.43597   8
  -8  11   1 -4.1846 7.13025   6
  -8  11   1 0.81322 4.88603   1
   7 -11  -1 7.69690 3.94380   7
   7 -11  -1 16.4452 3.04842   2
   7 -11  -1 1.32124 5.40521   4
  -7  11   1 17.4070 7.63875   6
  -7  11   1 12.3240 3.78707   8
  -7  11   1 18.4093 5.23424   1
   6 -11  -1 2.81223 3.66354   7
   6 -11  -1 0.49892 2.83788   2
   6 -11  -1 4.65439 5.24863   4
  -6  11   1 4.50427 3.68045   5
  -6  11   1 7.82470 6.67573   6
  -6  11   1 13.3836 5.09753   1
  -6  11   1 11.9776 3.78367   8
   5 -11  -1 7.86021 3.84764   7
   5 -11  -1 7.67965 3.09244   2
   5 -11  -1 3.65027 5.14037   4
  -5  11   1 10.7731 3.86546   8
  -5  11   1 4.78120 4.90937   1
  -5  11   1 5.25894 3.28406   5
  -5  11   1 -6.2261 6.06451   6
   4 -11  -1 -1.1057 4.54900   4
   4 -11  -1 1.39709 3.66047   7
  -4  11   1 2.68868 3.89663   8
  -4  11   1 2.19344 4.63566   1
  -4  11   1 1.12183 6.09067   6
  -4  11   1 0.29204 3.08521   5
   3 -11  -1 -0.1970 3.63342   7
   3 -11  -1 1.47531 4.54783   4
  -3  11   1 0.52642 5.78994   6
  -3  11   1 -4.6496 2.92463   5
  -3  11   1 -4.9710 4.38884   1
  -3  11   1 -5.8992 3.83731   8
   2 -11  -1 0.93697 4.22123   4
   2 -11  -1 8.10526 5.16044   6
   2 -11  -1 7.60960 3.59344   2
   2 -11  -1 5.90883 3.82788   7
  -2  11   1 10.3084 4.99222   1
  -2  11   1 10.5456 5.57886   6
  -2  11   1 14.7553 3.43616   5
  -2  11   1 17.5425 4.34095   8
   1 -11  -1 99.3975 7.70503   4
   1 -11  -1 123.040 7.27628   7
   1 -11  -1 135.362 9.00841   6
   1 -11  -1 117.353 7.27300   2
  -1  11   1 116.427 7.56081   8
  -1  11   1 121.512 6.62593   5
  -1  11   1 121.956 8.72627   1
  -1  11   1 137.166 9.65214   6
   0 -11  -1 2.03857 3.80858   4
   0 -11  -1 3.57105 3.89341   7
   0 -11  -1 7.24852 4.15725   2
   0 -11  -1 4.40179 4.63960   6
   0  11   1 9.35140 4.94110   1
   0  11   1 8.33218 4.12797   8
   0  11   1 2.98321 3.49291   5
   0  11   1 5.76703 5.71181   6
  -1 -11  -1 -5.0890 3.52323   4
  -1 -11  -1 -3.0466 4.16880   2
  -1 -11  -1 1.29950 3.86019   7
   1  11   1 -0.6808 3.55846   5
   1  11   1 -7.4195 5.53490   6
   1  11   1 -2.6918 3.96023   8
   1  11   1 1.85775 4.76482   1
  -2 -11  -1 186.667 9.56317   2
  -2 -11  -1 161.786 8.34326   4
  -2 -11  -1 178.507 8.84311   7
   2  11   1 170.518 8.82967   5
   2  11   1 204.418 10.0887   1
   2  11   1 173.947 9.26766   8
  -3 -11  -1 22.1061 5.47744   2
  -3 -11  -1 34.4066 4.88590   7
  -3 -11  -1 19.1926 3.88334   4
   3  11   1 25.8731 5.29172   1
   3  11   1 19.7807 4.60818   5
   3  11   1 25.0988 4.87153   8
  -4 -11  -1 15.1278 5.71153   2
  -4 -11  -1 5.97098 4.47043   7
  -4 -11  -1 5.63608 3.24421   4
   4  11   1 5.64362 4.55053   5
   4  11   1 3.49460 4.65741   8
  -5 -11  -1 29.7707 5.36027   7
  -5 -11  -1 38.4663 6.67086   2
   5  11   1 27.2439 5.59192   8
   5  11   1 20.1260 5.40111   5
  10 -12  -1 4.11418 7.23241   4
  10 -12  -1 6.85541 4.64663   7
  10 -12  -1 17.5371 7.48381   6
 -10  12   1 1.08621 8.60465   6
 -10  12   1 3.50222 5.42551   1
   9 -12  -1 -1.0984 6.48214   4
   9 -12  -1 16.1652 6.91042   6
   9 -12  -1 0.35016 4.18810   7
  -9  12   1 11.7443 8.81830   6
  -9  12   1 14.6187 5.69238   1
   8 -12  -1 5.70278 6.00707   4
   8 -12  -1 -0.3952 4.16846   7
   8 -12  -1 9.56907 6.40502   6
   8 -12  -1 2.12484 3.13908   2
  -8  12   1 -5.0422 7.80491   6
  -8  12   1 2.61729 5.45952   1
  -8  12   1 3.18883 3.72223   8
   7 -12  -1 27.7255 3.80239   2
   7 -12  -1 16.0260 6.28441   4
   7 -12  -1 20.4107 4.51243   7
  -7  12   1 17.3899 8.67677   6
  -7  12   1 20.5504 5.94729   1
  -7  12   1 30.2982 4.59815   8
   6 -12  -1 32.2265 3.99686   2
   6 -12  -1 29.3058 4.61936   7
   6 -12  -1 22.4929 6.06609   4
  -6  12   1 30.2908 4.65362   8
  -6  12   1 23.7562 7.86329   6
  -6  12   1 30.0127 6.20821   1
   5 -12  -1 7.40426 3.36023   2
   5 -12  -1 -2.8202 5.17990   4
   5 -12  -1 3.76229 4.01652   7
  -5  12   1 5.95970 3.49523   5
  -5  12   1 11.0995 5.54200   1
  -5  12   1 6.14129 4.20814   8
  -5  12   1 4.38009 6.82022   6
   4 -12  -1 -0.0312 3.39349   2
   4 -12  -1 -2.1613 3.95528   7
   4 -12  -1 8.89178 5.27842   4
  -4  12   1 4.22178 3.22649   5
  -4  12   1 2.35716 4.06938   8
  -4  12   1 3.14813 5.38783   1
  -4  12   1 -7.4333 6.29738   6
   3 -12  -1 64.0655 7.39738   6
   3 -12  -1 67.3313 5.88844   2
   3 -12  -1 55.5675 6.42991   4
   3 -12  -1 64.6105 5.67358   7
  -3  12   1 68.5692 5.71665   8
  -3  12   1 63.4430 5.39835   5
  -3  12   1 70.5766 8.01982   6
  -3  12   1 60.1061 6.71077   1
   2 -12  -1 90.0510 6.61354   2
   2 -12  -1 66.3201 6.56742   4
   2 -12  -1 71.6682 7.49467   6
   2 -12  -1 71.7763 5.95244   7
  -2  12   1 86.0671 6.05698   5
  -2  12   1 90.9959 7.53983   1
  -2  12   1 77.5643 6.16055   8
  -2  12   1 69.7762 7.99055   6
   1 -12  -1 1.89749 4.42817   4
   1 -12  -1 8.72974 4.32163   2
   1 -12  -1 2.73046 5.09637   6
   1 -12  -1 11.9880 4.41301   7
  -1  12   1 10.5207 3.71957   5
  -1  12   1 12.1794 5.73626   6
  -1  12   1 11.7454 5.52148   1
  -1  12   1 14.0479 4.67407   8
   0 -12  -1 6.51172 4.47325   2
   0 -12  -1 3.98369 4.17562   4
   0 -12  -1 9.47060 4.91751   6
   0 -12  -1 2.53992 4.23550   7
   0  12   1 15.6054 4.63458   8
   0  12   1 16.4961 5.45884   1
   0  12   1 7.72886 5.47769   6
   0  12   1 14.2727 3.97082   5
  -1 -12  -1 9.77434 4.12476   4
  -1 -12  -1 16.7905 4.69400   7
  -1 -12  -1 13.1840 4.85803   2
   1  12   1 24.6509 5.65846   1
   1  12   1 20.0288 4.30065   5
   1  12   1 20.0403 4.77683   8
  -2 -12  -1 34.5798 5.82243   2
  -2 -12  -1 25.2323 4.55886   4
  -2 -12  -1 30.5659 5.25718   7
   2  12   1 32.5304 4.87474   5
   2  12   1 35.8850 5.43775   8
   2  12   1 39.7165 6.17706   1
  -3 -12  -1 1.51234 4.50984   7
  -3 -12  -1 4.37550 5.12296   2
  -3 -12  -1 -3.7661 3.55989   4
   3  12   1 7.57791 4.90919   8
   3  12   1 -0.5437 4.44488   5
   3  12   1 5.07977 6.70630   1
  -4 -12  -1 6.51115 4.89949   7
  -4 -12  -1 16.1445 5.96442   2
   4  12   1 7.91652 5.28333   8
   4  12   1 10.8920 4.99384   5
   9 -13  -1 2.23125 6.76905   4
   9 -13  -1 12.7847 7.43141   6
   9 -13  -1 7.94232 4.81041   7
  -9  13   1 6.28392 9.43430   6
  -9  13   1 10.5051 6.20486   1
   8 -13  -1 -1.0081 6.38626   4
   8 -13  -1 -5.5965 4.31288   7
   8 -13  -1 5.45123 6.72188   6
  -8  13   1 -1.0256 8.51676   6
  -8  13   1 9.42309 4.14332   8
  -8  13   1 1.43468 5.86101   1
   7 -13  -1 14.7810 6.51484   4
   7 -13  -1 16.9517 7.47183   6
   7 -13  -1 5.27053 4.52332   7
  -7  13   1 15.0850 4.64177   8
  -7  13   1 6.22078 8.54825   6
  -7  13   1 16.1163 6.34648   1
   6 -13  -1 4.22350 3.82331   2
   6 -13  -1 15.3295 6.98607   6
   6 -13  -1 -6.9453 5.71135   4
   6 -13  -1 -0.1734 4.20381   7
  -6  13   1 20.1396 6.68887   1
  -6  13   1 -2.3881 7.37708   6
  -6  13   1 -4.5417 4.00040   8
   5 -13  -1 1.45406 4.31249   7
   5 -13  -1 -4.2256 5.25627   4
   5 -13  -1 14.1920 6.40651   6
   5 -13  -1 5.83645 3.92527   2
  -5  13   1 3.04993 7.33139   6
  -5  13   1 0.66232 5.60106   1
  -5  13   1 3.56801 4.35380   8
   4 -13  -1 68.3589 7.29411   4
   4 -13  -1 67.0488 8.51510   6
   4 -13  -1 63.2224 5.50497   2
   4 -13  -1 71.7337 6.10457   7
  -4  13   1 57.9693 5.97919   8
  -4  13   1 70.0812 7.45074   1
  -4  13   1 70.9774 9.45667   6
  -4  13   1 85.2312 6.11538   5
   3 -13  -1 78.1600 6.46991   7
   3 -13  -1 69.8670 7.26205   4
   3 -13  -1 89.8862 6.96329   2
   3 -13  -1 96.2249 8.97678   6
  -3  13   1 72.6059 6.32252   8
  -3  13   1 84.0545 8.23415   1
  -3  13   1 84.9674 6.06749   5
  -3  13   1 69.1590 8.75462   6
   2 -13  -1 17.5989 6.19969   6
   2 -13  -1 8.44482 4.79138   7
   2 -13  -1 5.95453 4.98209   4
   2 -13  -1 11.7502 4.40306   2
  -2  13   1 10.5223 4.83084   8
  -2  13   1 20.0663 6.10005   1
  -2  13   1 20.3781 3.96613   5
  -2  13   1 5.21103 6.30069   6
   1 -13  -1 8.06198 4.79050   7
   1 -13  -1 -1.9454 4.58717   4
   1 -13  -1 -1.6057 4.31666   2
   1 -13  -1 10.7946 5.60983   6
  -1  13   1 0.75706 5.84151   6
  -1  13   1 6.85988 4.63905   8
  -1  13   1 13.2867 4.04236   5
  -1  13   1 10.8249 5.88721   1
   0 -13  -1 88.1161 7.18062   7
   0 -13  -1 78.0709 6.71741   4
   0 -13  -1 114.408 8.26483   2
   0  13   1 87.4499 7.05896   5
   0  13   1 101.501 8.28124   1
   0  13   1 102.016 8.43547   8
  -1 -13  -1 62.0404 6.06038   4
  -1 -13  -1 83.6098 7.36670   2
  -1 -13  -1 101.058 8.11631   7
   1  13   1 86.6100 7.90397   1
   1  13   1 92.6658 7.31563   5
   1  13   1 80.4860 6.83915   8
  -2 -13  -1 21.3756 6.13059   2
  -2 -13  -1 16.2574 5.25438   7
  -2 -13  -1 16.8081 4.56183   4
   2  13   1 26.4340 5.63243   8
   2  13   1 34.0600 6.66102   1
   2  13   1 19.1356 4.91104   5
  -3 -13  -1 79.6669 7.66137   4
  -3 -13  -1 117.534 9.64989   2
   3  13   1 93.6395 8.23777   5
   3  13   1 87.7068 7.72524   8
   8 -14  -1 1.62414 6.51695   4
   8 -14  -1 -6.5230 4.78676   7
   8 -14  -1 19.1849 8.19842   6
  -8  14   1 11.8278 6.52439   1
  -8  14   1 1.72001 9.61678   6
  -8  14   1 7.71660 4.50037   8
   7 -14  -1 -3.7249 4.55713   7
   7 -14  -1 -0.9017 6.97404   6
   7 -14  -1 -4.1822 6.19742   4
  -7  14   1 -10.757 6.35119   1
  -7  14   1 -16.171 7.93953   6
  -7  14   1 0.75103 4.43763   8
   6 -14  -1 1.59096 6.26106   4
   6 -14  -1 -2.1287 4.87052   7
   6 -14  -1 4.91899 7.14068   6
  -6  14   1 14.6078 4.95189   8
  -6  14   1 -9.7743 8.02227   6
  -6  14   1 9.16869 6.44721   1
   5 -14  -1 11.7733 6.03913   4
   5 -14  -1 17.3021 7.32372   6
   5 -14  -1 9.33610 4.91317   7
  -5  14   1 2.87011 4.92123   8
  -5  14   1 2.23007 8.38280   6
  -5  14   1 20.9498 6.59423   1
   4 -14  -1 21.9069 6.52318   4
   4 -14  -1 32.6238 7.86992   6
   4 -14  -1 23.7870 5.20723   7
  -4  14   1 38.6460 5.71305   8
  -4  14   1 31.9943 8.64514   6
  -4  14   1 34.8621 7.14951   1
   3 -14  -1 11.1581 5.93698   4
   3 -14  -1 23.5450 4.93437   2
   3 -14  -1 12.9602 5.03501   7
   3 -14  -1 21.8931 6.82100   6
  -3  14   1 22.4171 6.72178   1
  -3  14   1 3.59525 7.51396   6
  -3  14   1 21.3249 5.54514   8
  -3  14   1 25.3922 4.25887   5
   2 -14  -1 8.91073 5.32383   7
   2 -14  -1 16.1970 6.62707   6
   2 -14  -1 -2.8749 5.30636   4
   2 -14  -1 6.44353 4.81831   2
  -2  14   1 5.80051 5.14270   8
  -2  14   1 15.2949 4.29103   5
  -2  14   1 -1.2437 6.73714   6
  -2  14   1 2.60414 6.06777   1
   1 -14  -1 6.93763 5.16464   4
   1 -14  -1 7.71915 7.46738   6
   1 -14  -1 10.7532 4.98926   2
   1 -14  -1 14.1559 5.37185   7
  -1  14   1 4.19560 6.07424   1
  -1  14   1 7.37965 6.75539   6
  -1  14   1 21.4389 4.53157   5
  -1  14   1 27.4697 5.53425   8
   0 -14  -1 91.0755 7.95964   2
   0 -14  -1 93.9878 8.15038   4
   0 -14  -1 113.491 8.84059   7
   0  14   1 105.894 8.84433   8
   0  14   1 103.871 8.95869   1
   0  14   1 94.6101 7.56768   5
  -1 -14  -1 12.0216 5.58716   2
  -1 -14  -1 2.47388 5.09274   7
  -1 -14  -1 1.37451 4.55594   4
   1  14   1 7.11830 4.40349   5
   1  14   1 3.24286 6.17267   1
   1  14   1 3.97265 4.93123   8
   6 -15  -1 15.3863 8.03550   6
   6 -15  -1 8.46960 5.32705   7
   6 -15  -1 9.34123 6.66635   4
  -6  15   1 8.86861 6.88864   1
  -6  15   1 21.2098 5.45515   8
  -6  15   1 11.1422 9.37631   6
   5 -15  -1 59.2702 9.40422   6
   5 -15  -1 49.0083 6.36131   7
   5 -15  -1 32.3960 7.42997   4
  -5  15   1 47.1838 6.31571   8
  -5  15   1 53.0111 8.17142   1
  -5  15   1 41.3918 9.91860   6
   4 -15  -1 15.5821 5.41870   7
   4 -15  -1 21.8836 7.56051   6
   4 -15  -1 0.71763 6.00390   4
  -4  15   1 25.2287 7.31702   1
  -4  15   1 8.98288 8.14272   6
  -4  15   1 13.2750 5.58123   8
   3 -15  -1 15.9642 7.19409   6
   3 -15  -1 -4.9386 5.12114   7
   3 -15  -1 -3.3638 5.53433   4
  -3  15   1 5.38370 6.93805   1
  -3  15   1 6.85000 5.60139   8
  -3  15   1 -6.2353 7.21229   6
   2 -15  -1 9.57284 6.00994   4
   2 -15  -1 26.6279 6.10545   7
   2 -15  -1 18.9582 7.15024   6
  -2  15   1 30.0053 7.31967   1
  -2  15   1 29.4188 5.00422   5
  -2  15   1 12.1132 5.49288   8
  -2  15   1 16.5399 7.86558   6
   1 -15  -1 3.00132 5.27679   4
   1 -15  -1 18.1975 6.22519   7
  -1  15   1 20.0612 7.20627   1
  -1  15   1 25.7377 4.95063   5
  -1  15   1 23.9866 5.87591   8
   0  15  -2 11.4907 4.85786   5
   0  15  -2 16.4104 7.10136   1
   0  15  -2 18.2851 6.04587   8
   0 -15   2 6.17126 5.21901   4
   0 -15   2 20.0168 5.90538   2
  -1  15  -2 2.59559 5.72056   8
  -1  15  -2 19.4611 7.14616   1
   1 -15   2 10.3476 5.19360   7
   1 -15   2 -3.3106 5.26616   4
   1 -15   2 14.5369 5.59018   2
  -2  15  -2 6.15931 5.47922   8
  -2  15  -2 -3.6378 6.96083   6
  -2  15  -2 3.25923 6.50592   1
   2 -15   2 -3.7311 5.25674   4
   2 -15   2 3.31810 5.15501   2
   2 -15   2 5.01933 5.14558   7
   2 -15   2 14.6659 6.57720   6
  -3  15  -2 5.70172 5.33519   8
  -3  15  -2 -5.8326 7.08241   6
  -3  15  -2 11.6759 6.72986   1
   3 -15   2 4.38823 4.90003   2
   3 -15   2 13.8799 5.17263   7
   3 -15   2 -2.9416 5.81816   4
  -4  15  -2 7.59531 6.86443   1
  -4  15  -2 6.35598 8.28428   6
  -4  15  -2 -0.5259 4.83344   8
   4 -15   2 4.57662 4.87048   2
   4 -15   2 -8.5130 5.61057   4
   4 -15   2 -0.1241 5.06670   7
  -5  15  -2 15.8183 7.00955   1
  -5  15  -2 16.0945 5.28403   8
  -5  15  -2 -1.6810 8.48169   6
   5 -15   2 10.1528 5.40058   7
   5 -15   2 7.78128 6.57299   4
   5 -15   2 12.6973 4.82967   2
  -6  15  -2 40.6900 8.30728   1
  -6  15  -2 54.7412 6.08167   8
  -6  15  -2 59.0070 10.8077   6
   6 -15   2 45.9041 8.06828   4
   6 -15   2 46.9337 5.71647   2
   6 -15   2 34.6538 6.17973   7
   2  14  -2 3.76926 5.37104   8
   2  14  -2 5.83751 6.01467   1
   2  14  -2 -1.5374 4.41030   5
  -2 -14   2 4.02247 5.56693   2
   1  14  -2 11.6627 5.48059   8
   1  14  -2 1.92523 6.03909   1
   1  14  -2 4.74031 4.30058   5
  -1 -14   2 -3.3980 4.18738   4
  -1 -14   2 18.8553 5.20051   7
  -1 -14   2 3.83977 5.57590   2
   0  14  -2 22.1337 6.75486   1
   0  14  -2 19.3727 4.26857   5
   0  14  -2 15.3003 5.49973   8
   0 -14   2 11.2902 5.41293   2
   0 -14   2 3.53224 4.76966   4
   0 -14   2 16.8526 5.17819   7
  -1  14  -2 -0.5530 3.72914   5
  -1  14  -2 6.93236 6.61290   1
  -1  14  -2 -4.8673 6.13948   6
  -1  14  -2 1.87905 4.81095   8
   1 -14   2 7.12089 4.99681   2
   1 -14   2 -3.9808 4.74788   4
   1 -14   2 17.6819 5.99737   6
   1 -14   2 -6.6465 4.60583   7
  -2  14  -2 21.7458 6.83686   1
  -2  14  -2 7.23094 7.09631   6
  -2  14  -2 12.4790 5.12587   8
   2 -14   2 4.16063 5.22867   4
   2 -14   2 6.45991 4.79674   2
   2 -14   2 5.43543 4.83373   7
  -3  14  -2 17.6434 6.60495   1
  -3  14  -2 19.8810 5.38648   8
  -3  14  -2 9.33886 7.58701   6
   3 -14   2 24.2410 5.19780   7
   3 -14   2 8.11337 5.60291   4
   3 -14   2 17.1287 4.73507   2
  -4  14  -2 90.7037 7.09841   8
  -4  14  -2 87.7065 8.68655   1
  -4  14  -2 77.2339 10.4828   6
   4 -14   2 85.0783 7.47213   2
   4 -14   2 83.0041 6.77723   7
   4 -14   2 69.9045 8.01290   4
  -5  14  -2 3.76355 8.71287   6
  -5  14  -2 23.4477 5.06749   8
  -5  14  -2 5.74552 6.31197   1
   5 -14   2 1.25847 4.70986   7
   5 -14   2 1.21427 6.08887   4
   5 -14   2 14.6825 4.33678   2
  -6  14  -2 10.3122 8.74861   6
  -6  14  -2 12.9499 4.64990   8
  -6  14  -2 9.21025 6.78670   1
   6 -14   2 -0.6606 4.60155   7
   6 -14   2 5.43692 6.53904   4
   6 -14   2 1.96371 4.10665   2
  -7  14  -2 4.47479 6.34860   1
  -7  14  -2 7.46860 4.71708   8
  -7  14  -2 -0.6440 8.34749   6
   7 -14   2 -0.4187 4.61802   7
   7 -14   2 -13.082 6.13584   4
   7 -14   2 0.72777 3.92800   2
  -8  14  -2 -1.9676 9.30867   6
  -8  14  -2 2.08913 6.40387   1
   8 -14   2 3.00501 4.04045   2
   8 -14   2 -5.3354 4.70532   7
   8 -14   2 -1.7184 6.59246   4
   3  13  -2 17.1345 5.92656   1
   3  13  -2 7.87657 4.79903   5
   3  13  -2 21.4780 5.39844   8
  -3 -13   2 17.7667 5.12087   7
  -3 -13   2 11.0149 5.90615   2
   2  13  -2 3.16968 5.05266   8
   2  13  -2 -2.8196 4.08253   5
   2  13  -2 -1.4022 5.37763   1
  -2 -13   2 -1.0330 4.50758   7
  -2 -13   2 -3.5931 3.79439   4
  -2 -13   2 2.62121 5.11048   2
   1  13  -2 2.12291 4.05996   5
   1  13  -2 6.88412 5.68216   1
   1  13  -2 8.16594 4.99962   8
  -1 -13   2 -2.3596 3.93976   4
  -1 -13   2 6.74502 5.07202   2
  -1 -13   2 4.59585 4.66379   7
   0  13  -2 13.8296 4.95819   8
   0  13  -2 16.3653 4.03830   5
   0  13  -2 4.08726 5.71223   1
   0  13  -2 3.62694 6.12261   6
   0 -13   2 14.8360 4.73919   7
   0 -13   2 16.9797 5.18034   2
   0 -13   2 7.65992 4.49357   4
  -1  13  -2 22.7402 6.24011   1
  -1  13  -2 6.19067 3.65226   5
  -1  13  -2 9.07965 6.23953   6
  -1  13  -2 14.9814 4.76543   8
   1 -13   2 1.65785 4.29578   7
   1 -13   2 4.51037 4.65705   4
   1 -13   2 10.3158 4.67689   2
  -2  13  -2 18.6163 4.93018   8
  -2  13  -2 20.5286 6.29162   1
  -2  13  -2 15.0009 6.80691   6
  -2  13  -2 26.3951 3.90722   5
   2 -13   2 15.9667 5.29814   4
   2 -13   2 13.1835 4.53403   2
   2 -13   2 16.1171 4.50115   7
  -3  13  -2 40.7255 5.50093   8
  -3  13  -2 42.9725 6.78426   1
  -3  13  -2 30.4406 7.72671   6
   3 -13   2 39.0936 5.20383   7
   3 -13   2 26.7168 5.89920   4
   3 -13   2 38.3031 4.97341   2
  -4  13  -2 146.610 13.0106   6
  -4  13  -2 141.984 10.5246   1
  -4  13  -2 124.800 8.29788   8
   4 -13   2 131.476 10.0252   4
   4 -13   2 114.482 7.98713   7
   4 -13   2 129.071 7.56816   2
  -5  13  -2 10.9882 6.34745   1
  -5  13  -2 9.03759 7.52016   6
  -5  13  -2 7.64842 4.36505   8
   5 -13   2 -1.6738 5.50023   4
   5 -13   2 7.17551 3.89172   2
   5 -13   2 -7.2118 4.07597   7
  -6  13  -2 14.8965 4.23147   8
  -6  13  -2 21.3642 6.45049   1
  -6  13  -2 14.7222 8.12136   6
   6 -13   2 9.77201 4.53659   7
   6 -13   2 7.18077 3.72825   2
   6 -13   2 4.17815 6.02868   4
  -7  13  -2 13.5954 4.15663   8
  -7  13  -2 15.1416 6.26275   1
  -7  13  -2 7.12157 8.44279   6
   7 -13   2 13.7521 3.91431   2
   7 -13   2 11.8308 6.68977   4
   7 -13   2 13.4798 4.67647   7
  -8  13  -2 7.11323 6.03567   1
  -8  13  -2 12.3745 8.97809   6
   8 -13   2 9.55922 4.69170   7
   8 -13   2 4.14107 6.34417   4
   8 -13   2 4.51867 3.70037   2
  -9  13  -2 7.62849 5.79458   1
  -9  13  -2 4.89745 9.53040   6
   9 -13   2 7.05006 3.64533   2
   9 -13   2 -4.6189 4.44018   7
   9 -13   2 13.7376 7.43269   4
   5  12  -2 -3.5280 4.95150   8
   5  12  -2 -13.131 4.65643   5
  -5 -12   2 0.21424 5.77689   2
   4  12  -2 2.79964 5.03433   8
   4  12  -2 4.52960 4.70037   5
  -4 -12   2 1.09290 4.70215   7
  -4 -12   2 9.02921 5.50491   2
   3  12  -2 1.21967 4.28537   5
   3  12  -2 5.90129 4.78044   8
   3  12  -2 10.0022 5.28252   1
  -3 -12   2 -2.1590 4.97236   2
  -3 -12   2 -0.1232 4.41591   7
   2  12  -2 5.91852 4.07514   5
   2  12  -2 16.5626 5.51710   1
   2  12  -2 -1.3633 4.39420   8
  -2 -12   2 6.97201 3.86881   4
  -2 -12   2 8.03392 4.33417   7
  -2 -12   2 21.7989 5.41116   2
   1  12  -2 16.2985 5.40509   1
   1  12  -2 12.4364 4.62738   8
   1  12  -2 7.60810 3.82551   5
  -1 -12   2 14.1435 4.89316   2
  -1 -12   2 0.88728 3.67932   4
  -1 -12   2 10.9253 4.40371   7
   0  12  -2 13.8251 4.63840   8
   0  12  -2 20.0839 5.84216   6
   0  12  -2 16.1130 3.97835   5
   0  12  -2 19.7677 5.72194   1
   0 -12   2 20.0341 4.60348   4
   0 -12   2 21.5174 4.97131   2
   0 -12   2 27.6290 4.66670   7
  -1  12  -2 8.26383 3.43664   5
  -1  12  -2 6.06578 5.23819   1
  -1  12  -2 6.94644 5.86202   6
  -1  12  -2 4.03629 4.29097   8
   1 -12   2 -1.1956 4.01867   2
   1 -12   2 -1.0615 4.24101   4
   1 -12   2 3.37419 3.90260   7
  -2  12  -2 28.6010 3.70991   5
  -2  12  -2 25.8731 6.66873   6
  -2  12  -2 23.9117 5.73483   1
  -2  12  -2 15.8962 4.53561   8
   2 -12   2 26.4687 4.38925   2
   2 -12   2 20.5360 4.29593   7
   2 -12   2 16.9183 4.94978   4
  -3  12  -2 24.8148 5.69732   1
  -3  12  -2 22.6126 4.43901   8
  -3  12  -2 26.6086 3.32156   5
  -3  12  -2 17.0440 6.45686   6
   3 -12   2 21.4863 5.49035   4
   3 -12   2 17.5593 4.06116   2
   3 -12   2 10.9010 4.14657   7
  -4  12  -2 32.2069 7.80354   6
  -4  12  -2 38.3777 6.31631   1
  -4  12  -2 41.9617 5.01182   8
   4 -12   2 38.0358 6.28260   4
   4 -12   2 42.9703 4.81228   7
   4 -12   2 49.0593 4.65321   2
  -5  12  -2 3.24287 4.00785   8
  -5  12  -2 5.73482 5.33005   1
  -5  12  -2 10.0661 6.72635   6
   5 -12   2 4.54883 5.15785   4
   5 -12   2 -0.3486 3.82719   7
   5 -12   2 4.17778 3.41491   2
  -6  12  -2 48.1576 6.66968   1
  -6  12  -2 43.8241 4.67243   8
  -6  12  -2 53.9052 8.77050   6
   6 -12   2 49.8879 4.53612   2
   6 -12   2 50.3234 5.22594   7
   6 -12   2 53.9631 7.42789   4
  -7  12  -2 70.7486 5.33445   8
  -7  12  -2 75.4469 10.1029   6
  -7  12  -2 67.6710 7.18156   1
   7 -12   2 74.5894 5.92523   7
   7 -12   2 57.5351 7.67651   4
   7 -12   2 66.7782 5.46870   2
  -8  12  -2 8.80942 5.58157   1
  -8  12  -2 15.4886 7.21457   4
  -8  12  -2 25.5476 8.89439   6
   8 -12   2 11.1274 3.44328   2
   8 -12   2 14.9069 4.58182   7
   8 -12   2 16.8335 6.47194   4
  -9  12  -2 -2.9234 6.91224   4
  -9  12  -2 6.96350 5.43378   1
  -9  12  -2 -5.0062 7.96973   6
   9 -12   2 2.14359 6.53725   4
   9 -12   2 -2.4670 4.36671   7
   9 -12   2 -1.7098 3.32274   2
 -10  12  -2 16.8075 5.76694   1
 -10  12  -2 -1.1861 8.20913   6
 -10  12  -2 -2.0228 7.28844   4
  10 -12   2 5.02492 7.16653   4
  10 -12   2 0.90369 3.31291   2
  10 -12   2 0.20272 4.64942   7
   6  11  -2 -4.4601 4.95929   5
   6  11  -2 1.26514 5.37846   8
  -6 -11   2 5.37512 5.79009   2
   5  11  -2 24.5030 5.45459   5
   5  11  -2 29.8846 5.65045   8
  -5 -11   2 26.9752 6.34127   2
  -5 -11   2 33.2804 5.32202   7
   4  11  -2 1.48842 4.40287   5
   4  11  -2 1.54695 4.57879   8
   4  11  -2 5.11397 4.68518   1
  -4 -11   2 7.97951 5.06970   2
  -4 -11   2 3.05727 4.30991   7
   3  11  -2 20.9715 4.73307   8
   3  11  -2 25.9866 5.12599   1
   3  11  -2 17.0229 4.42901   5
  -3 -11   2 12.5027 3.51993   4
  -3 -11   2 25.6850 4.62542   7
  -3 -11   2 24.3499 5.34013   2
   2  11  -2 4.93905 4.10967   8
   2  11  -2 0.74103 4.49168   1
   2  11  -2 -1.6779 3.54651   5
  -2 -11   2 -0.7314 3.22418   4
  -2 -11   2 3.23045 4.48114   2
  -2 -11   2 -0.1620 3.70914   7
   1  11  -2 0.54935 3.47027   5
   1  11  -2 5.00859 3.92466   8
   1  11  -2 -4.1577 4.85916   6
   1  11  -2 0.89420 4.68770   1
  -1 -11   2 2.63992 3.71086   7
  -1 -11   2 -1.4988 4.11326   2
  -1 -11   2 -3.6999 3.36367   4
   0  11  -2 18.1961 5.97270   6
   0  11  -2 16.8662 5.09123   1
   0  11  -2 17.3611 4.22647   8
   0  11  -2 16.6395 3.65470   5
   0 -11   2 8.58019 3.84670   7
   0 -11   2 13.3626 4.04398   4
   0 -11   2 12.3740 4.20362   2
  -1  11  -2 10.9340 5.45017   6
  -1  11  -2 5.55110 3.97668   8
  -1  11  -2 14.2546 3.24693   5
  -1  11  -2 7.02882 4.75809   1
   1 -11   2 11.4705 3.87708   2
   1 -11   2 6.81086 4.13134   4
   1 -11   2 8.52586 3.64882   7
  -2  11  -2 127.826 10.0010   6
  -2  11  -2 110.969 8.44411   1
  -2  11  -2 120.658 7.18937   8
  -2  11  -2 115.554 5.90149   5
   2 -11   2 110.607 8.27699   4
   2 -11   2 107.670 6.81310   2
   2 -11   2 110.736 6.86037   7
  -3  11  -2 19.1414 5.04997   1
  -3  11  -2 22.9914 6.41106   6
  -3  11  -2 21.7993 3.00861   5
  -3  11  -2 16.0876 4.02582   8
   3 -11   2 24.9724 4.17906   7
   3 -11   2 20.4579 3.88314   2
   3 -11   2 8.78391 4.71250   4
  -4  11  -2 43.3085 7.29982   6
  -4  11  -2 35.6184 5.71983   1
  -4  11  -2 40.6367 4.69670   8
   4 -11   2 42.7511 4.53465   7
   4 -11   2 38.7396 4.09237   2
   4 -11   2 46.9874 6.37090   4
  -5  11  -2 -0.7860 4.76975   1
  -5  11  -2 0.88808 6.09533   6
  -5  11  -2 2.99743 3.59299   8
   5 -11   2 0.64129 4.99972   4
   5 -11   2 4.64971 3.10368   2
   5 -11   2 -0.3320 3.54791   7
  -6  11  -2 108.211 9.66400   4
  -6  11  -2 103.092 6.53965   8
  -6  11  -2 116.321 8.75338   1
  -6  11  -2 99.3886 9.75574   6
   6 -11   2 112.335 6.88969   7
   6 -11   2 89.5218 8.17218   4
   6 -11   2 105.311 5.77743   2
  -7  11  -2 6.35167 5.88324   4
  -7  11  -2 4.69127 7.16070   6
  -7  11  -2 11.9641 5.14917   1
  -7  11  -2 12.9586 3.42415   8
   7 -11   2 3.73082 2.91929   2
   7 -11   2 3.71085 3.88881   7
   7 -11   2 5.12871 5.51800   4
  -8  11  -2 5.44324 7.33138   6
  -8  11  -2 8.09503 5.06366   1
  -8  11  -2 4.87810 6.22989   4
   8 -11   2 4.04691 4.11536   7
   8 -11   2 4.51925 2.96153   2
   8 -11   2 9.92265 6.09242   4
  -9  11  -2 -9.7457 7.43425   6
  -9  11  -2 1.19303 6.54644   4
  -9  11  -2 15.3043 5.32323   1
   9 -11   2 -0.7330 2.98779   2
   9 -11   2 -3.7372 5.99050   4
   9 -11   2 -5.1018 3.95768   7
 -10  11  -2 3.52186 8.02225   6
 -10  11  -2 1.55121 7.00119   4
 -10  11  -2 5.33921 5.15067   1
  10 -11   2 9.50557 7.35140   4
  10 -11   2 9.16190 3.37702   2
  10 -11   2 14.4068 4.67040   7
   6  10  -2 29.3831 5.41638   8
   6  10  -2 29.1786 5.63529   5
  -6 -10   2 33.5672 5.21686   7
  -6 -10   2 33.1614 6.29795   2
   5  10  -2 -7.6500 4.18442   5
   5  10  -2 -0.3590 4.37580   8
  -5 -10   2 -0.9977 4.70931   2
  -5 -10   2 3.37161 4.17206   7
   4  10  -2 1.94565 4.21170   8
   4  10  -2 -1.3064 4.08662   5
   4  10  -2 6.57127 4.18233   1
  -4 -10   2 7.14513 3.98110   7
  -4 -10   2 2.63633 4.52288   2
   3  10  -2 2.18909 3.91940   8
   3  10  -2 -1.9460 3.58928   5
   3  10  -2 6.09224 4.28033   1
  -3 -10   2 0.42339 2.94282   4
  -3 -10   2 2.51099 4.34108   2
  -3 -10   2 -0.0689 3.63097   7
   2  10  -2 13.4950 3.97841   8
   2  10  -2 15.7612 4.48863   1
   2  10  -2 14.9555 4.04000   5
  -2 -10   2 19.5435 4.58400   2
  -2 -10   2 14.9433 3.88659   7
  -2 -10   2 13.8340 3.44101   4
   1  10  -2 303.684 12.2859   6
   1  10  -2 295.630 11.5316   8
   1  10  -2 303.610 12.1457   1
   1  10  -2 294.550 10.9700   5
  -1 -10   2 287.261 11.0612   4
  -1 -10   2 300.975 11.0104   7
  -1 -10   2 309.922 11.6133   2
   0  10  -2 3.40724 2.99945   5
   0  10  -2 6.38126 3.65948   8
   0  10  -2 2.89986 4.23661   1
   0  10  -2 -0.1808 4.56292   6
   0 -10   2 2.92555 3.53923   2
   0 -10   2 4.10181 3.59619   4
   0 -10   2 3.26185 3.29950   7
  -1  10  -2 13.3513 3.80491   8
  -1  10  -2 13.0285 4.48136   1
   1 -10   2 11.8928 3.54866   2
   1 -10   2 7.69222 3.79888   4
  -2  10  -2 129.688 8.21773   1
  -2  10  -2 124.224 5.81521   5
  -2  10  -2 127.821 7.00763   8
  -2  10  -2 136.966 9.65527   6
   2 -10   2 112.799 8.05081   4
   2 -10   2 112.668 6.58052   7
  -3  10  -2 6.44351 3.58013   8
  -3  10  -2 7.13371 2.50173   5
  -3  10  -2 1.50363 4.39144   1
  -3  10  -2 0.61079 5.34815   6
   3 -10   2 7.75145 3.27317   7
   3 -10   2 7.32523 4.45963   4
  -4  10  -2 7.65117 4.45538   1
  -4  10  -2 23.4371 5.98554   6
  -4  10  -2 14.3203 3.76494   8
   4 -10   2 18.0952 3.26035   2
   4 -10   2 6.69878 4.68357   4
   4 -10   2 12.3240 3.43011   7
  -5  10  -2 43.5881 6.17428   4
  -5  10  -2 52.6884 4.36839   8
  -5  10  -2 42.8111 7.02043   6
  -5  10  -2 48.9853 5.68280   1
   5 -10   2 46.8682 6.11892   4
   5 -10   2 52.1544 4.40094   2
   5 -10   2 46.1782 4.38350   7
  -6  10  -2 49.4410 4.22028   8
  -6  10  -2 49.1189 5.83344   1
  -6  10  -2 46.1200 6.49675   4
  -6  10  -2 51.2096 7.72493   6
   6 -10   2 49.8203 4.62437   7
   6 -10   2 52.1062 4.35102   2
   6 -10   2 46.2170 6.18055   4
  -7  10  -2 21.3171 7.03040   6
  -7  10  -2 25.2161 5.18636   1
  -7  10  -2 25.8663 3.36060   8
  -7  10  -2 23.1769 6.17639   4
   7 -10   2 28.5150 3.22965   2
   7 -10   2 25.4347 4.16970   7
   7 -10   2 30.7965 6.09653   4
  -8  10  -2 41.2613 5.43910   1
  -8  10  -2 34.3880 7.18042   4
  -8  10  -2 39.2355 8.06171   6
   8 -10   2 40.4319 3.67781   2
   8 -10   2 47.6568 4.84236   7
   8 -10   2 35.9118 6.70692   4
  -9  10  -2 23.2208 5.06540   1
  -9  10  -2 29.6565 7.19552   4
  -9  10  -2 28.3005 8.02853   6
   9 -10   2 17.8968 4.28515   7
   9 -10   2 25.9532 3.43137   2
   9 -10   2 24.2042 6.95698   4
 -10  10  -2 25.2074 7.91358   6
 -10  10  -2 29.0781 6.23114   1
 -10  10  -2 25.2701 7.80851   4
  10 -10   2 26.3671 4.67199   7
  10 -10   2 26.5913 7.63917   4
  10 -10   2 24.6003 3.48550   2
 -11  10  -2 2.35828 7.88003   6
 -11  10  -2 1.84762 7.17075   4
  11 -10   2 -0.2955 4.25516   7
  11 -10   2 5.82710 7.20190   4
  11 -10   2 -3.7009 3.03025   2
   7   9  -2 14.1100 4.77493   8
   7   9  -2 12.9899 5.16923   5
   7   9  -2 -2.3829 5.90967   3
  -7  -9   2 3.23114 4.23283   7
  -7  -9   2 0.19302 5.04726   2
   6   9  -2 2.87539 4.33741   8
   6   9  -2 -2.5745 4.49130   5
   6   9  -2 -1.6669 5.22307   3
  -6  -9   2 1.33061 4.89232   2
  -6  -9   2 4.80573 4.08718   7
   5   9  -2 10.4969 5.13798   3
   5   9  -2 14.1065 4.37342   8
   5   9  -2 8.75875 4.44821   5
  -5  -9   2 12.9937 4.79669   2
  -5  -9   2 18.9102 4.21973   7
   4   9  -2 7.15813 3.81210   8
   4   9  -2 -7.0090 3.84219   3
   4   9  -2 -1.6014 3.69221   1
   4   9  -2 -0.9977 3.82032   5
  -4  -9   2 2.03191 3.46598   7
  -4  -9   2 3.13586 2.54840   4
  -4  -9   2 3.11728 4.07709   2
   3   9  -2 4.04365 3.74617   8
   3   9  -2 11.2619 4.11378   1
   3   9  -2 1.01552 3.64776   3
   3   9  -2 3.33549 3.50181   5
  -3  -9   2 2.87993 2.74975   4
  -3  -9   2 10.8172 3.51697   7
  -3  -9   2 4.65841 3.94907   2
   2   9  -2 27.2462 3.92158   3
   2   9  -2 33.4733 4.13824   5
   2   9  -2 34.4937 4.72394   1
   2   9  -2 29.2564 4.28798   8
  -2  -9   2 38.8514 4.55316   2
  -2  -9   2 30.1151 3.83518   7
  -2  -9   2 30.5488 3.60045   4
   1   9  -2 1.07590 4.55157   1
   1   9  -2 -0.7660 4.06799   6
   1   9  -2 1.90826 2.96691   5
   1   9  -2 -2.1613 3.20659   8
  -1  -9   2 -2.6293 2.95682   7
  -1  -9   2 -2.1017 3.21712   2
  -1  -9   2 0.50367 3.10314   4
   0   9  -2 227.719 9.24843   8
   0   9  -2 235.299 8.79041   5
   0   9  -2 244.413 10.6898   6
   0  -9   2 236.510 8.95319   7
   0  -9   2 242.570 9.62421   4
  -1   9  -2 9.65584 4.57234   6
  -1   9  -2 9.55094 3.21438   8
  -1   9  -2 14.8011 2.75390   5
   1  -9   2 13.2928 3.11273   7
   1  -9   2 11.5486 3.03997   2
   1  -9   2 12.2417 3.70335   4
  -2   9  -2 95.7744 8.09934   6
  -2   9  -2 101.003 4.77261   5
  -2   9  -2 96.4181 5.79675   8
   2  -9   2 96.6802 5.47642   7
   2  -9   2 89.8181 5.31007   2
   2  -9   2 93.1848 6.90394   4
  -3   9  -2 73.5156 5.99360   1
  -3   9  -2 72.5898 5.35767   8
  -3   9  -2 86.3418 4.14758   5
   3  -9   2 75.7129 6.77995   4
   3  -9   2 82.2167 5.15566   7
   3  -9   2 83.5563 4.81462   2
  -4   9  -2 17.3811 5.29859   6
  -4   9  -2 12.9251 4.57213   4
  -4   9  -2 11.7770 4.14383   1
  -4   9  -2 15.8722 3.16555   8
   4  -9   2 14.2854 2.65838   2
   4  -9   2 16.2214 3.09082   7
   4  -9   2 12.2729 4.53263   4
  -5   9  -2 30.7806 3.57084   8
  -5   9  -2 37.9637 5.62315   4
  -5   9  -2 28.8804 4.79370   1
  -5   9  -2 19.3176 5.76438   6
   5  -9   2 30.6552 3.69722   7
   5  -9   2 37.4245 5.47259   4
  -6   9  -2 55.8213 6.50219   4
  -6   9  -2 66.6997 4.80549   8
  -6   9  -2 65.9055 7.57220   6
  -6   9  -2 72.6735 5.85639   1
   6  -9   2 70.6033 5.48200   7
   6  -9   2 62.3738 4.18869   2
   6  -9   2 59.3503 6.42130   4
  -7   9  -2 1.64583 5.21786   4
  -7   9  -2 5.42303 5.83118   6
  -7   9  -2 1.03068 2.57779   8
  -7   9  -2 5.31063 4.17943   1
   7  -9   2 5.23186 2.43553   2
   7  -9   2 0.41462 3.22034   7
   7  -9   2 4.18708 5.17802   4
  -8   9  -2 62.6638 5.75227   1
  -8   9  -2 76.5479 8.06552   4
  -8   9  -2 83.7486 9.06669   6
   8  -9   2 64.8551 7.49020   4
   8  -9   2 72.2936 5.27083   7
   8  -9   2 73.1533 4.67918   2
  -9   9  -2 39.7307 7.76213   6
  -9   9  -2 39.4627 7.21054   4
  -9   9  -2 30.9377 4.88740   1
   9  -9   2 34.8443 3.45829   2
   9  -9   2 41.6460 7.23235   4
   9  -9   2 43.4567 4.56413   7
 -10   9  -2 5.92612 6.91494   6
 -10   9  -2 7.97691 6.66905   4
  10  -9   2 8.80035 3.88955   7
  10  -9   2 14.1371 6.77443   4
  10  -9   2 0.91408 2.73898   2
 -11   9  -2 1.10869 7.06392   4
 -11   9  -2 -5.9709 6.66730   6
  11  -9   2 1.37811 6.67143   4
  11  -9   2 -1.3090 2.84528   2
  11  -9   2 1.12978 3.84653   7
   8   8  -2 7.07054 5.07997   5
   8   8  -2 16.6638 6.83686   3
   8   8  -2 8.38126 4.69918   8
  -8  -8   2 18.4473 4.65158   7
  -8  -8   2 10.8127 5.34947   2
   7   8  -2 -1.1956 4.12510   8
   7   8  -2 5.32546 4.78612   5
   7   8  -2 -1.3580 5.67133   3
  -7  -8   2 4.02916 4.95051   2
  -7  -8   2 8.11966 4.10685   7
   6   8  -2 18.2066 4.77858   5
   6   8  -2 18.4282 5.73277   3
   6   8  -2 23.0460 4.50379   8
  -6  -8   2 23.2819 4.25317   7
  -6  -8   2 22.6793 5.06041   2
   5   8  -2 -4.8335 3.76609   5
   5   8  -2 -7.2346 4.32555   3
   5   8  -2 3.58860 3.80289   8
  -5  -8   2 4.91175 4.04975   2
  -5  -8   2 4.19887 3.12296   4
  -5  -8   2 -0.8765 3.41427   7
   4   8  -2 35.8284 5.18521   3
   4   8  -2 33.7128 4.56950   5
   4   8  -2 41.6057 4.56170   8
  -4  -8   2 33.4870 3.11454   4
  -4  -8   2 37.8481 4.84183   2
  -4  -8   2 35.6636 4.14151   7
   3   8  -2 160.651 8.66962   3
   3   8  -2 184.591 8.41589   1
   3   8  -2 172.157 8.31506   5
   3   8  -2 175.138 8.10709   8
  -3  -8   2 174.845 6.98484   4
  -3  -8   2 173.273 7.68299   7
  -3  -8   2 184.404 8.29357   2
   2   8  -2 2.87236 3.01730   3
   2   8  -2 -2.1288 2.98627   8
   2   8  -2 0.12344 3.42370   1
   2   8  -2 -1.4007 2.92929   5
  -2  -8   2 2.07322 2.66165   7
  -2  -8   2 1.45875 2.51763   4
   1   8  -2 77.4954 6.23789   6
   1   8  -2 94.8177 6.08266   1
   1   8  -2 89.8045 5.28498   5
  -1  -8   2 80.7570 5.12834   4
  -1  -8   2 94.4362 5.48990   2
  -1  -8   2 78.2650 5.03159   7
   0   8  -2 75.5867 6.40110   6
   0   8  -2 81.1599 4.62656   5
   0   8  -2 81.3485 5.79062   1
   0   8  -2 72.2212 5.08556   8
   0  -8   2 80.2920 5.31064   4
   0  -8   2 82.5531 4.96519   2
   0  -8   2 79.6524 4.57308   7
  -1   8  -2 166.698 7.64723   1
  -1   8  -2 180.533 6.43835   5
  -1   8  -2 177.004 7.13016   8
  -1   8  -2 165.435 8.61719   6
   1  -8   2 176.009 7.87170   4
   1  -8   2 171.648 6.81524   2
  -2   8  -2 93.9331 5.18905   8
  -2   8  -2 89.1917 7.07230   6
  -2   8  -2 95.9018 5.93121   1
  -2   8  -2 93.8657 4.21038   5
   2  -8   2 86.8848 4.61167   2
   2  -8   2 98.2922 6.30293   4
  -3   8  -2 58.7754 5.70634   6
  -3   8  -2 55.4928 4.66001   1
  -3   8  -2 61.3258 4.39891   8
  -3   8  -2 55.7414 5.05011   4
  -3   8  -2 68.4729 3.30017   5
   3  -8   2 52.7059 5.05338   4
   3  -8   2 62.8801 3.82720   2
  -4   8  -2 49.5161 4.57628   1
  -4   8  -2 52.5006 4.18436   8
   4  -8   2 57.2988 3.58788   2
   4  -8   2 54.7591 4.21042   7
  -5   8  -2 29.3854 5.47633   6
  -5   8  -2 33.5226 4.33159   1
  -5   8  -2 24.9172 4.80233   4
  -5   8  -2 28.1195 3.08615   8
   5  -8   2 28.9462 4.80501   4
   5  -8   2 37.6130 3.53781   7
   5  -8   2 29.2145 2.64536   2
  -6   8  -2 179.513 6.69194   8
  -6   8  -2 162.558 8.33989   1
  -6   8  -2 172.148 9.85599   4
  -6   8  -2 162.623 10.4875   6
   6  -8   2 167.433 7.25948   7
   6  -8   2 170.385 9.71708   4
  -7   8  -2 8.44834 3.88753   1
  -7   8  -2 10.8851 5.72228   6
  -7   8  -2 5.09193 5.04264   4
   7  -8   2 7.62999 3.13399   7
   7  -8   2 -0.6686 2.95376   3
   7  -8   2 8.17070 2.32537   2
   7  -8   2 -1.7733 4.63945   4
  -8   8  -2 247.342 13.2239   6
  -8   8  -2 249.919 12.8562   4
  -8   8  -2 244.899 10.1603   1
   8  -8   2 252.291 12.5684   4
   8  -8   2 264.918 8.64874   2
   8  -8   2 246.330 9.50002   7
   8  -8   2 229.684 11.2125   3
  -9   8  -2 33.7456 6.90608   6
  -9   8  -2 24.9014 6.32156   4
  -9   8  -2 20.3689 4.14434   1
   9  -8   2 23.6244 3.83941   7
   9  -8   2 32.0294 6.51182   4
   9  -8   2 24.3674 3.03651   2
 -10   8  -2 4.02972 6.24676   6
 -10   8  -2 11.9756 4.37317   7
 -10   8  -2 10.8095 6.59420   4
  10  -8   2 6.94019 6.01375   4
  10  -8   2 8.99482 2.88272   2
  10  -8   2 11.3827 3.71123   7
 -11   8  -2 30.1669 7.55781   4
 -11   8  -2 11.0985 4.58085   7
 -11   8  -2 9.64299 6.82096   6
  11  -8   2 6.54921 3.00296   2
  11  -8   2 7.69387 3.86672   7
  11  -8   2 10.0261 6.76542   4
   9   7  -2 -0.8152 4.93764   5
   9   7  -2 5.89115 4.78556   8
   9   7  -2 -11.226 6.52381   3
  -9  -7   2 8.61279 5.16363   2
  -9  -7   2 7.37553 6.97690   7
   8   7  -2 7.56434 6.44234   3
   8   7  -2 8.08532 4.86317   5
   8   7  -2 6.96326 4.36054   8
  -8  -7   2 2.39305 4.83587   2
  -8  -7   2 12.0616 4.22958   7
   7   7  -2 39.1408 5.12236   8
   7   7  -2 43.9041 5.59899   5
   7   7  -2 45.3044 7.04493   3
  -7  -7   2 46.9277 4.87006   7
  -7  -7   2 58.3932 6.11862   2
   6   7  -2 -3.0097 4.74488   3
   6   7  -2 1.92965 3.73467   8
   6   7  -2 2.33654 4.02841   5
  -6  -7   2 1.57951 3.86132   2
  -6  -7   2 3.04809 3.39781   7
   5   7  -2 3.28884 3.55781   8
   5   7  -2 -0.5621 4.38549   3
   5   7  -2 -1.4892 3.55547   5
  -5  -7   2 -1.2779 2.10614   4
  -5  -7   2 -0.1171 3.07042   7
  -5  -7   2 -4.2597 4.72908   3
  -5  -7   2 0.28128 3.51691   2
   4   7  -2 6.40856 3.27918   1
   4   7  -2 5.33008 3.31616   8
   4   7  -2 0.30220 3.36585   5
  -4  -7   2 12.3167 4.72134   3
  -4  -7   2 7.88710 3.07877   7
  -4  -7   2 6.72009 2.21051   4
  -4  -7   2 6.38679 3.45263   2
   3   7  -2 3.74916 3.57358   3
   3   7  -2 5.30027 3.11235   1
   3   7  -2 9.00598 3.15868   5
   3   7  -2 6.29719 3.45210   8
  -3  -7   2 10.1721 2.38483   4
  -3  -7   2 2.69396 2.52624   7
  -3  -7   2 7.91200 3.97103   3
   2   7  -2 89.6052 5.38346   5
   2   7  -2 74.6454 5.42492   1
   2   7  -2 80.5948 5.16146   8
   2   7  -2 76.3885 5.51625   3
  -2  -7   2 84.2244 4.39454   4
  -2  -7   2 87.1701 5.25423   2
  -2  -7   2 85.9294 4.68140   7
  -2  -7   2 83.1925 5.81794   3
   1   7  -2 3.00953 2.29060   5
   1   7  -2 -0.7935 2.27371   3
   1   7  -2 6.94561 2.65430   8
   1   7  -2 3.87664 2.89928   1
   1   7  -2 -0.1997 3.03603   6
  -1  -7   2 2.21065 2.23287   4
  -1  -7   2 -0.5423 2.49141   3
  -1  -7   2 2.07779 2.33608   2
   0   7  -2 149.643 7.48511   6
   0   7  -2 153.976 6.97162   1
   0   7  -2 159.076 6.01891   5
   0   7  -2 154.459 6.35222   8
   0  -7   2 146.194 6.53503   4
   0  -7   2 151.142 6.16227   2
   0  -7   2 147.784 5.90234   7
  -1   7  -2 7.91469 2.42841   8
  -1   7  -2 4.18292 1.81353   5
  -1   7  -2 -0.8325 3.32652   6
  -1   7  -2 6.49074 2.87250   1
   1  -7   2 10.8234 2.97532   4
   1  -7   2 6.14381 2.14417   2
   1  -7   2 6.74260 2.25186   7
  -2   7  -2 253.411 10.3283   6
  -2   7  -2 263.080 8.03427   5
  -2   7  -2 258.112 8.68357   8
  -2   7  -2 248.093 9.33881   1
   2  -7   2 254.633 8.34287   2
   2  -7   2 258.479 9.82912   4
   2  -7   2 250.893 8.50971   7
  -3   7  -2 24.9381 3.75281   4
  -3   7  -2 22.0932 3.45158   1
  -3   7  -2 22.9056 2.60498   8
  -3   7  -2 17.4407 4.06293   6
   3  -7   2 20.7250 3.65297   4
   3  -7   2 19.8978 2.12809   2
   3  -7   2 17.8070 2.42105   7
  -4   7  -2 36.5312 2.90207   8
  -4   7  -2 27.3540 4.00340   4
  -4   7  -2 34.4763 3.75505   1
  -4   7  -2 26.9825 4.52629   6
   4  -7   2 31.8333 2.72342   2
   4  -7   2 20.6842 3.92163   4
   4  -7   2 28.0042 3.43080   7
  -5   7  -2 -0.2126 2.91819   1
  -5   7  -2 1.06227 2.00591   8
  -5   7  -2 0.61229 3.99725   6
  -5   7  -2 0.31715 3.94467   4
   5  -7   2 -1.9905 1.55917   2
   5  -7   2 -2.6966 3.62960   4
   5  -7   2 -2.5395 2.11803   7
  -6   7  -2 359.082 14.2865   6
  -6   7  -2 354.499 12.1672   1
  -6   7  -2 344.561 13.6051   4
   6  -7   2 338.485 11.4562   3
   6  -7   2 351.715 11.3716   7
   6  -7   2 332.555 13.4016   4
   6  -7   2 350.025 11.6933   2
  -7   7  -2 129.888 6.76765   1
  -7   7  -2 98.9795 8.80048   4
  -7   7  -2 118.707 9.35193   6
   7  -7   2 125.684 5.15142   2
   7  -7   2 111.914 8.63967   4
   7  -7   2 118.376 6.00475   7
   7  -7   2 105.002 6.68049   3
  -8   7  -2 4.44987 5.09434   4
  -8   7  -2 -0.1542 3.32000   7
  -8   7  -2 -0.0971 3.34671   1
  -8   7  -2 5.46514 5.35298   6
   8  -7   2 -1.4531 2.81054   7
   8  -7   2 1.00294 2.15513   2
   8  -7   2 1.44322 3.78976   3
  -9   7  -2 8.23895 5.64876   6
  -9   7  -2 15.4083 3.81615   7
  -9   7  -2 9.76275 5.62510   4
   9  -7   2 14.1779 2.70350   2
   9  -7   2 12.1534 3.35812   7
   9  -7   2 5.52491 4.31115   3
 -10   7  -2 5.56231 5.87770   6
 -10   7  -2 2.19813 3.46730   2
 -10   7  -2 9.10749 3.99015   7
 -10   7  -2 8.30603 5.97501   4
  10  -7   2 0.48622 2.59374   2
  10  -7   2 3.50268 3.26091   7
  10  -7   2 -2.0273 4.62403   3
 -11   7  -2 7.54645 4.17713   7
 -11   7  -2 2.11115 6.18332   4
 -11   7  -2 0.34780 3.75736   2
  11  -7   2 -2.8941 5.17472   3
  11  -7   2 11.0578 3.74310   7
  11  -7   2 -1.7559 2.87341   2
   9   6  -2 17.9393 4.73404   8
   9   6  -2 14.7238 5.27398   5
   9   6  -2 10.3015 7.07051   3
  -9  -6   2 13.0177 5.23658   2
  -9  -6   2 26.0263 4.50055   7
   8   6  -2 25.1051 6.75657   3
   8   6  -2 28.7946 4.63739   8
   8   6  -2 21.6212 5.17629   5
  -8  -6   2 31.1613 4.39479   7
  -8  -6   2 36.9379 5.51109   2
   7   6  -2 38.6938 4.68393   8
   7   6  -2 31.0256 6.34791   3
   7   6  -2 35.0239 5.09539   5
  -7  -6   2 34.4730 5.00891   2
  -7  -6   2 33.5148 7.14996   3
  -7  -6   2 32.0909 4.15662   7
   6   6  -2 88.1338 7.06628   5
   6   6  -2 89.7954 6.38894   8
   6   6  -2 86.6670 7.62810   3
  -6  -6   2 86.4154 5.78820   7
  -6  -6   2 98.0970 5.73682   4
  -6  -6   2 95.3452 6.87758   2
  -6  -6   2 78.3852 7.82279   3
   5   6  -2 2.21376 3.44808   5
   5   6  -2 3.24669 3.17192   8
   5   6  -2 -3.4416 4.15563   3
  -5  -6   2 -0.2312 1.98692   4
  -5  -6   2 4.97422 5.55608   3
  -5  -6   2 3.84399 2.87891   7
  -5  -6   2 1.25114 3.25975   2
   4   6  -2 12.0898 3.32920   5
   4   6  -2 11.7798 4.12358   3
   4   6  -2 15.4141 3.08019   1
  -4  -6   2 12.5472 4.39328   3
  -4  -6   2 11.3144 3.70316   2
  -4  -6   2 14.0485 2.16956   4
  -4  -6   2 16.6244 2.86949   7
   3   6  -2 521.256 15.9208   1
   3   6  -2 511.349 17.0170   3
   3   6  -2 513.902 16.0395   8
   3   6  -2 520.376 16.3847   5
  -3  -6   2 513.053 15.7373   7
  -3  -6   2 526.293 15.3109   4
  -3  -6   2 512.034 16.1420   2
  -3  -6   2 513.506 17.0963   3
   2   6  -2 284.406 9.63063   1
   2   6  -2 270.310 10.1180   3
   2   6  -2 282.919 9.61042   8
   2   6  -2 277.994 9.73707   5
  -2  -6   2 277.024 9.60711   2
  -2  -6   2 283.070 8.98639   4
  -2  -6   2 275.718 10.1649   3
  -2  -6   2 278.371 9.21245   7
   1   6  -2 648.624 18.5989   8
   1   6  -2 621.078 18.9077   6
   1   6  -2 599.905 18.6170   3
   1   6  -2 617.581 18.5455   5
   1   6  -2 619.797 18.7090   1
  -1  -6   2 623.233 18.3659   7
  -1  -6   2 619.868 18.5294   2
  -1  -6   2 617.351 18.6431   3
  -1  -6   2 633.752 18.4416   4
   0   6  -2 18.6819 2.27975   5
   0   6  -2 19.4413 2.76510   8
   0   6  -2 14.2599 3.38110   6
   0   6  -2 13.8796 2.97320   1
   0  -6   2 20.8096 2.38892   7
   0  -6   2 22.8159 2.88402   4
   0  -6   2 19.0349 2.43975   2
  -1   6  -2 -0.8713 3.22468   6
  -1   6  -2 -0.2877 2.09481   8
  -1   6  -2 -0.1486 1.64762   5
  -1   6  -2 1.38803 2.86719   1
   1  -6   2 -0.0125 1.97949   7
   1  -6   2 5.08668 1.89653   2
   1  -6   2 2.77379 2.77452   4
  -2   6  -2 14.5860 2.97872   1
  -2   6  -2 14.6254 1.66728   5
  -2   6  -2 16.3486 3.28218   4
  -2   6  -2 14.5806 2.38729   8
  -2   6  -2 15.2406 3.78730   6
   2  -6   2 15.0437 1.89632   2
   2  -6   2 15.5424 2.22991   7
   2  -6   2 10.5402 3.21374   4
  -3   6  -2 58.1494 3.60169   8
  -3   6  -2 55.4455 4.55384   4
  -3   6  -2 63.8757 5.77501   6
  -3   6  -2 64.0813 4.73921   1
   3  -6   2 60.2717 5.42669   4
   3  -6   2 57.4585 3.05048   2
   3  -6   2 56.6707 3.54183   7
  -4   6  -2 94.6254 6.24911   4
  -4   6  -2 99.9484 4.20150   8
  -4   6  -2 87.7980 6.65952   6
  -4   6  -2 91.5251 5.33366   1
   4  -6   2 96.4128 3.82623   2
   4  -6   2 91.3806 6.30061   4
   4  -6   2 89.5065 4.33138   7
  -5   6  -2 175.661 5.82264   8
  -5   6  -2 164.477 6.98982   1
  -5   6  -2 160.522 8.61013   6
  -5   6  -2 165.553 8.27907   4
   5  -6   2 160.482 7.34077   7
   5  -6   2 166.072 5.67506   2
   5  -6   2 162.336 6.43480   3
  -6   6  -2 1605.74 46.8439   4
  -6   6  -2 1604.72 45.4072   1
  -6   6  -2 1535.44 47.0363   6
  -6   6  -2 1605.59 45.3862   7
   6  -6   2 1573.58 45.5833   3
   6  -6   2 1626.27 44.7658   2
   6  -6   2 1615.69 45.1181   7
  -7   6  -2 234.175 8.72818   2
  -7   6  -2 237.921 9.03668   7
  -7   6  -2 241.946 11.2450   4
  -7   6  -2 241.812 11.6377   6
  -7   6  -2 249.250 9.04822   1
   7  -6   2 230.620 9.84277   3
   7  -6   2 240.607 8.58200   7
   7  -6   2 236.573 8.01561   2
  -8   6  -2 4.91067 3.13312   7
  -8   6  -2 8.48043 3.18455   1
  -8   6  -2 4.42201 2.88919   2
  -8   6  -2 -2.0318 4.83832   6
  -8   6  -2 10.9141 4.90895   4
   8  -6   2 7.18799 2.29405   2
   8  -6   2 6.80305 2.82430   7
  -9   6  -2 149.929 9.77051   6
  -9   6  -2 122.969 6.92139   2
  -9   6  -2 145.452 9.97066   4
  -9   6  -2 132.127 7.20769   7
   9  -6   2 139.987 8.69569   3
   9  -6   2 135.506 6.09716   2
   9  -6   2 127.782 6.56129   7
 -10   6  -2 14.0880 3.79856   2
 -10   6  -2 24.3626 6.17601   4
 -10   6  -2 11.5880 3.94413   7
 -10   6  -2 12.9133 5.60271   6
  10  -6   2 12.5816 2.92065   2
  10  -6   2 11.3784 3.53286   7
  10  -6   2 7.30864 5.08232   3
 -11   6  -2 2.89487 6.06117   4
 -11   6  -2 6.84797 4.14376   7
 -11   6  -2 8.50362 4.07554   2
  11  -6   2 11.2093 3.80842   7
  11  -6   2 0.51521 5.42190   3
  11  -6   2 6.95814 3.12177   2
  10   5  -2 -4.2486 4.12198   8
  10   5  -2 -9.7689 6.74436   3
  10   5  -2 -1.7106 5.09382   5
 -10  -5   2 -11.048 4.46761   2
 -10  -5   2 -2.5234 3.59419   7
   9   5  -2 35.9509 5.85995   5
   9   5  -2 34.0074 4.79383   8
   9   5  -2 32.4756 7.66517   3
  -9  -5   2 43.6199 4.64666   7
  -9  -5   2 48.0200 6.20785   2
   8   5  -2 17.3707 6.30778   3
   8   5  -2 21.1843 4.77067   5
   8   5  -2 28.4144 4.45054   8
  -8  -5   2 18.0334 7.02553   3
  -8  -5   2 23.6416 3.89712   7
  -8  -5   2 30.0731 5.02923   2
   7   5  -2 140.618 8.37354   5
   7   5  -2 156.319 10.3857   3
   7   5  -2 148.907 7.60299   8
  -7  -5   2 137.364 10.9651   3
  -7  -5   2 154.550 8.20450   2
  -7  -5   2 145.176 7.07545   7
   6   5  -2 7.52877 3.73461   5
   6   5  -2 12.5811 5.09570   3
   6   5  -2 11.1456 3.33421   8
  -6  -5   2 9.97866 2.40218   4
  -6  -5   2 6.88970 5.14949   3
  -6  -5   2 12.2943 3.52767   2
  -6  -5   2 12.9155 3.11827   7
   5   5  -2 -1.2595 3.89821   3
   5   5  -2 -0.3679 3.04633   5
  -5  -5   2 1.63560 2.58652   7
  -5  -5   2 1.66668 1.83322   4
  -5  -5   2 4.50754 2.77361   2
   4   5  -2 140.529 6.79351   5
   4   5  -2 140.501 6.22692   8
   4   5  -2 137.632 7.87701   3
   4   5  -2 151.039 5.92597   1
  -4  -5   2 145.265 8.15540   3
  -4  -5   2 144.384 6.52523   2
  -4  -5   2 143.543 5.92769   7
  -4  -5   2 148.317 5.16441   4
   3   5  -2 15.7466 2.50650   1
   3   5  -2 7.80054 3.40330   3
   3   5  -2 17.4284 2.82373   5
   3   5  -2 16.7392 2.64592   8
  -3  -5   2 16.6869 2.56740   2
  -3  -5   2 9.73458 3.55393   3
  -3  -5   2 15.4527 2.32032   7
  -3  -5   2 18.3107 1.88886   4
   2   5  -2 112.726 5.16760   8
   2   5  -2 112.042 5.34617   5
   2   5  -2 115.287 5.21202   1
   2   5  -2 109.788 5.80730   3
  -2  -5   2 113.989 4.43731   4
  -2  -5   2 107.587 4.67875   7
  -2  -5   2 107.104 5.12519   2
  -2  -5   2 118.127 5.99706   3
   1   5  -2 26.0513 3.03008   3
   1   5  -2 27.2369 2.88795   8
   1   5  -2 22.6316 3.03695   1
   1   5  -2 31.1723 2.85724   5
   1   5  -2 27.0478 3.39278   6
  -1  -5   2 24.9593 2.64944   2
  -1  -5   2 28.1139 2.61257   4
  -1  -5   2 25.4204 2.66478   7
  -1  -5   2 21.7655 2.96728   3
   0   5  -2 67.7225 4.92637   1
   0   5  -2 55.6567 5.34118   6
   0   5  -2 75.2930 3.86258   5
   0   5  -2 77.0647 4.43653   8
   0  -5   2 72.3554 3.98480   7
   0  -5   2 68.5901 3.94061   2
   0  -5   2 68.1199 4.60063   4
  -1   5  -2 108.241 4.07859   5
  -1   5  -2 92.2172 6.26712   6
  -1   5  -2 96.4490 5.56011   1
  -1   5  -2 112.044 4.79133   8
  -1   5  -2 104.901 5.78577   4
   1  -5   2 114.312 4.57668   7
   1  -5   2 107.259 5.79800   4
   1  -5   2 99.2496 4.23280   2
  -2   5  -2 12.8310 3.89440   6
  -2   5  -2 14.4162 2.20411   8
  -2   5  -2 19.9803 3.43739   4
  -2   5  -2 15.1405 3.01985   1
   2  -5   2 11.3095 3.21612   4
   2  -5   2 12.2306 2.14298   7
   2  -5   2 18.5346 1.86040   2
  -3   5  -2 8.51414 3.29046   4
  -3   5  -2 0.76029 2.73561   1
  -3   5  -2 2.34993 1.85913   8
  -3   5  -2 4.18985 3.56804   6
   3  -5   2 5.89245 1.96347   7
   3  -5   2 4.50995 1.36905   2
   3  -5   2 5.35738 3.24293   4
  -4   5  -2 31.1692 4.20785   6
  -4   5  -2 34.4772 3.91743   4
  -4   5  -2 34.8699 3.22812   1
   4  -5   2 33.1226 2.35005   2
   4  -5   2 28.0635 2.32992   7
   4  -5   2 37.5493 3.17758   3
  -5   5  -2 263.622 10.3081   4
  -5   5  -2 261.019 10.6455   6
  -5   5  -2 264.479 8.84872   7
  -5   5  -2 263.709 9.05189   1
   5  -5   2 263.943 8.57771   7
   5  -5   2 272.663 8.23598   2
   5  -5   2 261.633 9.28929   3
  -6   5  -2 19.6229 2.69931   7
  -6   5  -2 23.8416 2.67608   2
  -6   5  -2 28.6494 4.22264   4
  -6   5  -2 25.9052 4.48830   6
  -6   5  -2 24.5381 2.89218   1
   6  -5   2 22.2500 3.47123   3
   6  -5   2 19.6854 2.01623   2
   6  -5   2 24.3315 3.75304   7
  -7   5  -2 5.41289 4.16722   4
  -7   5  -2 4.53893 2.84523   7
  -7   5  -2 1.72337 2.75640   2
  -7   5  -2 5.29047 4.35553   6
   7  -5   2 5.44958 3.13393   5
   7  -5   2 0.59384 3.62911   3
   7  -5   2 2.26815 2.31882   2
   7  -5   2 3.43128 2.43418   7
  -8   5  -2 0.78563 2.96119   2
  -8   5  -2 5.92221 4.48610   4
  -8   5  -2 6.47107 4.61441   6
  -8   5  -2 5.49207 3.21167   7
   8  -5   2 -0.2484 2.59723   7
   8  -5   2 4.33536 3.38424   5
   8  -5   2 3.80251 2.33925   2
   8  -5   2 2.77096 4.39179   3
  -9   5  -2 82.3823 6.13511   7
  -9   5  -2 86.2122 7.21885   6
  -9   5  -2 93.2495 7.62086   4
  -9   5  -2 80.6437 6.02585   2
   9  -5   2 78.6493 7.01186   3
   9  -5   2 75.0687 5.38609   7
   9  -5   2 95.2300 6.61931   5
   9  -5   2 88.8767 5.13424   2
 -10   5  -2 3.61131 3.68528   2
 -10   5  -2 2.40343 3.60329   7
 -10   5  -2 0.95077 5.22252   4
  10  -5   2 -2.4940 3.04901   7
  10  -5   2 1.80170 2.80036   2
  10  -5   2 1.26894 5.12539   3
 -11   5  -2 5.93707 4.08038   7
 -11   5  -2 -1.7068 5.69733   4
 -11   5  -2 3.64325 4.02042   2
  11  -5   2 3.23149 3.12506   2
  11  -5   2 -5.2084 3.22923   7
  11  -5   2 -6.1253 5.27215   3
 -12   5  -2 -0.8953 4.32147   7
 -12   5  -2 3.32971 4.33857   2
 -12   5  -2 2.68314 6.33988   4
  12  -5   2 2.84178 3.80068   7
  12  -5   2 -4.1440 5.96102   3
  12  -5   2 -0.8258 3.32883   2
  10   4  -2 -9.5090 6.31661   3
  10   4  -2 1.45820 4.94043   5
  10   4  -2 13.0456 4.40676   8
 -10  -4   2 11.5365 3.80566   7
 -10  -4   2 15.8253 5.24107   2
   9   4  -2 50.3467 6.16582   5
   9   4  -2 50.3239 5.05829   8
   9   4  -2 36.4760 7.11234   3
  -9  -4   2 45.6556 5.66222   2
  -9  -4   2 47.0884 4.53651   7
   8   4  -2 59.1386 5.91561   5
   8   4  -2 55.2196 4.96984   8
   8   4  -2 49.1728 6.94070   3
  -8  -4   2 46.3795 7.36419   3
  -8  -4   2 53.1966 5.42647   2
  -8  -4   2 60.7210 4.68778   7
   7   4  -2 8.06601 3.27782   8
   7   4  -2 7.24912 5.05257   3
   7   4  -2 3.52529 3.62594   5
  -7  -4   2 12.5248 3.49843   4
  -7  -4   2 5.20697 5.39372   3
  -7  -4   2 4.77436 2.97375   7
  -7  -4   2 5.78305 3.65184   2
   6   4  -2 0.92811 4.45699   3
   6   4  -2 0.68495 3.31809   5
   6   4  -2 0.99856 3.67884   8
  -6  -4   2 1.03725 2.24422   4
  -6  -4   2 -1.2782 4.55039   3
  -6  -4   2 3.86164 3.00134   2
  -6  -4   2 2.09030 2.64830   7
   5   4  -2 39.9511 3.46913   8
   5   4  -2 33.2789 4.84217   3
  -5  -4   2 40.5355 3.01403   4
  -5  -4   2 33.3372 4.86170   3
  -5  -4   2 48.8392 3.75880   7
   4   4  -2 309.005 10.1074   8
   4   4  -2 311.126 11.7422   3
   4   4  -2 306.109 10.7144   5
  -4  -4   2 301.467 9.80768   7
  -4  -4   2 295.805 10.2846   2
  -4  -4   2 300.876 11.8490   3
  -4  -4   2 316.428 9.25045   4
   3   4  -2 251.305 8.83227   5
   3   4  -2 245.789 9.56821   3
   3   4  -2 248.418 8.43634   8
   3   4  -2 250.476 8.17711   1
  -3  -4   2 246.483 9.75255   3
  -3  -4   2 253.672 7.64781   4
  -3  -4   2 247.506 8.11412   7
  -3  -4   2 250.412 8.54812   2
   2   4  -2 59.9990 4.28805   5
   2   4  -2 55.8497 3.94278   1
   2   4  -2 60.0539 3.99575   8
  -2  -4   2 52.7072 5.11312   3
  -2  -4   2 60.7263 3.12783   4
  -2  -4   2 54.2836 3.42318   7
  -2  -4   2 56.9469 4.04175   2
   1   4  -2 199.850 6.82575   8
   1   4  -2 200.397 6.89527   5
   1   4  -2 196.553 6.94458   1
  -1  -4   2 202.178 7.20973   3
  -1  -4   2 191.075 6.70609   2
  -1  -4   2 190.144 6.54538   4
  -1  -4   2 203.332 6.61886   7
   0   4  -2 72.6787 3.81280   1
   0   4  -2 75.3692 3.42067   8
   0   4  -2 67.3784 4.15835   6
   0   4  -2 77.0264 3.22704   5
   0  -4   2 71.3403 3.70548   4
   0  -4   2 75.2467 3.21153   2
   0  -4   2 73.6377 3.22942   7
  -1   4  -2 2.32288 1.76968   1
  -1   4  -2 0.89121 1.28999   8
  -1   4  -2 2.09840 2.21363   6
  -1   4  -2 3.10602 1.88731   4
   1  -4   2 1.13246 0.99404   2
   1  -4   2 3.57139 1.90057   4
   1  -4   2 3.44339 1.25399   7
  -2   4  -2 129.910 5.28625   1
  -2   4  -2 121.321 6.13532   6
  -2   4  -2 126.609 4.44040   8
  -2   4  -2 122.697 5.68997   4
   2  -4   2 126.502 4.54474   7
   2  -4   2 131.778 5.75842   4
   2  -4   2 127.782 4.19909   2
  -3   4  -2 54.1916 4.14662   1
  -3   4  -2 55.2247 4.70361   6
  -3   4  -2 53.3912 4.17325   4
   3  -4   2 47.7238 3.06057   7
   3  -4   2 50.6527 3.19991   3
   3  -4   2 52.1665 2.59851   2
  -4   4  -2 329.340 9.89844   2
  -4   4  -2 330.111 11.3446   4
  -4   4  -2 314.195 9.91647   7
  -4   4  -2 309.673 10.1390   1
  -4   4  -2 307.964 11.4395   6
   4  -4   2 310.237 10.2831   3
   4  -4   2 318.934 9.47183   2
   4  -4   2 313.763 9.69077   7
  -5   4  -2 833.821 24.2641   1
  -5   4  -2 837.508 24.3789   7
  -5   4  -2 842.462 25.4958   4
  -5   4  -2 809.721 25.5443   6
  -5   4  -2 856.477 24.3893   2
   5  -4   2 858.775 24.1462   7
   5  -4   2 853.367 24.0242   2
   5  -4   2 853.739 25.0583   3
  -6   4  -2 44.1574 3.81878   2
  -6   4  -2 36.9756 4.65430   6
  -6   4  -2 41.0690 4.42159   4
  -6   4  -2 41.8887 3.26163   7
   6  -4   2 48.1130 4.29305   3
   6  -4   2 40.2539 3.07985   2
   6  -4   2 40.0292 3.40460   5
  -7   4  -2 33.1938 4.78902   6
  -7   4  -2 30.2582 4.66969   4
  -7   4  -2 34.4560 3.45606   7
  -7   4  -2 26.9519 3.37778   2
   7  -4   2 32.8702 4.59798   3
   7  -4   2 37.4545 3.76692   5
   7  -4   2 31.9372 2.91336   7
  -8   4  -2 23.5685 5.01253   4
  -8   4  -2 26.6142 3.56033   7
  -8   4  -2 20.5300 3.56041   2
  -8   4  -2 21.0177 4.87019   6
   8  -4   2 26.3001 3.10297   2
   8  -4   2 25.4099 4.02663   5
   8  -4   2 21.5821 4.97666   3
  -9   4  -2 37.2454 4.07114   7
  -9   4  -2 29.2806 4.17203   2
  -9   4  -2 38.4946 5.85758   4
  -9   4  -2 39.5594 5.35945   6
   9  -4   2 33.2632 5.74573   3
   9  -4   2 44.6479 3.92367   2
 -10   4  -2 85.9625 7.61891   4
 -10   4  -2 85.8898 6.37631   7
 -10   4  -2 70.5270 5.78760   2
  10  -4   2 88.7869 5.83793   2
  10  -4   2 80.2959 7.68299   3
  10  -4   2 88.7271 7.75858   5
 -11   4  -2 3.63529 4.02597   2
 -11   4  -2 12.3898 5.88973   4
 -11   4  -2 10.4198 4.13082   7
  11  -4   2 1.28915 5.82428   3
  11  -4   2 4.50191 3.48306   2
  11  -4   2 -4.9707 3.21371   7
 -12   4  -2 8.36209 4.46957   7
 -12   4  -2 -1.2760 4.41193   2
  12  -4   2 9.55539 3.91998   2
  12  -4   2 0.93692 3.64312   7
  12  -4   2 -0.1344 6.21141   3
  11   3  -2 77.7030 7.59409   5
 -11  -3   2 71.2747 7.25854   2
  10   3  -2 -0.9704 3.66009   8
  10   3  -2 2.72993 6.16930   3
  10   3  -2 -0.3666 4.71374   5
 -10  -3   2 -4.3419 4.32257   2
 -10  -3   2 0.78416 3.26860   7
   9   3  -2 17.5898 3.88283   8
   9   3  -2 15.6303 5.99574   3
   9   3  -2 10.3331 4.63440   5
  -9  -3   2 10.5749 3.24242   7
  -9  -3   2 14.1892 4.37543   2
  -9  -3   2 10.4766 6.57996   3
   8   3  -2 3.15346 3.83500   5
   8   3  -2 0.15674 3.12852   8
   8   3  -2 -3.8342 5.00965   3
  -8  -3   2 2.89435 3.72131   2
  -8  -3   2 -1.6999 2.67141   7
  -8  -3   2 -0.8116 5.63027   3
   7   3  -2 143.207 6.83944   8
   7   3  -2 148.129 9.72829   3
   7   3  -2 127.424 7.81752   5
  -7  -3   2 143.421 10.0532   3
  -7  -3   2 146.138 6.41677   4
  -7  -3   2 135.314 6.41466   7
  -7  -3   2 134.809 7.21792   2
   6   3  -2 165.718 7.11508   8
   6   3  -2 171.573 8.06629   5
   6   3  -2 160.491 9.35168   3
  -6  -3   2 166.216 6.46793   4
  -6  -3   2 171.487 6.67955   7
  -6  -3   2 177.569 11.2324   3
  -6  -3   2 166.066 7.42275   2
   5   3  -2 0.19509 3.32383   3
   5   3  -2 0.98044 2.53620   5
   5   3  -2 2.57423 2.18668   8
  -5  -3   2 0.79023 3.37259   3
  -5  -3   2 0.39653 1.81250   7
  -5  -3   2 1.51182 2.25177   2
  -5  -3   2 1.48618 1.59981   4
   4   3  -2 187.265 8.34929   3
   4   3  -2 185.264 6.74166   8
   4   3  -2 179.489 7.32096   5
  -4  -3   2 179.693 6.94344   2
  -4  -3   2 182.953 6.40904   7
  -4  -3   2 193.376 5.95921   4
  -4  -3   2 175.846 8.47111   3
   3   3  -2 223.207 7.60731   8
   3   3  -2 200.282 8.80928   3
   3   3  -2 219.316 8.10866   5
   3   3  -2 224.615 7.16032   1
  -3  -3   2 221.125 6.68096   4
  -3  -3   2 216.183 9.03301   3
  -3  -3   2 217.876 7.69361   2
  -3  -3   2 225.214 7.25348   7
   2   3  -2 64.3382 3.60945   8
   2   3  -2 72.1951 3.41459   1
   2   3  -2 63.2920 3.94858   5
  -2  -3   2 70.2251 2.77209   4
  -2  -3   2 64.1208 4.66747   3
  -2  -3   2 59.4158 3.48415   2
  -2  -3   2 65.3390 3.13596   7
   1   3  -2 1905.73 53.7000   5
   1   3  -2 1954.31 53.5922   1
   1   3  -2 1958.20 53.6118   8
  -1  -3   2 1876.03 53.8941   3
  -1  -3   2 1963.29 53.5263   7
  -1  -3   2 1909.00 53.6278   2
  -1  -3   2 1941.08 53.4799   4
   0   3  -2 15.7691 1.35289   8
   0   3  -2 15.9493 1.57755   4
   0   3  -2 14.7057 1.22144   5
   0   3  -2 15.6524 1.53218   1
   0   3  -2 14.5260 1.78585   6
   0  -3   2 15.1482 1.34214   2
   0  -3   2 13.4943 1.53181   4
   0  -3   2 17.7754 1.27939   7
  -1   3  -2 266.512 7.76278   8
  -1   3  -2 253.182 8.50781   6
  -1   3  -2 267.017 8.08635   1
  -1   3  -2 265.912 8.37580   4
   1  -3   2 270.602 7.70901   2
   1  -3   2 267.759 7.82610   7
   1  -3   2 263.998 8.34444   4
  -2   3  -2 3853.16 111.178   6
  -2   3  -2 4038.02 111.087   4
  -2   3  -2 3959.83 110.633   1
   2  -3   2 4012.65 110.475   7
   2  -3   2 4138.83 110.350   2
   2  -3   2 4049.41 110.411   3
  -3   3  -2 293.578 10.5910   6
  -3   3  -2 306.222 10.3814   4
  -3   3  -2 314.134 9.50329   7
  -3   3  -2 294.143 9.54175   1
  -3   3  -2 322.316 9.44687   2
   3  -3   2 313.309 9.11932   2
   3  -3   2 311.783 9.26920   7
   3  -3   2 320.124 9.75577   3
  -4   3  -2 97.9578 4.54842   7
  -4   3  -2 98.5795 4.63843   2
  -4   3  -2 102.548 5.99043   4
  -4   3  -2 94.3440 6.16812   6
   4  -3   2 105.361 4.07911   2
   4  -3   2 102.832 4.07817   7
   4  -3   2 108.044 5.48930   3
  -5   3  -2 4.17139 2.84513   6
  -5   3  -2 3.90890 1.89181   7
  -5   3  -2 5.82500 2.08732   2
  -5   3  -2 0.36938 2.67451   4
   5  -3   2 -2.5493 2.07752   5
   5  -3   2 -1.8573 1.43592   2
   5  -3   2 4.56406 2.69132   3
  -6   3  -2 66.2371 4.44095   2
  -6   3  -2 61.7003 5.48368   6
  -6   3  -2 72.3089 5.54820   4
  -6   3  -2 66.5045 4.10573   7
   6  -3   2 69.1881 3.67247   2
   6  -3   2 66.4590 5.57941   3
   6  -3   2 64.8420 4.58290   5
  -7   3  -2 235.905 10.1916   6
  -7   3  -2 257.049 9.05973   7
  -7   3  -2 267.867 10.6066   4
  -7   3  -2 253.371 9.43387   2
   7  -3   2 265.147 9.67941   5
   7  -3   2 243.680 9.68896   2
   7  -3   2 265.115 11.5788   3
  -8   3  -2 6.03011 3.27068   2
  -8   3  -2 4.92198 3.82740   6
  -8   3  -2 9.17997 4.27141   4
  -8   3  -2 8.87676 3.00324   7
   8  -3   2 9.71437 3.68932   5
   8  -3   2 9.82445 4.84902   3
  -9   3  -2 84.7802 6.44550   2
  -9   3  -2 86.6762 7.88143   4
  -9   3  -2 84.2302 5.83495   7
   9  -3   2 77.9836 7.42158   3
   9  -3   2 81.2020 5.48431   2
   9  -3   2 83.0321 6.53161   5
 -10   3  -2 10.6284 3.74726   7
 -10   3  -2 12.9279 4.10266   2
 -10   3  -2 15.2647 5.20462   4
  10  -3   2 12.1044 4.23347   5
  10  -3   2 23.2139 3.70400   2
  10  -3   2 11.8553 5.80102   3
 -11   3  -2 7.12329 4.31300   2
 -11   3  -2 14.3837 5.76353   4
 -11   3  -2 5.79747 3.87965   7
  11  -3   2 8.10687 3.65185   2
  11  -3   2 -2.5276 5.71828   3
  11   2  -2 3.37813 5.01366   5
  11   2  -2 -1.8773 6.73204   3
 -11  -2   2 12.1468 3.66389   7
 -11  -2   2 12.1081 5.02361   2
  10   2  -2 24.6017 4.20045   8
  10   2  -2 30.9764 5.60616   5
  10   2  -2 20.1909 7.06604   3
 -10  -2   2 13.9832 7.58331   3
 -10  -2   2 24.3548 3.86274   7
 -10  -2   2 16.8102 4.64632   2
   9   2  -2 3.01230 3.25012   8
   9   2  -2 -1.2207 5.29227   3
   9   2  -2 6.91838 4.26798   5
  -9  -2   2 3.36415 3.74084   2
  -9  -2   2 -1.1904 5.63270   3
  -9  -2   2 5.67213 3.02586   7
   8   2  -2 25.9321 3.61928   8
   8   2  -2 25.9673 5.89108   3
   8   2  -2 16.4681 4.39173   5
  -8  -2   2 18.3024 3.98927   2
  -8  -2   2 24.5422 6.10019   3
  -8  -2   2 30.8895 3.94145   4
  -8  -2   2 24.3588 3.23443   7
   7   2  -2 148.791 7.86395   5
   7   2  -2 133.737 9.42172   3
  -7  -2   2 152.853 6.68229   4
  -7  -2   2 147.815 9.86197   3
  -7  -2   2 153.318 7.42887   2
  -7  -2   2 136.405 6.28880   7
   6   2  -2 131.592 5.82833   8
   6   2  -2 129.324 7.75718   5
  -6  -2   2 130.230 8.61093   2
  -6  -2   2 122.477 5.38432   7
  -6  -2   2 129.239 5.51077   4
   5   2  -2 456.197 13.5742   8
   5   2  -2 429.287 14.3098   5
   5   2  -2 415.990 15.2770   3
  -5  -2   2 453.326 13.2338   4
  -5  -2   2 456.447 15.6676   3
  -5  -2   2 440.256 13.3146   7
  -5  -2   2 438.860 13.8696   2
   4   2  -2 23.3803 3.09067   5
   4   2  -2 15.1012 3.37669   3
   4   2  -2 24.2146 2.44890   8
  -4  -2   2 21.5454 2.63552   2
  -4  -2   2 20.8885 3.72362   3
  -4  -2   2 23.0052 2.14196   7
   3   2  -2 54.2007 3.54010   8
   3   2  -2 60.0466 2.84411   1
   3   2  -2 64.3628 4.35421   5
  -3  -2   2 58.2504 4.63754   3
  -3  -2   2 58.2867 3.66199   2
  -3  -2   2 55.0299 3.05969   7
   2   2  -2 429.875 12.8423   5
   2   2  -2 430.573 12.5101   8
   2   2  -2 439.622 12.3004   1
  -2  -2   2 434.501 12.3645   7
  -2  -2   2 421.065 12.5812   2
  -2  -2   2 424.773 13.2675   3
   1   2  -2 12.3566 1.26378   8
   1   2  -2 11.0672 1.02200   7
   1   2  -2 10.8814 1.32211   5
   1   2  -2 12.3551 1.15496   1
  -1  -2   2 10.0754 1.49256   3
  -1  -2   2 12.8299 1.07076   7
  -1  -2   2 11.0345 1.17175   2
   0   2  -2 16.2801 1.28133   5
   0   2  -2 14.5509 1.62126   1
   0   2  -2 16.7901 1.30539   7
   0   2  -2 15.4144 1.38844   8
   0   2  -2 15.3203 1.70575   4
   0   2  -2 11.8538 1.99365   6
   0   2  -2 14.1248 1.18557   3
   0  -2   2 14.1742 1.34064   5
   0  -2   2 13.6303 1.63809   4
   0  -2   2 13.6364 1.33860   3
   0  -2   2 13.1166 1.67490   4
   0  -2   2 16.8120 1.33923   7
   0  -2   2 15.5160 1.21847   2
  -1   2  -2 32.0898 1.63171   3
  -1   2  -2 29.9133 2.44105   1
  -1   2  -2 31.1855 2.54403   6
  -1   2  -2 32.4302 1.77936   7
  -1   2  -2 28.6546 2.28730   4
   1  -2   2 34.5909 1.46293   3
   1  -2   2 30.0843 1.93661   7
   1  -2   2 30.2668 1.75509   7
   1  -2   2 32.9692 1.49021   2
  -2   2  -2 505.822 13.9979   2
  -2   2  -2 464.303 14.4975   6
  -2   2  -2 500.275 14.0040   7
  -2   2  -2 496.856 14.4478   4
   2  -2   2 482.782 13.8648   7
   2  -2   2 488.874 14.1079   3
   2  -2   2 492.575 13.8268   2
  -3   2  -2 602.093 16.9639   7
  -3   2  -2 580.212 17.5323   4
  -3   2  -2 598.405 17.0570   2
  -3   2  -2 559.237 17.6041   6
   3  -2   2 607.626 16.8518   2
   3  -2   2 599.214 17.4830   3
  -4   2  -2 107.158 4.59324   7
  -4   2  -2 106.485 5.79795   4
  -4   2  -2 118.057 5.07965   2
  -4   2  -2 92.6026 6.01602   6
   4  -2   2 121.207 4.93929   5
   4  -2   2 116.940 6.09784   3
  -5   2  -2 9.66265 2.24184   2
  -5   2  -2 14.8477 2.97353   6
  -5   2  -2 10.4684 1.95088   7
  -5   2  -2 11.5591 2.81722   4
   5  -2   2 5.77534 2.23841   5
   5  -2   2 8.20022 2.95830   3
  -6   2  -2 94.6985 4.93122   2
  -6   2  -2 80.0072 5.52664   6
  -6   2  -2 89.5176 5.84867   4
  -6   2  -2 87.4064 4.44062   7
   6  -2   2 93.7713 5.19843   5
   6  -2   2 97.5713 6.44857   3
  -7   2  -2 85.6289 5.48922   2
  -7   2  -2 90.1996 6.52488   4
  -7   2  -2 85.6398 4.99130   7
   7  -2   2 91.7674 5.94980   5
  -8   2  -2 12.9875 3.07232   7
  -8   2  -2 14.0027 4.26563   4
  -8   2  -2 12.2837 3.52925   2
   8  -2   2 19.0687 4.41659   5
   8  -2   2 9.78108 4.97461   3
  -9   2  -2 37.5473 4.04825   7
  -9   2  -2 42.9815 4.63972   2
  -9   2  -2 43.6528 5.67069   4
   9  -2   2 40.5077 6.60960   3
   9  -2   2 46.7576 5.07880   5
 -10   2  -2 1.19169 4.64443   4
 -10   2  -2 1.74844 4.02641   2
 -10   2  -2 -2.3394 3.28443   7
  10  -2   2 -8.1102 5.19886   3
  10  -2   2 6.95594 4.20687   5
 -11   2  -2 51.2245 5.27141   7
 -11   2  -2 62.2666 7.12713   4
 -11   2  -2 44.7559 5.71546   2
  11  -2   2 54.0188 6.10787   5
  11  -2   2 44.8104 7.69262   3
  11   1  -2 35.7959 7.58901   3
  11   1  -2 37.7729 6.21220   5
 -11  -1   2 36.2535 4.29220   7
 -11  -1   2 31.4528 5.41773   2
  10   1  -2 12.7465 4.90531   5
  10   1  -2 12.9657 6.36930   3
  10   1  -2 14.2804 3.68035   8
 -10  -1   2 18.9684 4.48730   2
 -10  -1   2 19.5185 3.36526   7
 -10  -1   2 9.63476 7.17408   3
   9   1  -2 25.0392 4.84125   5
   9   1  -2 24.9841 6.15082   3
   9   1  -2 21.7163 3.57797   8
  -9  -1   2 17.0137 6.52678   3
  -9  -1   2 22.7618 4.23040   2
  -9  -1   2 24.7508 3.38438   7
   8   1  -2 179.186 10.9285   3
   8   1  -2 199.777 7.98369   8
   8   1  -2 198.732 9.46840   5
  -8  -1   2 189.170 8.64038   2
  -8  -1   2 199.204 8.36496   4
  -8  -1   2 203.139 11.7668   3
  -8  -1   2 199.609 7.69518   7
   7   1  -2 8.22432 3.68540   5
   7   1  -2 9.06764 2.71565   8
   7   1  -2 15.2030 4.60792   3
  -7  -1   2 6.39418 3.07202   2
  -7  -1   2 8.22410 2.93294   4
  -7  -1   2 8.90276 2.40481   7
  -7  -1   2 12.8773 4.93623   3
   6   1  -2 299.697 12.3311   3
   6   1  -2 309.712 10.0906   8
   6   1  -2 312.480 11.2030   5
  -6  -1   2 313.155 10.6339   2
  -6  -1   2 312.448 12.6589   3
  -6  -1   2 332.353 10.3466   4
  -6  -1   2 305.119 9.94926   7
   5   1  -2 2.74035 3.03467   3
   5   1  -2 4.01914 1.79956   8
   5   1  -2 4.00367 2.48975   5
  -5  -1   2 7.62186 1.78348   7
  -5  -1   2 1.76921 3.23098   3
  -5  -1   2 4.18074 1.88041   4
  -5  -1   2 5.10436 2.02399   2
   4   1  -2 88.7213 5.22573   5
   4   1  -2 86.4438 4.18018   8
  -4  -1   2 79.3991 4.42282   2
  -4  -1   2 88.4043 6.35914   3
  -4  -1   2 82.5889 3.74856   7
  -4  -1   2 87.4701 3.95842   4
   3   1  -2 144.622 5.60939   5
   3   1  -2 154.383 5.04605   8
   3   1  -2 144.761 4.43297   1
  -3  -1   2 140.798 5.14353   2
  -3  -1   2 146.280 6.39177   3
  -3  -1   2 146.378 4.76060   7
   2   1  -2 330.640 9.64506   1
   2   1  -2 346.715 9.90930   8
   2   1  -2 351.154 9.79907   7
   2   1  -2 345.894 10.2591   5
  -2  -1   2 337.069 9.77274   7
  -2  -1   2 342.426 10.0128   2
  -2  -1   2 341.236 10.6805   3
   1   1  -2 674.530 19.7339   5
   1   1  -2 694.779 19.4936   7
   1   1  -2 696.754 19.5784   8
   1   1  -2 692.252 19.4739   1
  -1  -1   2 703.588 19.4952   7
  -1  -1   2 697.536 19.6201   2
  -1  -1   2 665.868 19.9309   3
  -1  -1   2 784.489 19.6481   1
   0   1  -2 1880.30 52.3190   1
   0   1  -2 1932.42 52.3124   3
   0   1  -2 1909.54 52.2739   2
   0   1  -2 1910.78 52.2752   7
   0   1  -2 1854.66 52.3715   4
   0   1  -2 1855.45 52.4123   6
   0  -1   2 1857.61 52.4179   2
   0  -1   2 1991.84 52.4107   6
   0  -1   2 1898.46 52.2665   8
   0  -1   2 1973.90 52.3157   1
   0  -1   2 1913.57 52.3339   3
   0  -1   2 1850.95 52.3552   4
   0  -1   2 1860.85 52.2756   7
  -1   1  -2 68.0391 2.40049   7
  -1   1  -2 73.2297 2.78292   4
  -1   1  -2 71.1163 2.87319   6
  -1   1  -2 67.3809 2.49798   3
  -1   1  -2 73.8080 2.42392   2
   1  -1   2 71.9921 2.37946   7
   1  -1   2 69.0371 2.24059   2
   1  -1   2 70.8762 2.27553   7
   1  -1   2 73.1557 2.89493   6
   1  -1   2 72.1981 2.45486   3
  -2   1  -2 442.442 12.6232   4
  -2   1  -2 417.784 12.6254   6
  -2   1  -2 433.116 12.4130   2
  -2   1  -2 434.275 12.2855   7
   2  -1   2 427.472 12.6715   3
  -3   1  -2 136.663 4.90756   2
  -3   1  -2 126.801 5.29167   6
  -3   1  -2 134.653 5.24146   4
  -3   1  -2 140.400 4.61083   7
   3  -1   2 143.792 4.88428   5
   3  -1   2 134.648 5.56377   3
  -4   1  -2 13.7472 2.05015   7
  -4   1  -2 12.1318 2.37906   2
  -4   1  -2 13.7751 2.93741   4
   4  -1   2 13.4277 2.49704   5
   4  -1   2 13.2162 3.17229   3
  -5   1  -2 201.989 7.39143   2
  -5   1  -2 191.500 7.73605   4
  -5   1  -2 203.031 6.87935   7
   5  -1   2 202.672 7.45743   5
   5  -1   2 212.400 8.68185   3
  -6   1  -2 111.211 5.55806   2
  -6   1  -2 106.458 5.97127   4
  -6   1  -2 105.983 4.90472   7
   6  -1   2 114.560 7.00511   3
   6  -1   2 121.799 5.81336   5
  -7   1  -2 1.70661 2.90690   2
  -7   1  -2 -1.7279 2.28301   7
  -7   1  -2 -0.5955 3.25983   4
   7  -1   2 1.32464 3.98882   3
   7  -1   2 4.07559 3.14735   5
  -8   1  -2 6.76552 3.78082   4
  -8   1  -2 -5.1148 2.51100   7
  -8   1  -2 0.57574 3.24620   2
   8  -1   2 1.24906 4.54314   3
   8  -1   2 -0.0618 3.96104   5
  -9   1  -2 77.0396 6.42772   4
  -9   1  -2 73.4887 6.39783   2
  -9   1  -2 71.2827 5.58390   7
   9  -1   2 83.3963 8.04385   3
   9  -1   2 88.1069 6.97503   5
 -10   1  -2 29.1990 5.47224   4
 -10   1  -2 28.4336 4.13857   7
 -10   1  -2 25.9302 4.71466   2
  10  -1   2 25.1732 4.81701   5
  10  -1   2 25.6474 6.25465   3
 -11   1  -2 5.68358 4.50577   2
 -11   1  -2 4.49206 3.83303   7
  11  -1   2 -6.1429 5.76130   3
  11  -1   2 -5.5308 4.37033   5
  11   0  -2 -11.303 5.93204   3
  11   0  -2 -5.1920 4.65762   5
 -11   0   2 4.25072 4.47527   2
 -11   0   2 8.16513 3.29464   7
  10   0  -2 47.2848 4.39964   8
  10   0  -2 40.9472 5.52391   5
  10   0  -2 52.6038 7.48747   3
 -10   0   2 43.8593 8.08391   3
 -10   0   2 41.6861 4.05407   7
 -10   0   2 37.1513 4.93605   2
   9   0  -2 121.286 9.86497   3
   9   0  -2 106.239 7.86035   5
   9   0  -2 112.651 6.01073   8
  -9   0   2 113.185 7.83974   4
  -9   0   2 109.583 5.74282   7
  -9   0   2 105.124 7.01101   2
  -9   0   2 109.669 10.3148   3
   8   0  -2 144.329 8.23410   5
   8   0  -2 146.752 9.71871   3
  -8   0   2 165.601 10.5116   3
  -8   0   2 144.922 7.43791   2
  -8   0   2 142.895 6.30671   7
  -8   0   2 149.951 7.49092   4
   7   0  -2 48.4382 5.79928   3
   7   0  -2 52.2795 4.15569   8
  -7   0   2 53.7016 4.24472   4
  -7   0   2 62.1593 6.55666   3
  -7   0   2 53.6365 4.20707   2
  -7   0   2 49.3751 3.84116   7
   6   0  -2 88.8802 4.35060   8
   6   0  -2 83.3801 5.54842   5
   6   0  -2 87.9347 6.63142   3
  -6   0   2 88.6464 4.89265   2
  -6   0   2 89.2575 4.84815   4
  -6   0   2 96.6429 7.09737   3
  -6   0   2 89.3721 4.11777   7
   5   0  -2 7.51756 1.83641   8
   5   0  -2 7.14684 2.60474   5
   5   0  -2 3.89562 3.13585   3
  -5   0   2 3.07232 3.30776   3
  -5   0   2 4.62240 2.02657   2
  -5   0   2 2.62392 1.97473   4
  -5   0   2 6.33098 1.64225   7
   4   0  -2 7.75805 1.84016   8
   4   0  -2 5.17667 2.65860   5
  -4   0   2 4.90149 3.33843   3
  -4   0   2 6.82519 1.62721   7
  -4   0   2 3.16942 2.00631   4
  -4   0   2 4.83713 2.07191   2
   3   0  -2 66.7927 2.25426   1
   3   0  -2 67.9297 3.43512   5
   3   0  -2 69.3525 2.69275   8
  -3   0   2 71.5816 2.61163   7
  -3   0   2 71.1570 2.87086   4
  -3   0   2 71.3290 3.36631   5
  -3   0   2 70.7613 2.97264   2
  -3   0   2 72.6753 4.07955   3
   2   0  -2 311.569 9.06059   1
   2   0  -2 330.726 9.63758   5
   2   0  -2 322.955 9.23631   8
   2   0  -2 328.766 9.17071   7
  -2   0   2 324.104 10.0662   3
  -2   0   2 315.829 9.61099   5
  -2   0   2 324.286 9.30166   8
  -2   0   2 325.252 9.16280   7
  -2   0   2 324.049 9.37116   2
   1   0  -2 256.441 7.52993   6
   1   0  -2 265.874 7.54164   2
   1   0  -2 264.079 7.45711   1
   1   0  -2 283.029 7.90011   3
   1   0  -2 273.948 7.70614   5
   1   0  -2 265.237 7.55432   8
  -1   0   2 267.257 7.89401   3
  -1   0   2 266.459 7.46679   1
  -1   0   2 260.632 7.55983   6
  -1   0   2 265.969 7.54143   2
  -1   0   2 264.133 7.70602   5
  -1   0   2 270.760 7.51187   8
   0   0  -2 1160.27 30.8659   6
   0   0  -2 1088.32 30.8390   5
   0   0  -2 1038.75 30.7848   2
   0   0  -2 1202.76 30.8944   3
   0   0  -2 1099.87 30.7848   1
   0   0  -2 1132.52 30.8623   4
   0   0   2 1084.86 30.8184   2
   0   0   2 1076.54 30.8070   2
   0   0   2 1196.52 30.9723   3
   0   0   2 1111.67 30.8519   5
   0   0   2 1085.17 30.7837   1
   0   0   2 1059.86 30.7950   7
   0   0   2 1149.99 30.8592   4
   0   0   2 1189.93 30.8679   6
  -1   0  -2 614.048 17.3047   2
  -1   0  -2 614.633 17.2997   4
  -1   0  -2 607.579 17.2400   6
  -1   0  -2 612.203 17.2212   7
  -1   0  -2 606.192 17.2559   5
   1   0   2 656.930 17.2054   6
   1   0   2 593.436 17.4352   3
   1   0   2 619.159 17.3668   2
   1   0   2 636.275 17.2218   7
   1   0   2 615.484 17.2419   5
  -2   0  -2 2258.07 62.0038   2
  -2   0  -2 2264.71 61.9702   4
  -2   0  -2 2223.16 61.8421   7
   2   0   2 2168.54 62.3306   3
   2   0   2 2278.33 61.9795   5
  -3   0  -2 543.400 16.0957   7
  -3   0  -2 561.515 16.3566   4
  -3   0  -2 565.589 16.4183   2
   3   0   2 565.833 17.1226   3
   3   0   2 572.803 16.4464   5
  -4   0  -2 28.5585 2.40308   7
  -4   0  -2 32.2445 2.95397   4
  -4   0  -2 29.7986 2.92236   2
   4   0   2 29.7541 2.97308   5
   4   0   2 28.7263 3.90424   3
  -5   0  -2 100.579 5.01353   2
  -5   0  -2 93.6233 4.35829   7
  -5   0  -2 100.083 5.07485   4
   5   0   2 99.9816 5.20790   5
   5   0   2 100.892 6.30327   3
  -6   0  -2 3.02121 2.60195   4
  -6   0  -2 3.55552 2.53131   2
  -6   0  -2 -3.0413 1.88241   7
   6   0   2 1.35442 2.56185   5
   6   0   2 0.99192 3.22553   3
  -7   0  -2 1.12446 2.41797   7
  -7   0  -2 1.75377 3.31335   4
  -7   0  -2 1.39409 2.98500   2
   7   0   2 2.43041 4.02886   3
   7   0   2 -1.1414 3.20918   5
  -8   0  -2 18.5439 3.21344   7
  -8   0  -2 14.7889 3.90715   2
  -8   0  -2 19.1208 4.08573   4
   8   0   2 21.2561 4.21418   5
   8   0   2 19.2275 5.17311   3
  -9   0  -2 135.734 8.09261   4
  -9   0  -2 128.152 7.87887   2
  -9   0  -2 125.935 6.65315   7
   9   0   2 132.036 9.96941   3
   9   0   2 120.115 7.93385   5
 -10   0  -2 4.99302 3.45848   7
 -10   0  -2 15.9601 4.87864   4
 -10   0  -2 9.08477 4.55449   2
  10   0   2 -2.4122 5.35829   3
  10   0   2 3.51287 4.33493   5
 -11   0  -2 3.19590 3.78629   7
 -11   0  -2 0.42273 4.49119   2
  11   0   2 -2.6074 6.06792   3
  11   0   2 5.35564 4.59630   5
  12  -1  -2 3.55923 5.18528   5
  12  -1  -2 -13.305 6.12028   3
 -12   1   2 -2.3138 4.26435   2
 -12   1   2 4.21670 3.73203   7
  11  -1  -2 6.54507 6.33008   3
  11  -1  -2 2.12175 4.71151   5
 -11   1   2 5.09518 3.33093   7
 -11   1   2 3.90520 4.16919   2
  10  -1  -2 11.7669 3.25968   8
  10  -1  -2 13.0669 4.79850   5
  10  -1  -2 13.4688 6.21665   3
 -10   1   2 13.7948 6.97675   3
 -10   1   2 12.3593 4.06193   2
 -10   1   2 20.5611 3.44130   7
   9  -1  -2 19.4900 3.23718   8
   9  -1  -2 28.1185 4.77734   5
   9  -1  -2 23.6196 6.16472   3
  -9   1   2 24.4348 3.98984   2
  -9   1   2 23.5589 6.44301   3
  -9   1   2 20.2123 4.05583   4
  -9   1   2 23.7164 3.12863   7
   8  -1  -2 83.1437 8.19790   3
   8  -1  -2 84.6049 6.97334   5
   8  -1  -2 81.7260 4.91494   8
  -8   1   2 85.0294 7.69278   3
  -8   1   2 79.5095 4.74111   7
  -8   1   2 79.4633 6.18900   4
  -8   1   2 78.9182 5.73712   2
   7  -1  -2 16.4904 2.44862   8
   7  -1  -2 18.3199 3.67436   5
  -7   1   2 16.7356 2.99630   2
  -7   1   2 17.2745 2.42561   7
  -7   1   2 15.8747 4.60490   3
  -7   1   2 18.2031 3.22966   4
   6  -1  -2 1.18082 1.76691   8
   6  -1  -2 0.05576 3.05748   3
   6  -1  -2 0.83081 2.59571   5
  -6   1   2 0.18249 2.15586   2
  -6   1   2 0.13839 2.23347   4
  -6   1   2 -4.5975 3.22438   3
  -6   1   2 -1.1187 1.62805   7
   5  -1  -2 42.7908 4.21185   3
   5  -1  -2 41.3395 2.82570   8
   5  -1  -2 44.5380 3.62534   5
  -5   1   2 46.1930 3.52277   5
  -5   1   2 49.9367 4.60899   3
  -5   1   2 45.8970 3.50926   2
  -5   1   2 40.4425 2.80522   7
  -5   1   2 42.9840 3.72087   4
   4  -1  -2 0.05253 2.36938   5
   4  -1  -2 1.72719 1.03114   1
   4  -1  -2 2.10418 1.39078   8
  -4   1   2 0.24699 2.10436   4
  -4   1   2 3.94704 2.28907   5
  -4   1   2 2.21104 2.15336   6
  -4   1   2 -0.6677 1.45857   7
  -4   1   2 -0.6211 1.83492   2
  -4   1   2 1.05043 1.37978   1
  -4   1   2 0.73660 1.53855   8
  -4   1   2 -2.6679 2.92558   3
   3  -1  -2 544.784 15.3791   8
   3  -1  -2 527.899 15.3330   1
   3  -1  -2 495.253 15.7067   6
   3  -1  -2 571.816 15.9287   5
  -3   1   2 565.907 15.4190   7
  -3   1   2 542.128 15.4797   8
  -3   1   2 551.375 15.8940   5
  -3   1   2 550.455 15.4528   1
  -3   1   2 542.970 16.4636   3
  -3   1   2 568.239 15.6416   2
  -3   1   2 548.705 15.7951   4
  -3   1   2 544.127 15.8527   6
   2  -1  -2 2184.14 59.6900   4
   2  -1  -2 2373.77 59.4036   7
   2  -1  -2 1992.92 59.4198   1
   2  -1  -2 2289.23 59.6760   2
   2  -1  -2 1920.62 59.6748   6
   2  -1  -2 2134.74 59.7011   4
  -2   1   2 2179.18 59.7079   4
  -2   1   2 2218.18 59.5031   2
  -2   1   2 2136.23 60.0295   3
  -2   1   2 2133.30 59.5166   1
  -2   1   2 2177.00 59.7221   5
  -2   1   2 2172.73 59.5006   8
  -2   1   2 2169.44 59.3948   7
  -2   1   2 2106.12 59.7790   6
   1  -1  -2 37.2670 1.58501   3
   1  -1  -2 36.5778 1.61024   4
   1  -1  -2 38.0161 1.42207   8
   1  -1  -2 36.7898 1.52692   1
   1  -1  -2 35.3265 1.79473   6
   1  -1  -2 36.9087 1.47983   5
   1  -1  -2 33.9786 1.67236   6
  -1   1   2 38.8434 1.52599   5
  -1   1   2 39.3426 1.69863   3
  -1   1   2 32.5323 1.66857   6
  -1   1   2 37.5771 1.44129   8
  -1   1   2 39.7981 1.65390   4
  -1   1   2 39.4195 1.83863   6
  -1   1   2 35.5971 1.52878   1
   0  -1  -2 53.8350 1.88862   4
   0  -1  -2 53.3333 1.89924   6
   0  -1  -2 53.8399 1.83422   8
   0  -1  -2 55.8174 1.83062   3
   0  -1  -2 57.5725 1.85614   5
   0   1   2 56.0736 1.85817   8
   0   1   2 55.1003 1.86342   1
   0   1   2 57.5903 1.81713   3
   0   1   2 51.9034 1.87672   4
   0   1   2 55.8472 1.86406   5
  -1  -1  -2 1281.71 36.4886   7
  -1  -1  -2 1322.88 36.4701   8
  -1  -1  -2 1346.59 36.5139   4
  -1  -1  -2 1309.16 36.5890   2
   1   1   2 1335.09 36.4715   8
   1   1   2 1285.85 36.7907   3
   1   1   2 1343.32 36.6502   5
   1   1   2 1319.63 36.4932   7
  -2  -1  -2 32.7027 1.82091   7
  -2  -1  -2 32.9272 2.06021   2
  -2  -1  -2 35.9555 1.82614   4
   2   1   2 34.3322 2.58617   3
   2   1   2 35.6852 1.78008   8
   2   1   2 35.1720 2.17688   5
  -3  -1  -2 645.599 18.4236   7
  -3  -1  -2 630.973 18.7159   2
  -3  -1  -2 643.777 18.4832   4
   3   1   2 641.778 18.8199   5
   3   1   2 646.719 19.5521   3
  -4  -1  -2 56.4731 4.09248   2
  -4  -1  -2 55.8547 3.69046   4
  -4  -1  -2 56.1142 3.39954   7
   4   1   2 60.3615 5.24089   3
   4   1   2 58.1082 3.24956   8
   4   1   2 59.8383 4.23631   5
  -5  -1  -2 140.667 6.13472   2
  -5  -1  -2 136.501 5.47092   7
  -5  -1  -2 143.481 5.88625   4
   5   1   2 143.070 7.48616   3
   5   1   2 149.807 6.45199   5
   5   1   2 143.028 5.34869   8
  -6  -1  -2 -0.2189 2.41810   4
  -6  -1  -2 -2.3172 1.93903   7
   6   1   2 2.73837 2.81658   5
   6   1   2 1.16851 1.93041   8
  -7  -1  -2 8.38073 3.25775   4
  -7  -1  -2 5.17230 2.71676   7
  -7  -1  -2 10.6064 3.61381   2
   7   1   2 4.91163 2.53402   8
   7   1   2 9.60303 4.18253   3
   7   1   2 3.45454 3.98957   5
  -8  -1  -2 4.88749 3.65448   4
  -8  -1  -2 1.93885 2.88633   7
  -8  -1  -2 -2.6853 3.39450   2
   8   1   2 -2.8831 2.54887   8
   8   1   2 0.02322 3.57138   5
   8   1   2 -2.3630 4.43511   3
  -9  -1  -2 13.8727 4.21100   4
  -9  -1  -2 13.8955 3.39306   7
  -9  -1  -2 10.5217 4.17295   2
   9   1   2 23.0225 4.61077   5
   9   1   2 7.29722 5.26201   3
 -10  -1  -2 113.865 8.38903   2
 -10  -1  -2 100.489 6.73296   7
  10   1   2 106.820 10.2894   3
  10   1   2 97.3670 8.10952   5
 -11  -1  -2 22.1375 4.37794   7
 -11  -1  -2 11.6043 5.27465   2
  11   1   2 11.7430 6.63904   3
  11   1   2 11.2271 5.20644   5
  12  -2  -2 23.1161 7.76925   3
  12  -2  -2 30.4611 6.03099   5
 -12   2   2 26.0835 5.09016   2
 -12   2   2 32.7303 4.58044   7
  11  -2  -2 143.726 11.9355   3
  11  -2  -2 153.674 9.64839   5
 -11   2   2 149.698 12.7679   3
 -11   2   2 158.676 8.54725   2
 -11   2   2 150.676 7.71977   7
  10  -2  -2 188.704 11.7813   3
  10  -2  -2 169.778 7.46765   8
  10  -2  -2 186.025 9.70127   5
 -10   2   2 176.915 11.6410   4
 -10   2   2 167.596 8.43480   2
 -10   2   2 169.271 7.66712   7
 -10   2   2 167.667 12.3174   3
   9  -2  -2 13.4450 3.47934   8
   9  -2  -2 6.09901 4.25199   5
   9  -2  -2 11.8853 5.27631   3
  -9   2   2 9.53619 3.49172   2
  -9   2   2 7.93818 2.88503   7
  -9   2   2 8.60480 3.96535   4
  -9   2   2 13.5136 5.60060   3
   8  -2  -2 93.4797 4.85444   8
   8  -2  -2 76.7049 7.17087   3
  -8   2   2 84.5288 7.76454   3
  -8   2   2 84.0399 6.43283   4
  -8   2   2 82.5726 4.88722   7
  -8   2   2 77.4337 5.58608   2
   7  -2  -2 10.2656 2.17211   8
   7  -2  -2 6.19175 3.84698   3
   7  -2  -2 10.0485 3.38447   5
  -7   2   2 4.81967 2.49896   2
  -7   2   2 3.81430 2.91586   4
  -7   2   2 4.82770 3.99827   3
  -7   2   2 3.77152 2.07744   7
   6  -2  -2 31.5572 3.10416   6
   6  -2  -2 39.0583 2.50825   8
   6  -2  -2 30.5573 4.16070   3
   6  -2  -2 31.6780 3.53106   5
   6  -2  -2 27.4773 2.13572   1
  -6   2   2 37.8474 2.68636   8
  -6   2   2 30.5849 3.29708   4
  -6   2   2 32.0123 3.36082   6
  -6   2   2 33.9388 4.51836   3
  -6   2   2 34.6089 2.96373   2
  -6   2   2 33.8841 2.55958   7
  -6   2   2 33.4116 3.45793   5
   5  -2  -2 185.434 5.98422   8
   5  -2  -2 179.380 5.85367   1
   5  -2  -2 193.647 7.21851   5
   5  -2  -2 166.070 6.89305   6
  -5   2   2 187.826 6.20366   7
  -5   2   2 190.304 6.61091   2
  -5   2   2 184.340 7.20748   6
  -5   2   2 187.710 6.21954   8
  -5   2   2 189.359 7.15889   4
  -5   2   2 186.756 7.14942   5
  -5   2   2 185.124 8.35166   3
  -5   2   2 179.328 6.12958   1
   4  -2  -2 504.008 15.1100   1
   4  -2  -2 531.512 15.0635   8
  -4   2   2 523.181 16.6643   3
  -4   2   2 521.612 15.9785   4
  -4   2   2 538.020 15.2566   7
  -4   2   2 535.320 15.2519   8
  -4   2   2 513.933 16.0829   6
  -4   2   2 529.666 15.3228   1
  -4   2   2 542.580 15.4530   2
  -4   2   2 538.966 15.8566   5
   3  -2  -2 1107.75 30.4434   7
   3  -2  -2 1079.75 31.0785   4
  -3   2   2 1116.83 30.8979   5
  -3   2   2 1068.93 31.3370   3
  -3   2   2 1091.65 30.5451   7
  -3   2   2 1108.44 31.1086   4
  -3   2   2 1126.63 30.6230   2
  -3   2   2 1105.38 30.5778   8
  -3   2   2 1073.38 31.2121   6
  -3   2   2 1083.72 30.6910   1
   2  -2  -2 28.7253 2.19006   4
   2  -2  -2 31.3577 1.46345   2
   2  -2  -2 22.9652 2.19753   6
   2  -2  -2 28.5097 1.33016   7
   2  -2  -2 28.7956 1.17952   2
   2  -2  -2 28.5495 1.39078   7
  -2   2   2 29.3788 1.23109   7
  -2   2   2 27.3350 2.35996   6
  -2   2   2 30.9855 1.87289   1
  -2   2   2 27.8439 2.05889   3
  -2   2   2 30.2591 1.32970   2
  -2   2   2 27.5520 1.55003   8
  -2   2   2 29.7684 2.18339   4
  -2   2   2 30.6785 1.71222   5
   1  -2  -2 12.5430 0.96003   3
   1  -2  -2 15.5532 1.15068   7
   1  -2  -2 13.0921 1.85307   6
   1  -2  -2 14.2647 1.69993   4
  -1   2   2 14.3926 1.96303   6
  -1   2   2 15.9188 1.41975   8
  -1   2   2 15.0322 1.21004   5
  -1   2   2 15.8637 1.13021   7
  -1   2   2 14.1603 1.20588   3
  -1   2   2 13.4675 1.56146   1
   0  -2  -2 0.67345 0.85960   2
   0  -2  -2 4.35217 1.27368   6
   0  -2  -2 2.87930 1.06493   4
   0  -2  -2 2.99550 0.90192   3
   0  -2  -2 1.74929 0.93248   7
   0   2   2 4.85538 0.85475   3
   0   2   2 2.76600 0.76207   2
   0   2   2 0.71576 1.20927   1
   0   2   2 3.66105 1.11038   8
   0   2   2 2.45865 0.98530   5
   0   2   2 2.90334 0.87399   7
  -1  -2  -2 108.915 3.75920   2
  -1  -2  -2 113.918 3.67726   4
  -1  -2  -2 108.520 3.62863   7
   1   2   2 111.356 3.71425   8
   1   2   2 108.928 3.98929   3
   1   2   2 115.721 3.87082   5
  -2  -2  -2 407.987 12.0910   7
  -2  -2  -2 422.777 12.0344   4
  -2  -2  -2 400.568 12.2918   2
   2   2   2 415.320 12.4618   5
   2   2   2 408.151 12.8197   3
   2   2   2 435.350 12.1598   8
  -3  -2  -2 60.4536 4.13915   2
  -3  -2  -2 60.5437 3.68007   7
  -3  -2  -2 70.6644 3.54208   4
   3   2   2 66.4132 4.40087   5
   3   2   2 67.4890 5.24000   3
   3   2   2 70.0447 3.69915   8
  -4  -2  -2 69.5058 4.35498   2
  -4  -2  -2 73.9558 3.79558   7
  -4  -2  -2 77.6825 3.86446   4
   4   2   2 79.6344 3.91757   8
   4   2   2 81.9482 5.61247   3
   4   2   2 75.9247 4.63168   5
  -5  -2  -2 3.99939 2.17023   4
  -5  -2  -2 1.64465 2.37148   2
  -5  -2  -2 6.01633 2.17053   7
   5   2   2 5.91941 3.23084   3
   5   2   2 7.10006 2.05476   8
   5   2   2 3.27422 2.56126   5
  -6  -2  -2 40.0324 4.01455   2
  -6  -2  -2 39.4423 3.63794   4
  -6  -2  -2 36.9465 3.40520   7
   6   2   2 43.2247 3.35367   8
   6   2   2 41.3686 5.38285   3
  -7  -2  -2 108.800 6.81939   2
  -7  -2  -2 98.0793 5.77129   7
  -7  -2  -2 110.067 6.43584   4
   7   2   2 116.892 8.66087   3
   7   2   2 118.554 5.84995   8
   7   2   2 110.177 7.19743   5
  -8  -2  -2 6.32389 3.08038   7
  -8  -2  -2 5.19622 3.43934   4
  -8  -2  -2 1.66709 3.71120   2
   8   2   2 -2.4956 4.96022   3
   8   2   2 -0.1428 3.76769   5
  -9  -2  -2 -0.7014 4.12781   2
  -9  -2  -2 4.92516 3.89074   4
  -9  -2  -2 -2.0544 3.34446   7
   9   2   2 0.78682 4.11019   5
   9   2   2 -7.5262 4.99426   3
 -10  -2  -2 28.2003 5.42334   2
 -10  -2  -2 32.7106 4.43606   7
  10   2   2 32.7946 5.58408   5
  10   2   2 28.2507 7.25693   3
  12  -3  -2 13.4595 5.49767   5
  12  -3  -2 -5.6687 6.31554   3
 -12   3   2 14.0638 4.07917   7
 -12   3   2 8.60410 4.46037   2
  11  -3  -2 44.7113 7.70406   3
  11  -3  -2 67.9573 6.71257   5
 -11   3   2 50.4727 5.41994   2
 -11   3   2 73.0001 5.90536   7
 -11   3   2 75.5783 9.39201   3
  10  -3  -2 21.0306 6.22322   3
  10  -3  -2 35.0234 5.32016   5
  10  -3  -2 26.1840 3.57059   8
 -10   3   2 31.2151 4.24259   2
 -10   3   2 22.3817 6.73284   3
 -10   3   2 29.0826 3.84877   7
 -10   3   2 32.3579 5.16071   4
   9  -3  -2 -0.3796 4.83321   3
   9  -3  -2 -2.8661 4.03833   5
  -9   3   2 3.19883 2.81847   7
  -9   3   2 1.67379 3.11204   2
  -9   3   2 -3.5151 4.96697   3
  -9   3   2 -0.6220 3.58714   6
  -9   3   2 0.54974 3.86643   4
   8  -3  -2 70.0271 6.81071   3
   8  -3  -2 63.4249 5.50584   6
   8  -3  -2 78.1553 4.37882   8
  -8   3   2 77.4926 6.59907   4
  -8   3   2 80.1575 7.50891   3
  -8   3   2 70.1663 5.27609   2
  -8   3   2 81.2311 4.92718   7
  -8   3   2 79.5653 6.11224   6
   7  -3  -2 0.25434 2.97666   5
   7  -3  -2 2.31306 2.72825   6
   7  -3  -2 -0.9209 1.46749   1
   7  -3  -2 -0.8181 1.77000   8
   7  -3  -2 -2.1943 3.59976   3
  -7   3   2 -0.3531 2.13179   7
  -7   3   2 2.18662 3.03115   5
  -7   3   2 -0.1360 1.96631   8
  -7   3   2 0.13494 2.28577   2
  -7   3   2 0.53032 2.92217   4
  -7   3   2 1.10169 3.84766   3
  -7   3   2 -1.9457 2.99478   6
   6  -3  -2 24.3158 3.26512   5
   6  -3  -2 27.7499 2.07431   8
   6  -3  -2 24.7288 3.81246   3
   6  -3  -2 25.6076 2.05061   1
  -6   3   2 26.4121 4.12199   3
  -6   3   2 25.5814 2.36420   1
  -6   3   2 24.8957 3.26634   5
  -6   3   2 27.4733 3.40068   4
  -6   3   2 24.9383 2.31573   8
  -6   3   2 23.9533 3.50975   6
  -6   3   2 29.4810 2.51999   7
  -6   3   2 25.7817 2.61580   2
  -5   3   2 156.087 6.74057   4
  -5   3   2 153.726 5.64622   1
  -5   3   2 145.698 6.91081   6
  -5   3   2 157.364 6.28533   5
  -5   3   2 153.130 7.36244   3
  -5   3   2 156.059 5.65498   2
  -5   3   2 153.739 5.48024   7
  -5   3   2 146.546 5.40012   8
   4  -3  -2 13.2245 3.16654   4
   4  -3  -2 20.0233 1.73217   2
   4  -3  -2 17.1206 1.80873   7
  -4   3   2 19.9315 2.04952   8
  -4   3   2 19.2449 2.51622   5
  -4   3   2 19.8392 2.08959   2
  -4   3   2 21.2626 2.53346   1
  -4   3   2 17.3263 3.28152   3
  -4   3   2 22.2679 3.26368   4
  -4   3   2 22.1040 2.17913   7
  -4   3   2 22.0065 3.63298   6
   3  -3  -2 164.360 5.27325   7
   3  -3  -2 173.657 5.06697   2
   3  -3  -2 174.072 6.47891   4
  -3   3   2 175.646 5.31094   2
  -3   3   2 165.899 5.84787   1
  -3   3   2 160.798 6.75575   6
  -3   3   2 162.409 6.39394   4
  -3   3   2 169.592 5.43219   7
  -3   3   2 161.818 6.19265   3
  -3   3   2 168.874 5.47254   8
  -3   3   2 165.576 5.72480   5
   2  -3  -2 2377.78 65.9099   7
   2  -3  -2 2380.48 66.5303   4
   2  -3  -2 2378.43 65.7228   2
  -2   3   2 2446.14 65.8903   7
  -2   3   2 2364.69 66.7151   6
  -2   3   2 2427.34 66.0535   5
  -2   3   2 2481.19 66.0528   8
  -2   3   2 2260.53 66.0873   3
  -2   3   2 2373.53 66.2223   1
   1  -3  -2 307.093 10.4075   6
   1  -3  -2 345.052 9.74924   2
   1  -3  -2 346.301 9.91486   7
   1  -3  -2 338.058 10.3409   4
  -1   3   2 349.241 9.96204   5
  -1   3   2 372.720 9.78781   2
  -1   3   2 346.661 10.0208   8
  -1   3   2 342.597 10.2137   1
  -1   3   2 333.839 10.5447   6
  -1   3   2 348.933 9.87307   7
   0  -3  -2 86.7183 3.01921   7
   0  -3  -2 75.9339 3.33433   6
   0  -3  -2 77.0945 2.93121   2
   0  -3  -2 82.7398 3.27292   4
   0   3   2 84.0884 3.30374   1
   0   3   2 84.8633 2.84216   3
   0   3   2 82.9208 3.47718   6
   0   3   2 85.4036 3.07841   5
   0   3   2 84.6880 3.16529   8
  -1  -3  -2 2467.21 65.8098   4
  -1  -3  -2 2332.47 65.8084   2
  -1  -3  -2 2304.87 65.7186   7
   1   3   2 2352.00 65.9903   3
   1   3   2 2389.13 65.8009   8
   1   3   2 2398.92 65.9441   5
  -2  -3  -2 73.9070 3.52577   4
  -2  -3  -2 67.7767 3.94611   2
  -2  -3  -2 69.8082 3.64189   7
   2   3   2 76.6982 4.32536   5
   2   3   2 71.9643 3.90125   8
   2   3   2 68.1433 4.74558   3
  -3  -3  -2 131.368 4.84085   4
  -3  -3  -2 122.327 5.02439   7
  -3  -3  -2 122.161 5.46450   2
   3   3   2 127.704 5.24376   8
   3   3   2 135.195 6.52892   3
   3   3   2 136.193 5.85332   5
  -4  -3  -2 29.0136 2.46024   4
  -4  -3  -2 25.2823 2.57946   7
  -4  -3  -2 22.4836 2.90062   2
   4   3   2 29.4683 3.97001   3
   4   3   2 31.6186 3.27201   5
   4   3   2 28.9717 2.66954   8
  -5  -3  -2 -2.8730 1.98384   7
  -5  -3  -2 -1.4765 1.97009   4
  -5  -3  -2 0.21370 2.44718   2
   5   3   2 1.80670 2.59717   5
   5   3   2 -0.6332 2.20237   8
   5   3   2 -2.5648 3.25387   3
  -6  -3  -2 311.076 11.0195   7
  -6  -3  -2 325.654 11.8166   2
  -6  -3  -2 320.250 11.1065   4
   6   3   2 323.861 12.0460   5
   6   3   2 341.991 11.1333   8
   6   3   2 350.181 13.5285   3
  -7  -3  -2 116.664 7.30891   2
  -7  -3  -2 114.457 6.26245   7
  -7  -3  -2 117.493 6.44972   4
   7   3   2 110.593 7.40598   5
   7   3   2 114.836 8.98463   3
  -8  -3  -2 18.0578 3.61009   7
  -8  -3  -2 14.5257 3.85369   4
  -8  -3  -2 19.5802 4.54361   2
   8   3   2 20.1261 3.62438   8
   8   3   2 19.5095 5.85517   3
   8   3   2 14.9078 4.36075   5
  -9  -3  -2 14.6387 4.83711   2
  -9  -3  -2 25.2398 4.12835   7
   9   3   2 6.94002 5.67591   3
   9   3   2 15.3457 4.92724   5
 -10  -3  -2 43.3804 5.04808   7
 -10  -3  -2 55.0048 6.52231   2
  10   3   2 36.7598 8.03389   3
  10   3   2 37.4140 6.04020   5
  12  -4  -2 64.0035 4.94892   7
  12  -4  -2 48.4666 8.44803   3
  12  -4  -2 68.8652 5.90651   2
  12  -4  -2 52.7630 7.25705   5
 -12   4   2 60.8462 5.59653   7
 -12   4   2 51.8661 5.53367   2
  11  -4  -2 -8.2630 4.53539   5
  11  -4  -2 -5.0245 5.52582   3
  11  -4  -2 6.22217 3.03806   7
  11  -4  -2 7.44034 3.31078   2
 -11   4   2 2.56267 3.74018   2
 -11   4   2 8.15697 3.69742   7
  10  -4  -2 25.0575 3.47175   8
  10  -4  -2 35.7100 5.30403   5
  10  -4  -2 29.6901 6.17289   3
  10  -4  -2 30.8226 3.65678   2
  10  -4  -2 27.7394 3.44705   7
 -10   4   2 24.8989 4.10840   2
 -10   4   2 23.8873 6.65922   3
 -10   4   2 24.1999 3.81676   7
 -10   4   2 34.0991 5.38268   4
   9  -4  -2 82.7104 4.81928   7
   9  -4  -2 82.2464 5.14541   2
   9  -4  -2 79.5219 6.19778   6
   9  -4  -2 81.5120 7.44316   3
   9  -4  -2 85.7954 7.13296   5
  -9   4   2 81.3584 5.82837   2
  -9   4   2 68.2030 6.35643   4
  -9   4   2 85.7632 5.51158   7
  -9   4   2 76.0337 6.96724   6
  -9   4   2 85.9318 8.01330   3
   8  -4  -2 2.76562 2.23724   8
   8  -4  -2 2.43634 3.76936   5
   8  -4  -2 -0.2775 1.87867   1
   8  -4  -2 0.78581 2.29756   7
   8  -4  -2 0.10396 2.43035   2
   8  -4  -2 4.25639 3.35167   6
  -8   4   2 1.87136 2.78347   2
  -8   4   2 4.96495 4.65297   3
  -8   4   2 3.86759 2.69652   7
  -8   4   2 2.99402 3.79831   5
  -8   4   2 -0.6478 2.35642   1
  -8   4   2 1.40658 3.71628   4
  -8   4   2 -2.7311 3.75292   6
  -8   4   2 2.04245 2.44376   8
   7  -4  -2 3.05455 1.86349   1
   7  -4  -2 2.82355 1.98831   2
   7  -4  -2 5.49316 1.80639   8
   7  -4  -2 0.44159 3.03083   5
   7  -4  -2 5.34469 3.73517   3
  -7   4   2 2.68462 3.84517   3
  -7   4   2 4.56880 2.32238   1
  -7   4   2 8.15629 2.23697   8
  -7   4   2 6.00492 2.41599   2
  -7   4   2 4.74597 3.31317   4
  -7   4   2 1.77104 2.29445   7
  -7   4   2 6.33733 3.22366   5
  -7   4   2 5.60425 3.53287   6
   6  -4  -2 50.9948 4.42911   5
   6  -4  -2 39.4274 2.95422   2
   6  -4  -2 38.2055 4.19338   3
   6  -4  -2 43.3779 3.06277   7
  -6   4   2 42.6091 3.22172   1
  -6   4   2 38.7017 4.10633   4
  -6   4   2 44.2737 4.52811   6
  -6   4   2 43.2442 3.43947   2
  -6   4   2 47.4217 3.68075   5
  -6   4   2 45.9208 3.50724   7
  -6   4   2 39.7749 3.18929   8
  -6   4   2 44.4445 4.69327   3
   5  -4  -2 21.8036 1.94939   7
   5  -4  -2 23.4732 3.43161   4
   5  -4  -2 19.3923 1.72802   2
  -5   4   2 20.2354 2.48593   1
  -5   4   2 18.1305 3.24976   3
  -5   4   2 24.3535 2.63732   5
  -5   4   2 18.5400 2.10776   7
  -5   4   2 15.8701 2.02210   2
  -5   4   2 20.9315 2.04339   8
  -5   4   2 15.3276 3.60499   6
  -5   4   2 15.8547 3.19368   4
   4  -4  -2 3.90238 3.02537   4
   4  -4  -2 8.23981 1.79512   7
   4  -4  -2 6.81086 1.23597   2
  -4   4   2 7.38171 1.83898   8
  -4   4   2 7.68496 2.71448   3
  -4   4   2 6.45436 2.41629   1
  -4   4   2 7.70819 2.02128   7
  -4   4   2 1.44332 3.38443   6
  -4   4   2 8.30929 2.96724   4
  -4   4   2 6.57026 1.60540   2
  -4   4   2 3.95447 2.16882   5
   3  -4  -2 11.2835 1.75072   7
   3  -4  -2 12.2186 1.19459   2
   3  -4  -2 8.23979 2.92380   4
  -3   4   2 12.3679 2.00053   8
  -3   4   2 10.5399 3.43470   6
  -3   4   2 13.6239 1.99102   5
  -3   4   2 10.7130 2.90755   4
  -3   4   2 7.86476 2.21825   3
  -3   4   2 14.1301 2.46203   1
   2  -4  -2 138.870 6.02636   4
   2  -4  -2 146.394 4.53234   2
   2  -4  -2 145.472 4.91184   7
  -2   4   2 148.382 4.98672   5
  -2   4   2 143.700 5.62007   1
  -2   4   2 150.497 6.52655   6
  -2   4   2 145.442 5.19798   8
   1  -4  -2 42.4763 2.18989   2
   1  -4  -2 38.3772 3.16361   4
   1  -4  -2 37.4952 2.52919   7
   1  -4  -2 38.7948 3.10312   6
  -1   4   2 39.7060 3.69521   6
  -1   4   2 40.1503 2.46524   5
  -1   4   2 37.7878 3.14617   1
  -1   4   2 38.7147 2.74458   8
   0  -4  -2 4.38468 2.18441   6
   0  -4  -2 3.21150 1.92586   4
   0  -4  -2 3.39189 1.52388   2
   0  -4  -2 5.44992 1.60093   7
   0   4   2 2.59158 1.54375   5
   0   4   2 6.27186 2.30604   6
   0   4   2 3.33856 1.17409   3
   0   4   2 3.38639 1.81670   8
   0   4   2 5.18903 2.05969   1
  -1  -4  -2 69.1119 3.70289   7
  -1  -4  -2 66.8559 3.89465   2
  -1  -4  -2 76.6919 3.92795   4
   1   4   2 75.1901 4.05569   3
   1   4   2 72.0622 4.08261   8
   1   4   2 67.2941 3.98754   5
  -2  -4  -2 0.04540 2.06877   2
  -2  -4  -2 -1.0702 1.84305   7
  -2  -4  -2 -0.0574 1.80217   4
   2   4   2 1.94738 2.13738   8
   2   4   2 1.28937 2.48052   3
   2   4   2 2.89912 2.29432   5
  -3  -4  -2 230.828 8.16305   2
  -3  -4  -2 234.607 7.55140   4
  -3  -4  -2 227.864 7.76106   7
   3   4   2 225.122 7.95372   8
   3   4   2 233.300 8.40119   5
   3   4   2 227.692 8.93385   3
  -4  -4  -2 14.7523 2.15391   4
  -4  -4  -2 14.5314 2.81603   2
   4   4   2 16.9414 3.52948   3
   4   4   2 17.9130 2.97549   5
   4   4   2 17.7469 2.65555   8
  -5  -4  -2 64.9282 4.33515   4
  -5  -4  -2 66.3901 4.60370   7
   5   4   2 71.2811 4.93010   8
   5   4   2 63.3364 7.33096   5
   5   4   2 67.1775 6.65966   3
  -6  -4  -2 6.61961 2.80489   4
  -6  -4  -2 5.19694 3.04364   7
  -6  -4  -2 5.58650 3.64724   2
   6   4   2 8.21780 3.70194   5
   6   4   2 6.72427 4.35619   3
  -7  -4  -2 8.57582 3.34939   7
  -7  -4  -2 4.45401 3.92727   2
  -7  -4  -2 5.47624 3.16924   4
   7   4   2 4.53331 4.68825   3
   7   4   2 10.5885 3.43190   8
   7   4   2 9.97481 4.11427   5
  -8  -4  -2 0.35945 4.13036   2
  -8  -4  -2 8.07867 3.49541   4
  -8  -4  -2 4.98391 3.53860   7
   8   4   2 11.2343 3.48239   8
   8   4   2 3.68321 5.45039   3
   8   4   2 2.42195 4.20390   5
  -9  -4  -2 14.9106 5.08567   2
  -9  -4  -2 18.7990 4.23555   7
   9   4   2 11.0730 6.54962   3
   9   4   2 10.5508 4.96225   5
 -10  -4  -2 49.4713 6.59216   2
 -10  -4  -2 63.2533 6.90200   7
  10   4   2 38.7836 6.29155   5
  10   4   2 42.7069 7.74373   3
  12  -5  -2 0.33373 3.52731   7
  12  -5  -2 -16.378 5.70246   3
  12  -5  -2 0.87638 3.15066   2
 -12   5   2 -1.6764 3.91628   2
 -12   5   2 -2.6635 4.02147   7
  11  -5  -2 -8.0692 5.40501   3
  11  -5  -2 -0.7969 5.22931   4
  11  -5  -2 6.38252 3.22994   7
  11  -5  -2 10.9985 5.12915   5
  11  -5  -2 9.93499 3.24152   2
 -11   5   2 4.48304 3.70049   2
 -11   5   2 11.5988 3.87710   7
 -11   5   2 1.07064 5.11568   4
  10  -5  -2 64.8215 4.85056   2
  10  -5  -2 62.6163 5.76274   6
  10  -5  -2 65.6130 7.34750   3
  10  -5  -2 69.6879 6.87731   4
  10  -5  -2 57.0195 4.68062   8
  10  -5  -2 61.1017 4.89930   7
  10  -5  -2 71.8551 6.37401   5
 -10   5   2 61.8058 6.50431   6
 -10   5   2 63.6832 6.62157   4
 -10   5   2 59.3487 4.91430   7
 -10   5   2 59.1567 4.93002   2
 -10   5   2 64.2292 7.70610   3
   9  -5  -2 153.592 8.31288   6
   9  -5  -2 161.992 6.78580   7
   9  -5  -2 160.355 6.63862   2
   9  -5  -2 164.736 8.65178   5
   9  -5  -2 166.750 9.45657   4
   9  -5  -2 158.436 9.86586   3
  -9   5   2 166.533 7.33659   2
  -9   5   2 163.199 7.40984   7
  -9   5   2 152.752 6.73955   1
  -9   5   2 155.879 9.25510   6
  -9   5   2 149.219 9.32380   4
  -9   5   2 151.829 10.2859   3
  -9   5   2 164.639 8.71114   5
  -9   5   2 161.988 6.73763   8
   8  -5  -2 33.4591 2.78965   8
   8  -5  -2 29.5904 4.48266   5
   8  -5  -2 26.1140 3.09469   7
   8  -5  -2 25.1557 3.39281   2
   8  -5  -2 27.9182 2.79707   1
  -8   5   2 24.9444 3.33921   1
  -8   5   2 29.9363 3.11556   8
  -8   5   2 31.0102 3.53298   7
  -8   5   2 30.6135 5.00363   4
  -8   5   2 26.5969 3.36035   2
  -8   5   2 28.4085 4.40210   5
  -8   5   2 31.1043 5.21018   6
  -8   5   2 29.2242 5.37577   3
   7  -5  -2 95.8203 4.35261   2
   7  -5  -2 98.8715 7.16285   4
   7  -5  -2 84.8551 6.98244   3
   7  -5  -2 103.347 6.17588   5
  -7   5   2 94.9796 5.33612   1
  -7   5   2 96.7612 7.41734   6
  -7   5   2 98.7281 5.00539   2
  -7   5   2 90.6532 6.07923   5
  -7   5   2 95.4899 4.78732   8
  -7   5   2 96.2932 7.06385   4
  -7   5   2 95.3100 7.36515   3
  -7   5   2 99.1751 5.10542   7
   6  -5  -2 147.089 7.54950   4
   6  -5  -2 148.982 5.57604   7
   6  -5  -2 148.158 5.19316   2
   6  -5  -2 129.405 7.13254   3
  -6   5   2 141.676 8.05757   6
  -6   5   2 153.374 6.30600   1
  -6   5   2 156.857 6.52055   5
  -6   5   2 146.927 5.59264   8
  -6   5   2 154.063 5.92261   7
  -6   5   2 142.227 7.37896   3
  -6   5   2 154.036 5.72909   2
  -6   5   2 141.179 7.40743   4
   5  -5  -2 -1.3424 2.69534   3
   5  -5  -2 11.5248 1.89823   7
   5  -5  -2 12.1400 1.39409   2
   5  -5  -2 8.49870 3.29461   4
  -5   5   2 9.40989 2.87923   3
  -5   5   2 7.86167 2.27998   5
  -5   5   2 10.9645 3.21336   4
  -5   5   2 8.45525 3.69558   6
  -5   5   2 7.05683 2.49932   1
  -5   5   2 11.8513 1.80255   2
  -5   5   2 11.8370 1.95960   8
   4  -5  -2 1281.99 35.8610   2
   4  -5  -2 1262.01 37.4072   4
   4  -5  -2 1283.80 36.2001   7
  -4   5   2 1285.45 36.7113   1
  -4   5   2 1224.82 36.6599   3
  -4   5   2 1289.63 37.3851   4
  -4   5   2 1319.09 37.8935   6
  -4   5   2 1332.18 36.3318   8
  -4   5   2 1324.23 36.4642   5
   3  -5  -2 49.2630 4.27937   4
   3  -5  -2 47.6563 3.36178   7
   3  -5  -2 46.0713 2.44166   2
  -3   5   2 49.7465 3.71804   8
  -3   5   2 46.2955 3.67640   1
  -3   5   2 44.6811 4.80562   6
  -3   5   2 45.4863 3.41103   5
   2  -5  -2 23.2242 2.39854   7
   2  -5  -2 24.5225 1.95630   2
   2  -5  -2 28.9265 3.45613   4
  -2   5   2 23.0941 3.15209   1
  -2   5   2 22.1198 2.18613   5
  -2   5   2 24.0591 2.70805   8
  -2   5   2 20.9885 4.08745   6
   1  -5  -2 21.3080 2.48015   7
   1  -5  -2 23.9453 2.25855   2
   1  -5  -2 19.2089 3.59253   6
   1  -5  -2 30.7403 3.26761   4
  -1   5   2 22.2725 3.64182   6
  -1   5   2 24.1793 2.38011   5
  -1   5   2 24.4058 2.74963   8
  -1   5   2 24.6152 3.16749   1
   0  -5  -2 38.4630 2.95829   2
   0  -5  -2 36.4851 3.64102   6
   0  -5  -2 48.3783 4.17723   4
   0  -5  -2 44.4310 3.60819   7
   0   5   2 42.5159 3.59853   5
   0   5   2 41.1256 3.46920   1
   0   5   2 43.7631 2.66833   3
   0   5   2 40.7553 3.20966   8
   0   5   2 40.5258 3.80727   6
  -1  -5  -2 176.402 6.41513   7
  -1  -5  -2 182.473 6.60925   4
  -1  -5  -2 185.151 6.69649   2
   1   5   2 185.635 6.78452   8
   1   5   2 183.803 6.69441   5
   1   5   2 173.393 6.83689   1
   1   5   2 176.410 6.56483   3
  -2  -5  -2 45.6575 3.35397   4
  -2  -5  -2 43.4188 3.80323   2
  -2  -5  -2 41.5522 3.29543   7
   2   5   2 44.1960 3.25792   8
   2   5   2 43.0790 4.13901   3
   2   5   2 41.8532 3.32227   5
  -3  -5  -2 0.97326 2.35190   2
  -3  -5  -2 3.47630 1.93281   4
   3   5   2 2.51630 2.36839   8
   3   5   2 2.99430 2.50643   5
   3   5   2 3.79960 2.92331   3
  -4  -5  -2 229.484 7.85999   4
  -4  -5  -2 222.092 8.88328   2
  -4  -5  -2 224.349 8.18255   7
   4   5   2 236.850 9.80845   3
   4   5   2 233.446 8.56136   8
  -5  -5  -2 572.086 18.2293   2
  -5  -5  -2 563.500 17.1700   4
  -5  -5  -2 572.943 17.5471   7
   5   5   2 584.393 19.4580   3
   5   5   2 545.158 18.3078   5
  -6  -5  -2 16.2358 3.94965   2
  -6  -5  -2 20.6965 3.70614   7
  -6  -5  -2 16.7464 3.15637   4
   6   5   2 15.4715 4.11101   5
   6   5   2 18.8280 3.67150   8
   6   5   2 18.6787 4.94768   3
  -7  -5  -2 2.55066 3.42252   7
  -7  -5  -2 3.94642 4.12970   2
  -7  -5  -2 0.93450 3.15742   4
   7   5   2 2.13880 3.41550   8
   7   5   2 0.97158 3.92274   5
   7   5   2 3.93822 4.89661   3
  -8  -5  -2 36.2208 4.66652   7
  -8  -5  -2 38.4638 5.56313   2
   8   5   2 36.8568 4.57002   8
   8   5   2 33.4629 6.70086   3
   8   5   2 30.1108 5.44150   5
  -9  -5  -2 5.26928 4.18009   7
  -9  -5  -2 -5.3313 4.59351   2
   9   5   2 -7.8604 4.51221   5
   9   5   2 -4.9604 5.83591   3
  12  -6  -2 -3.9963 6.00531   3
  12  -6  -2 3.36637 3.63969   7
  12  -6  -2 5.71964 3.06406   2
 -12   6   2 2.27903 3.94644   7
 -12   6   2 6.33439 4.21270   2
  11  -6  -2 16.1973 3.06774   2
  11  -6  -2 15.4362 3.58310   7
  11  -6  -2 4.03360 5.62744   3
  11  -6  -2 15.0050 5.85559   4
 -11   6   2 17.6626 4.09835   7
 -11   6   2 14.6039 5.96014   4
 -11   6   2 9.73916 3.76730   2
  10  -6  -2 46.6920 3.50074   1
  10  -6  -2 40.3812 3.59435   8
  10  -6  -2 39.1749 3.45909   2
  10  -6  -2 43.1822 6.31909   3
  10  -6  -2 44.8932 6.41436   4
  10  -6  -2 55.0273 5.61350   5
  10  -6  -2 45.3504 5.41525   6
  10  -6  -2 42.9928 4.00234   7
 -10   6   2 39.7198 4.33808   7
 -10   6   2 34.0734 6.39342   3
 -10   6   2 36.3070 3.83001   8
 -10   6   2 35.6543 4.13485   2
 -10   6   2 41.7987 6.29759   4
 -10   6   2 39.1361 3.90823   1
 -10   6   2 36.4431 6.21061   6
   9  -6  -2 2.47327 2.74181   7
   9  -6  -2 -0.2441 4.20003   3
   9  -6  -2 -2.6474 3.88495   5
   9  -6  -2 2.52899 4.67925   4
   9  -6  -2 -1.2715 3.95686   6
   9  -6  -2 5.63253 2.49856   1
   9  -6  -2 1.90721 2.29133   8
   9  -6  -2 1.51807 2.22967   2
  -9   6   2 0.81707 2.90075   2
  -9   6   2 2.86971 2.71500   8
  -9   6   2 -0.1577 3.91133   5
  -9   6   2 -0.1345 3.08252   7
  -9   6   2 1.93060 4.91997   3
  -9   6   2 0.96028 4.79689   6
  -9   6   2 4.08523 4.64411   4
  -9   6   2 -4.1938 3.01424   1
   8  -6  -2 91.9597 5.13545   7
   8  -6  -2 88.8413 7.57957   3
   8  -6  -2 95.4379 7.91208   4
   8  -6  -2 83.8267 4.82177   8
   8  -6  -2 94.3471 4.55444   2
   8  -6  -2 97.9533 6.76225   5
  -8   6   2 97.1259 5.35266   2
  -8   6   2 90.0781 6.75745   5
  -8   6   2 93.7429 7.91566   4
  -8   6   2 87.7980 5.79134   1
  -8   6   2 92.1813 8.23749   6
  -8   6   2 96.1479 5.13382   8
  -8   6   2 92.4409 5.68965   7
  -8   6   2 87.8969 7.89174   3
   7  -6  -2 0.52138 1.71643   2
   7  -6  -2 -6.0947 3.52231   3
   7  -6  -2 2.91884 2.43096   7
  -7   6   2 1.65549 3.03975   1
  -7   6   2 2.33448 3.66716   3
  -7   6   2 -2.3398 2.24139   8
  -7   6   2 -0.2604 4.41534   6
  -7   6   2 1.57502 3.92392   4
  -7   6   2 2.28923 2.36892   2
  -7   6   2 1.66324 3.12526   5
  -7   6   2 -0.8225 2.66779   7
   6  -6  -2 -0.0918 3.45445   4
   6  -6  -2 0.50147 2.03518   7
   6  -6  -2 0.97044 1.39896   2
   6  -6  -2 -8.6554 3.02560   3
  -6   6   2 -1.9450 3.94391   6
  -6   6   2 -2.2980 2.91527   3
  -6   6   2 1.64985 2.74502   1
  -6   6   2 3.63568 3.44225   4
  -6   6   2 -0.1562 1.91242   8
  -6   6   2 1.57439 2.51642   5
   5  -6  -2 1.96861 2.81949   3
   5  -6  -2 14.9948 2.26767   7
   5  -6  -2 17.8126 3.73535   4
   5  -6  -2 14.5631 1.54324   2
  -5   6   2 13.4625 4.10550   6
  -5   6   2 14.7139 2.26365   8
  -5   6   2 15.0364 2.93871   1
  -5   6   2 15.8142 2.47363   5
  -5   6   2 14.5300 2.90399   3
  -5   6   2 15.5901 3.60361   4
   4  -6  -2 230.185 7.65926   7
   4  -6  -2 231.102 7.05069   2
   4  -6  -2 215.579 9.23384   4
  -4   6   2 228.681 9.89543   6
  -4   6   2 216.251 8.45776   1
  -4   6   2 240.105 7.78186   8
  -4   6   2 218.653 9.19879   4
  -4   6   2 241.416 7.82771   5
   3  -6  -2 44.7671 2.66931   2
   3  -6  -2 41.2262 4.17212   4
   3  -6  -2 48.1534 3.37316   7
  -3   6   2 43.6672 3.69657   8
  -3   6   2 43.8630 3.63648   1
  -3   6   2 47.1036 3.23174   5
  -3   6   2 47.0644 4.87603   6
   2  -6  -2 96.7561 4.42428   7
   2  -6  -2 91.5593 5.69071   4
   2  -6  -2 88.7497 3.84819   2
  -2   6   2 90.2614 4.10759   5
  -2   6   2 82.4419 5.23836   1
  -2   6   2 86.6234 4.66555   8
  -2   6   2 81.7521 6.35791   6
   1  -6  -2 306.018 9.33472   2
   1  -6  -2 288.396 10.2093   4
   1  -6  -2 283.106 10.6133   6
   1  -6  -2 299.847 9.42821   7
  -1   6   2 299.862 9.71146   8
  -1   6   2 302.971 10.8192   6
  -1   6   2 300.494 9.46521   5
  -1   6   2 281.291 10.0934   1
   0  -6  -2 4.69844 2.08680   2
   0  -6  -2 3.28117 2.75464   6
   0  -6  -2 4.34668 2.09890   7
   0  -6  -2 4.99135 2.48844   4
   0   6   2 5.37109 2.33666   8
   0   6   2 4.69169 2.60760   1
   0   6   2 6.45716 2.02863   5
   0   6   2 6.89036 2.93315   6
  -1  -6  -2 18.4388 2.37180   7
  -1  -6  -2 27.9419 2.99090   6
  -1  -6  -2 21.4174 2.73487   4
  -1  -6  -2 24.6699 2.77790   2
   1   6   2 23.3857 2.47477   3
   1   6   2 29.8015 3.19558   6
   1   6   2 21.9390 3.01764   1
   1   6   2 25.0948 2.67342   5
   1   6   2 16.3704 2.77627   8
  -2  -6  -2 4.69511 2.14765   4
  -2  -6  -2 2.72939 2.47090   2
   2   6   2 3.87350 2.53059   3
   2   6   2 4.17924 2.41861   8
   2   6   2 3.85906 2.31488   5
  -3  -6  -2 75.0923 4.30247   4
  -3  -6  -2 72.6511 5.21843   2
  -3  -6  -2 74.9355 4.54451   7
   3   6   2 78.4012 5.16483   8
   3   6   2 74.5732 5.70083   3
  -4  -6  -2 241.043 9.07041   7
  -4  -6  -2 231.619 8.42498   4
  -4  -6  -2 251.193 9.76270   2
   4   6   2 247.803 10.4814   3
   4   6   2 244.179 9.84707   5
  -5  -6  -2 -1.4720 3.66681   2
  -5  -6  -2 1.17101 3.07828   7
  -5  -6  -2 2.20991 2.58921   4
   5   6   2 -2.3129 4.00367   3
   5   6   2 0.22562 3.52853   5
   5   6   2 -1.0265 3.18760   8
  -6  -6  -2 23.9556 3.45068   4
  -6  -6  -2 36.8634 4.28968   7
  -6  -6  -2 24.2021 4.80803   2
   6   6   2 23.6637 4.56315   5
   6   6   2 24.9727 4.13124   8
   6   6   2 20.2075 5.17880   3
  -7  -6  -2 45.0907 5.71987   2
  -7  -6  -2 42.9026 4.20053   4
  -7  -6  -2 47.5201 4.91417   7
   7   6   2 34.6184 6.08320   3
   7   6   2 40.5986 5.32548   5
   7   6   2 34.5112 4.58283   8
  -8  -6  -2 46.9711 5.30914   7
  -8  -6  -2 49.7118 6.23737   2
   8   6   2 50.2724 5.15471   8
   8   6   2 38.7468 6.77163   3
   8   6   2 32.4403 5.67922   5
  -9  -6  -2 -3.6307 4.92350   2
   9   6   2 -0.6213 5.96023   3
   9   6   2 0.94642 5.05862   5
  12  -7  -2 22.1612 6.84413   4
  12  -7  -2 13.0043 3.26698   2
  12  -7  -2 16.6104 4.05025   7
 -12   7   2 7.45739 6.88655   4
 -12   7   2 15.0680 4.14439   2
 -12   7   2 11.8941 4.57677   7
  11  -7  -2 13.8663 3.72764   7
  11  -7  -2 13.1104 3.00968   2
  11  -7  -2 1.29099 5.52019   3
  11  -7  -2 19.1668 6.26000   4
 -11   7   2 7.50545 6.13349   6
 -11   7   2 14.3113 4.27688   7
 -11   7   2 10.9244 3.72271   2
 -11   7   2 13.5163 6.07374   4
  10  -7  -2 18.3009 2.85569   2
  10  -7  -2 10.9089 4.84890   6
  10  -7  -2 24.8777 3.16135   1
  10  -7  -2 12.0038 5.17546   3
  10  -7  -2 19.2061 2.98187   8
  10  -7  -2 19.4208 3.50010   7
  10  -7  -2 15.8926 5.83266   4
  10  -7  -2 20.6090 4.85834   5
 -10   7   2 16.8413 4.07341   7
 -10   7   2 10.1821 3.41602   2
 -10   7   2 12.5459 5.69561   4
 -10   7   2 19.3888 3.70499   8
 -10   7   2 17.0777 6.07105   6
 -10   7   2 18.0083 3.73200   1
   9  -7  -2 123.499 8.57671   6
   9  -7  -2 110.253 8.30312   3
   9  -7  -2 120.355 6.24126   7
   9  -7  -2 132.538 7.80939   5
   9  -7  -2 130.659 5.44543   2
   9  -7  -2 122.113 5.32372   8
   9  -7  -2 120.384 9.31956   4
  -9   7   2 122.973 10.0002   6
  -9   7   2 118.964 8.99222   3
  -9   7   2 123.137 6.08563   8
  -9   7   2 120.026 7.84044   5
  -9   7   2 115.664 6.23566   2
  -9   7   2 128.442 6.91338   7
  -9   7   2 118.941 6.96041   1
  -9   7   2 129.530 9.48636   4
   8  -7  -2 -3.8720 2.63184   7
   8  -7  -2 1.00411 4.64464   4
   8  -7  -2 0.73092 1.95410   2
   8  -7  -2 -3.0122 3.82365   3
  -8   7   2 -3.3622 3.41362   1
  -8   7   2 0.21231 4.60248   4
  -8   7   2 3.80237 3.62226   5
  -8   7   2 -0.1564 2.59348   8
  -8   7   2 -2.1897 5.00935   6
  -8   7   2 1.46166 4.13962   3
   7  -7  -2 18.0634 2.16401   2
   7  -7  -2 15.6176 2.96621   7
   7  -7  -2 15.4851 4.80216   4
   7  -7  -2 3.44202 3.90972   3
  -7   7   2 14.4006 2.76166   8
  -7   7   2 17.4146 3.61132   5
  -7   7   2 14.0054 3.69911   1
  -7   7   2 16.9763 4.10484   3
  -7   7   2 17.3169 4.86919   4
  -7   7   2 14.6729 5.43875   6
   6  -7  -2 105.584 6.19254   3
   6  -7  -2 113.497 4.51645   2
  -6   7   2 114.156 5.83276   5
  -6   7   2 110.404 6.45923   1
  -6   7   2 122.612 8.79112   6
  -6   7   2 125.341 5.42124   8
  -6   7   2 117.915 6.33840   3
  -6   7   2 117.929 7.76428   4
   5  -7  -2 130.039 7.35041   4
   5  -7  -2 124.593 5.37446   7
   5  -7  -2 119.680 4.45366   2
  -5   7   2 122.948 5.55326   5
  -5   7   2 106.391 6.09024   1
  -5   7   2 118.064 5.44842   8
  -5   7   2 125.703 8.18761   6
  -5   7   2 105.763 7.15687   4
   4  -7  -2 57.9491 3.98818   7
   4  -7  -2 60.0702 5.05970   4
   4  -7  -2 56.3473 3.10195   2
  -4   7   2 59.7458 5.02153   1
  -4   7   2 57.0139 4.19548   8
  -4   7   2 60.7457 5.70546   6
  -4   7   2 64.7740 3.95068   5
   3  -7  -2 0.27316 3.00745   4
   3  -7  -2 3.13321 1.67752   2
   3  -7  -2 0.74743 2.12203   7
  -3   7   2 0.04817 2.33629   8
  -3   7   2 0.71016 1.89190   5
  -3   7   2 0.24817 3.69725   6
  -3   7   2 -0.3418 2.78451   1
   2  -7  -2 277.409 10.2625   4
   2  -7  -2 275.872 8.82975   2
   2  -7  -2 271.517 9.13690   7
  -2   7   2 269.978 9.85686   1
  -2   7   2 280.676 9.33271   8
  -2   7   2 281.118 11.0157   6
  -2   7   2 275.010 8.97173   5
   1  -7  -2 0.03798 1.96439   7
   1  -7  -2 1.81607 2.65655   4
   1  -7  -2 -2.0493 3.05077   6
   1  -7  -2 -0.7420 2.00664   2
  -1   7   2 0.06973 2.76633   1
  -1   7   2 -0.8715 3.12004   6
  -1   7   2 2.42472 2.07922   5
  -1   7   2 1.45344 2.43916   8
   0  -7  -2 0.98614 2.97678   6
   0  -7  -2 -2.0239 2.47119   4
   0  -7  -2 1.88400 2.23363   2
   0  -7  -2 1.39254 2.18710   7
   0   7   2 -2.1401 3.00343   6
   0   7   2 1.67588 2.78253   1
   0   7   2 1.10671 2.08647   5
   0   7   2 -1.6717 2.36743   8
  -1  -7  -2 46.0187 3.75943   2
  -1  -7  -2 46.5940 4.14894   4
  -1  -7  -2 50.9059 3.93138   6
   1   7   2 43.8636 3.98099   6
   1   7   2 47.5488 4.17362   5
   1   7   2 42.6371 3.67968   3
   1   7   2 39.1491 3.43209   8
   1   7   2 47.0003 3.93543   1
  -2  -7  -2 207.882 7.83192   4
  -2  -7  -2 213.988 8.40556   2
  -2  -7  -2 213.309 7.94528   7
   2   7   2 211.826 8.30446   3
   2   7   2 226.302 8.35484   1
   2   7   2 217.445 8.95985   8
   2   7   2 194.234 8.17364   5
  -3  -7  -2 2.22170 2.53728   4
  -3  -7  -2 4.41122 2.98181   7
   3   7   2 4.80297 3.42985   8
   3   7   2 1.95862 3.07032   5
   3   7   2 -4.1096 3.16138   3
  -4  -7  -2 11.0850 3.96141   2
  -4  -7  -2 12.3699 3.29022   7
  -4  -7  -2 7.40458 2.78501   4
   4   7   2 12.6686 3.62221   8
   4   7   2 9.95425 3.61836   5
   4   7   2 -1.1185 3.83455   3
  -5  -7  -2 60.6085 5.80344   2
  -5  -7  -2 54.4288 4.45791   4
  -5  -7  -2 65.1299 4.95771   7
   5   7   2 53.2527 5.29796   5
   5   7   2 57.8839 6.01468   3
   5   7   2 54.3860 4.97261   8
  -6  -7  -2 149.040 7.05430   4
  -6  -7  -2 182.119 8.13589   7
  -6  -7  -2 173.286 9.35196   2
   6   7   2 155.250 8.15193   8
   6   7   2 149.890 9.72178   3
   6   7   2 152.294 8.80309   5
  -7  -7  -2 18.8420 4.48155   7
  -7  -7  -2 19.9976 5.38513   2
   7   7   2 10.2267 4.64090   5
   7   7   2 10.4853 5.44964   3
   7   7   2 9.84142 4.09037   8
  -8  -7  -2 28.5684 5.01957   7
  -8  -7  -2 26.0071 6.09643   2
   8   7   2 12.8976 5.08613   5
   8   7   2 15.3933 6.23997   3
   8   7   2 21.7069 4.72220   8
  11  -8  -2 -3.5567 3.42587   7
  11  -8  -2 -3.4465 5.90665   4
  11  -8  -2 5.59003 2.71225   2
  11  -8  -2 11.2458 5.37866   6
 -11   8   2 4.28392 6.24178   4
 -11   8   2 2.52813 6.55884   6
  10  -8  -2 4.61377 2.60588   8
  10  -8  -2 -0.9404 3.32352   7
  10  -8  -2 2.90420 2.38213   2
  10  -8  -2 2.51834 5.61588   4
  10  -8  -2 5.52629 3.05043   1
  10  -8  -2 4.78159 4.86906   6
 -10   8   2 3.43138 3.77426   1
 -10   8   2 0.28819 5.94829   6
 -10   8   2 -4.0004 4.98067   8
 -10   8   2 -2.7086 5.34810   4
   9  -8  -2 43.2527 4.99909   5
   9  -8  -2 49.6798 4.33979   7
   9  -8  -2 44.5341 3.70853   2
   9  -8  -2 39.2776 6.07630   6
   9  -8  -2 44.5392 6.49220   4
  -9   8   2 34.6267 6.41970   4
  -9   8   2 37.3002 3.80570   8
  -9   8   2 38.1686 4.72939   1
  -9   8   2 40.4798 5.30059   5
  -9   8   2 44.2796 7.34417   6
   8  -8  -2 64.0910 3.79317   2
   8  -8  -2 50.6475 5.45179   3
   8  -8  -2 69.1592 5.09547   7
   8  -8  -2 63.4231 6.89409   4
  -8   8   2 56.6907 4.18392   8
  -8   8   2 61.3994 7.68482   6
  -8   8   2 69.9819 6.11116   5
  -8   8   2 60.4177 5.33418   1
  -8   8   2 68.0327 6.93253   4
   7  -8  -2 1.66757 2.03019   2
   7  -8  -2 -2.8626 4.53674   4
   7  -8  -2 -0.6253 2.84272   7
   7  -8  -2 -3.6590 3.27414   3
  -7   8   2 -2.0713 3.07922   5
  -7   8   2 -1.2299 4.37977   4
  -7   8   2 0.77159 3.75502   1
  -7   8   2 2.16232 2.59444   8
  -7   8   2 2.14938 5.40057   6
   6  -8  -2 2.08522 1.85933   2
   6  -8  -2 3.50971 4.48815   4
   6  -8  -2 -3.3274 2.73692   7
  -6   8   2 2.48519 2.86172   8
  -6   8   2 -1.0982 3.57690   1
  -6   8   2 -2.0476 2.85135   5
  -6   8   2 0.89803 5.11040   6
  -6   8   2 -5.3785 4.21527   4
   5  -8  -2 75.5190 7.40729   4
   5  -8  -2 83.8032 4.01226   2
  -5   8   2 87.9858 6.28341   1
  -5   8   2 97.6231 5.21344   5
  -5   8   2 86.9010 8.42908   6
  -5   8   2 73.9733 5.12373   8
   4  -8  -2 252.205 8.30538   2
  -4   8   2 265.185 8.85895   5
  -4   8   2 252.020 9.10663   8
   3  -8  -2 99.5499 5.13900   7
   3  -8  -2 92.0821 4.55177   2
   3  -8  -2 87.6419 6.46235   4
  -3   8   2 103.736 4.70924   5
  -3   8   2 96.2034 6.03499   1
  -3   8   2 104.483 7.50228   6
  -3   8   2 105.271 5.36842   8
   2  -8  -2 11.1195 2.69975   7
   2  -8  -2 7.85036 2.35920   2
   2  -8  -2 10.7443 3.26706   4
  -2   8   2 5.36675 2.72840   8
  -2   8   2 11.4298 2.42885   5
  -2   8   2 8.92900 3.27456   1
  -2   8   2 12.7410 4.02768   6
   1  -8  -2 26.0723 4.25921   6
   1  -8  -2 22.1959 2.90220   2
   1  -8  -2 23.5775 3.56223   4
  -1   8   2 25.9474 3.25264   8
  -1   8   2 25.8413 3.67521   1
  -1   8   2 24.3987 2.88165   5
  -1   8   2 25.0488 4.26115   6
   0  -8  -2 -0.0408 2.78261   4
   0  -8  -2 3.34725 2.68556   2
   0  -8  -2 4.32743 3.32304   6
   0  -8  -2 0.17088 2.43405   7
   0   8   2 -5.1368 3.37800   6
   0   8   2 -4.3613 3.12676   1
   0   8   2 -0.8374 2.35355   5
  -1  -8  -2 8.29388 3.00487   4
  -1  -8  -2 8.85686 3.18927   2
  -1  -8  -2 5.84139 2.70832   7
  -1  -8  -2 8.64819 3.37787   6
   1   8   2 10.1799 3.55067   6
   1   8   2 9.53920 2.43189   3
   1   8   2 15.1987 3.63970   1
  -2  -8  -2 148.379 6.93337   7
  -2  -8  -2 131.050 6.64464   4
   2   8   2 144.667 7.14921   5
   2   8   2 145.314 7.39407   8
   2   8   2 148.536 6.96314   3
   2   8   2 156.571 7.57367   1
  -3  -8  -2 31.8350 4.03515   7
  -3  -8  -2 35.1343 4.60425   2
  -3  -8  -2 30.9577 3.55375   4
   3   8   2 28.5153 4.16832   5
   3   8   2 26.7264 4.07339   8
   3   8   2 35.8505 4.38430   3
  -4  -8  -2 44.3214 3.92972   4
  -4  -8  -2 49.9158 5.34834   2
  -4  -8  -2 55.8883 4.75742   7
   4   8   2 41.5075 4.82195   8
   4   8   2 40.8498 4.71850   5
   4   8   2 41.2992 5.23153   3
  -5  -8  -2 212.819 8.48832   4
  -5  -8  -2 239.427 9.60305   7
  -5  -8  -2 249.764 10.7774   2
   5   8   2 210.382 10.1406   5
   5   8   2 216.760 10.8178   3
   5   8   2 211.968 9.81780   8
  -6  -8  -2 56.8017 5.09361   4
  -6  -8  -2 52.7644 6.28101   2
  -6  -8  -2 65.6214 5.51915   7
   6   8   2 46.5226 6.32435   3
   6   8   2 60.7068 5.72286   8
   6   8   2 59.4272 5.98537   5
  -7  -8  -2 9.34269 4.52705   7
  -7  -8  -2 3.86988 5.33342   2
   7   8   2 10.8734 5.01452   5
   7   8   2 8.26873 4.38035   8
   7   8   2 -3.1508 5.25689   3
  -8  -8  -2 34.9208 6.80947   2
   8   8   2 23.5096 6.90399   3
   8   8   2 32.4414 6.02775   5
   8   8   2 36.1664 5.53819   8
  11  -9  -2 53.6269 8.12576   4
  11  -9  -2 58.0635 4.85430   1
  11  -9  -2 55.6237 5.29835   7
  11  -9  -2 61.6909 7.70880   6
  11  -9  -2 53.6502 4.70062   2
 -11   9   2 49.1075 7.97950   4
 -11   9   2 51.7188 8.78644   6
  10  -9  -2 7.87681 6.32275   4
  10  -9  -2 11.0128 3.49286   8
  10  -9  -2 10.6384 5.93382   6
  10  -9  -2 19.9806 4.08469   7
  10  -9  -2 19.9270 2.91150   2
 -10   9   2 8.64777 6.08218   4
 -10   9   2 8.01119 6.80026   6
 -10   9   2 17.2999 4.60890   1
   9  -9  -2 0.86094 2.26733   2
   9  -9  -2 2.25746 3.40760   7
   9  -9  -2 -2.4493 5.45474   4
   9  -9  -2 3.53243 5.55706   6
  -9   9   2 2.25017 3.09421   8
  -9   9   2 7.84637 5.55309   4
  -9   9   2 -10.196 6.12494   6
  -9   9   2 3.65799 4.25413   1
   8  -9  -2 45.4443 6.52085   4
   8  -9  -2 46.9588 4.36504   7
   8  -9  -2 38.7844 6.33245   6
   8  -9  -2 42.3301 3.65955   2
  -8   9   2 42.5122 4.02247   8
  -8   9   2 43.1128 4.63987   5
  -8   9   2 41.5075 6.58824   4
  -8   9   2 44.0504 5.18160   1
  -8   9   2 41.1909 7.47312   6
   7  -9  -2 58.7185 4.53246   7
   7  -9  -2 52.1261 6.41454   4
  -7   9   2 55.2875 4.57125   5
  -7   9   2 57.4553 4.35604   8
  -7   9   2 42.7508 6.30963   4
  -7   9   2 51.0426 5.47502   1
  -7   9   2 62.2968 7.75141   6
   6  -9  -2 45.3483 5.98921   4
   6  -9  -2 51.1776 3.78329   2
   6  -9  -2 53.5775 4.32965   7
  -6   9   2 49.5378 5.22377   1
  -6   9   2 56.3000 4.41829   8
  -6   9   2 43.1439 6.87368   6
  -6   9   2 62.5575 5.36354   5
   5  -9  -2 46.0853 4.08601   7
   5  -9  -2 57.3436 3.90185   2
   5  -9  -2 42.4807 5.66171   4
  -5   9   2 49.0818 4.12800   5
  -5   9   2 50.9795 5.42231   1
  -5   9   2 46.4274 4.19088   8
  -5   9   2 58.1687 6.93901   6
   4  -9  -2 76.1301 5.36696   7
   4  -9  -2 77.3210 7.26026   4
   4  -9  -2 77.9347 4.50651   2
  -4   9   2 75.5545 7.35040   6
  -4   9   2 75.7633 6.55742   1
  -4   9   2 88.1886 5.09327   5
  -4   9   2 79.7215 5.63966   8
   3  -9  -2 37.6227 3.80974   7
   3  -9  -2 39.7318 3.38601   2
   3  -9  -2 42.0968 5.08853   4
  -3   9   2 35.6250 3.97496   8
  -3   9   2 34.4398 4.57272   1
  -3   9   2 40.1989 3.35989   5
   2  -9  -2 2.35190 2.97211   7
   2  -9  -2 0.23109 4.24426   6
   2  -9  -2 -0.9512 2.63468   2
   2  -9  -2 2.71693 3.62031   4
  -2   9   2 -4.1251 4.37205   6
  -2   9   2 -2.1667 2.54219   5
  -2   9   2 -2.4334 2.98866   8
   1  -9  -2 13.7457 3.30935   2
   1  -9  -2 12.3206 4.39927   6
   1  -9  -2 11.0981 3.66451   4
   1  -9  -2 12.5644 3.30362   7
  -1   9   2 10.0616 2.99936   5
  -1   9   2 14.8684 4.67221   6
  -1   9   2 7.71744 3.46398   8
   0  -9  -2 139.751 6.96777   2
   0  -9  -2 128.218 6.67297   7
   0  -9  -2 139.240 8.08718   6
   0  -9  -2 132.705 7.21968   4
   0   9   2 130.138 8.23045   6
   0   9   2 130.664 6.64366   5
   0   9   2 141.194 7.16221   8
  -1  -9  -2 98.9704 6.19106   7
  -1  -9  -2 96.1149 6.82652   6
  -1  -9  -2 87.0329 6.14111   4
   1   9   2 99.2181 6.65668   8
   1   9   2 111.968 6.30301   5
   1   9   2 103.035 7.29700   6
  -2  -9  -2 9.73394 3.54667   7
  -2  -9  -2 -4.5826 3.74098   2
  -2  -9  -2 2.88150 3.19719   4
   2   9   2 3.29870 3.62199   8
   2   9   2 -1.1766 2.99741   3
   2   9   2 1.77772 3.38780   5
  -3  -9  -2 11.9684 4.30226   2
  -3  -9  -2 13.2640 3.33328   4
  -3  -9  -2 15.9467 3.96641   7
   3   9   2 10.6269 4.07618   8
   3   9   2 9.89418 3.84782   3
   3   9   2 13.7289 3.98617   5
  -4  -9  -2 20.8013 4.26629   7
  -4  -9  -2 11.1061 3.19377   4
  -4  -9  -2 13.2511 4.69098   2
   4   9   2 8.00519 4.18859   3
   4   9   2 18.7555 4.43215   8
   4   9   2 11.4347 4.17778   5
  -5  -9  -2 64.8104 6.70289   2
  -5  -9  -2 62.7286 5.12344   4
  -5  -9  -2 70.8755 5.72953   7
   5   9   2 54.9334 6.21339   3
   5   9   2 62.2916 5.71078   8
   5   9   2 58.0555 5.97995   5
  -6  -9  -2 7.11526 4.35053   7
  -6  -9  -2 2.11718 5.26772   2
   6   9   2 -3.6539 4.79952   3
   6   9   2 0.80318 4.50312   8
   6   9   2 -2.1935 4.52497   5
  -7  -9  -2 7.58234 5.73183   2
   7   9   2 -7.9410 5.26502   3
   7   9   2 -4.0303 4.74219   5
   7   9   2 3.54653 4.56778   8
  11 -10  -2 19.1661 4.66315   7
  11 -10  -2 21.1072 7.26242   4
  11 -10  -2 23.4354 6.45200   6
  11 -10  -2 11.7654 3.95111   1
 -11  10   2 2.98767 4.81774   1
 -11  10   2 13.2504 7.08634   4
 -11  10   2 10.5450 8.00665   6
  10 -10  -2 3.03285 2.78825   2
  10 -10  -2 10.1530 6.08433   6
  10 -10  -2 0.75281 3.96223   7
  10 -10  -2 0.39617 6.08810   4
 -10  10   2 2.18184 7.20127   6
 -10  10   2 -2.3770 6.20480   4
 -10  10   2 0.25679 4.59279   1
   9 -10  -2 22.1925 6.34694   6
   9 -10  -2 13.0145 3.96439   7
   9 -10  -2 14.5683 2.85469   2
   9 -10  -2 14.1923 6.26206   4
  -9  10   2 8.44097 6.35782   4
  -9  10   2 10.7263 7.19183   6
  -9  10   2 11.2205 3.47447   8
  -9  10   2 8.62734 4.54631   1
   8 -10  -2 2.76259 5.40441   6
   8 -10  -2 -2.3592 3.48452   7
   8 -10  -2 2.51373 2.41621   2
   8 -10  -2 -0.0559 5.38098   4
  -8  10   2 2.97592 6.66250   6
  -8  10   2 6.16075 4.57175   1
  -8  10   2 3.54959 3.07156   8
   7 -10  -2 8.07887 2.58453   2
   7 -10  -2 2.99150 5.13518   4
   7 -10  -2 4.61481 3.48390   7
  -7  10   2 7.76685 3.38590   8
  -7  10   2 3.04637 4.44528   1
  -7  10   2 -3.7005 6.15529   6
  -7  10   2 5.66217 3.48954   5
   6 -10  -2 6.08050 3.43267   7
   6 -10  -2 -5.4242 4.50325   4
  -6  10   2 4.23948 3.35857   5
  -6  10   2 -5.7564 5.95551   6
  -6  10   2 -4.2146 4.11033   1
  -6  10   2 3.41804 3.33322   8
   5 -10  -2 32.9049 5.55654   4
   5 -10  -2 41.4202 3.61611   2
   5 -10  -2 39.4785 4.19163   7
  -5  10   2 33.3632 6.74448   6
  -5  10   2 40.9875 4.03638   5
  -5  10   2 40.0881 4.37442   8
  -5  10   2 30.8870 5.29530   1
   4 -10  -2 17.5487 3.13350   2
   4 -10  -2 24.7172 3.86248   7
   4 -10  -2 11.3131 4.77947   4
  -4  10   2 17.8080 3.29199   5
  -4  10   2 16.3795 3.86400   8
  -4  10   2 20.6094 5.88234   6
  -4  10   2 15.2090 4.52972   1
   3 -10  -2 108.099 8.93726   6
   3 -10  -2 118.835 6.01084   2
   3 -10  -2 113.970 7.91495   4
   3 -10  -2 111.854 6.58316   7
  -3  10   2 114.889 6.89835   8
  -3  10   2 109.707 5.82423   5
  -3  10   2 118.533 9.56629   6
  -3  10   2 116.879 8.09108   1
   2 -10  -2 7.73984 3.23894   2
   2 -10  -2 11.2557 3.57190   7
   2 -10  -2 14.9255 4.31565   4
   2 -10  -2 6.17546 4.87847   6
  -2  10   2 5.73996 4.43821   1
  -2  10   2 13.2444 3.32517   5
  -2  10   2 12.9260 3.82284   8
  -2  10   2 14.8358 5.50323   6
   1 -10  -2 61.4972 5.09244   2
   1 -10  -2 52.5735 6.00307   6
   1 -10  -2 46.9553 5.14151   4
   1 -10  -2 58.6545 4.91244   7
  -1  10   2 64.4055 5.19337   8
  -1  10   2 64.5638 5.34330   5
  -1  10   2 49.2228 5.66353   1
   0 -10  -2 48.2656 4.78227   7
   0 -10  -2 58.0224 5.81445   6
   0 -10  -2 51.4669 5.12638   4
   0  10   2 63.1533 6.28897   6
   0  10   2 64.7403 5.97415   1
   0  10   2 55.6575 5.08876   8
   0  10   2 55.4788 4.65283   5
  -1 -10  -2 12.3063 3.67517   4
  -1 -10  -2 6.34867 4.11528   6
  -1 -10  -2 13.0522 3.81274   7
  -1 -10  -2 16.0938 4.22317   2
   1  10   2 8.70768 4.51146   1
   1  10   2 5.55691 4.72668   6
   1  10   2 12.2733 3.70360   5
   1  10   2 11.3986 4.09994   8
  -2 -10  -2 17.5038 3.84057   4
  -2 -10  -2 21.0969 4.29693   7
  -2 -10  -2 22.3011 4.67830   2
   2  10   2 17.0132 4.89683   1
   2  10   2 22.9155 4.37697   8
   2  10   2 20.4209 4.14713   5
  -3 -10  -2 148.274 8.63698   2
  -3 -10  -2 138.201 7.75238   7
  -3 -10  -2 110.592 6.81882   4
   3  10   2 135.216 8.09857   8
   3  10   2 140.071 7.94125   5
   3  10   2 152.808 8.53029   1
  -4 -10  -2 22.5859 3.72810   4
  -4 -10  -2 23.4305 4.60076   7
  -4 -10  -2 23.7882 5.36713   2
   4  10   2 24.3668 4.77725   5
   4  10   2 22.8077 4.82174   8
  -5 -10  -2 6.02288 3.27828   4
  -5 -10  -2 14.0993 5.53500   2
  -5 -10  -2 11.5340 4.59074   7
   5  10   2 11.6706 4.91908   8
   5  10   2 7.58689 4.70150   5
  -6 -10  -2 99.7842 8.20883   2
  -6 -10  -2 111.581 7.94230   7
   6  10   2 65.7967 6.71178   8
   6  10   2 72.4931 7.20084   5
  10 -11  -2 15.5013 6.71871   6
  10 -11  -2 7.03080 4.43569   7
  10 -11  -2 7.96197 6.78489   4
 -10  11   2 -1.5987 7.80437   6
 -10  11   2 2.92496 5.15873   1
   9 -11  -2 23.1470 6.97852   6
   9 -11  -2 14.6010 4.01960   2
   9 -11  -2 13.9717 6.66663   4
   9 -11  -2 10.7966 4.37509   7
  -9  11   2 21.5846 8.55125   6
  -9  11   2 16.6748 3.87215   8
  -9  11   2 21.7947 5.42073   1
   8 -11  -2 11.5109 3.12730   2
   8 -11  -2 9.60553 4.03590   7
   8 -11  -2 10.5515 6.03235   6
   8 -11  -2 10.7345 6.00396   4
  -8  11   2 25.4814 8.22195   6
  -8  11   2 18.0900 3.90406   8
  -8  11   2 10.8012 5.08219   1
   7 -11  -2 1.24395 2.72061   2
   7 -11  -2 -5.3484 5.12415   4
   7 -11  -2 2.94432 3.76650   7
   7 -11  -2 1.38003 5.77863   6
  -7  11   2 4.14014 4.84068   1
  -7  11   2 -1.0858 3.65417   8
  -7  11   2 0.67490 6.88580   6
   6 -11  -2 70.3277 4.91546   2
   6 -11  -2 52.0956 7.59499   6
   6 -11  -2 58.2455 5.07037   7
   6 -11  -2 67.2909 7.27754   4
  -6  11   2 65.2975 6.62209   1
  -6  11   2 63.9892 5.31978   8
  -6  11   2 71.4194 8.59734   6
  -6  11   2 71.7169 6.04573   5
   5 -11  -2 12.5230 3.93993   7
   5 -11  -2 13.5351 5.27097   4
   5 -11  -2 14.8879 5.85924   6
  -5  11   2 19.6474 4.19319   8
  -5  11   2 16.7031 6.49292   6
  -5  11   2 14.7240 5.11890   1
  -5  11   2 22.8281 3.73191   5
   4 -11  -2 0.92459 4.59636   4
   4 -11  -2 3.10312 3.81026   7
   4 -11  -2 -2.0707 5.23467   6
  -4  11   2 5.83909 4.07008   8
  -4  11   2 5.77425 5.92616   6
  -4  11   2 3.50548 3.30489   5
  -4  11   2 4.29087 4.71724   1
   3 -11  -2 26.8658 5.32744   4
   3 -11  -2 30.8962 4.46706   7
   3 -11  -2 29.2006 6.16158   6
  -3  11   2 32.7556 3.87222   5
  -3  11   2 25.1880 5.58696   1
  -3  11   2 26.8805 4.53115   8
  -3  11   2 40.7913 6.87612   6
   2 -11  -2 60.3238 6.75867   6
   2 -11  -2 58.6011 6.09096   4
   2 -11  -2 60.7219 5.17453   7
  -2  11   2 59.5276 6.33964   1
  -2  11   2 57.1894 7.09398   6
  -2  11   2 46.8838 4.53315   5
  -2  11   2 50.4464 5.11798   8
   1 -11  -2 62.4847 6.56000   6
   1 -11  -2 50.2359 5.57785   4
   1 -11  -2 54.6633 5.25733   2
   1 -11  -2 50.6504 5.23145   7
  -1  11   2 49.8104 5.39658   8
  -1  11   2 64.2978 7.03231   6
  -1  11   2 56.7918 6.26914   1
  -1  11   2 55.3581 4.81517   5
   0 -11  -2 0.97115 4.25589   6
   0 -11  -2 2.84343 4.05230   2
   0 -11  -2 8.31343 3.97988   4
   0 -11  -2 1.82380 3.88030   7
   0  11   2 3.96589 3.98785   8
   0  11   2 4.07586 5.13092   6
   0  11   2 5.10998 3.53026   5
   0  11   2 9.03957 4.88623   1
  -1 -11  -2 -5.7759 3.84653   7
  -1 -11  -2 -1.7578 3.56083   4
  -1 -11  -2 1.74044 4.24037   2
   1  11   2 -2.9919 3.60310   5
   1  11   2 4.31969 4.90823   1
   1  11   2 5.00656 4.12719   8
  -2 -11  -2 7.71301 4.69366   2
  -2 -11  -2 5.19131 3.69221   4
  -2 -11  -2 11.1156 4.21076   7
   2  11   2 11.0414 4.99070   1
   2  11   2 17.9696 4.60724   8
   2  11   2 13.7154 4.13132   5
  -3 -11  -2 130.743 8.11572   7
  -3 -11  -2 105.012 6.94070   4
  -3 -11  -2 141.203 9.07387   2
   3  11   2 129.244 8.47033   8
   3  11   2 158.232 9.27930   1
   3  11   2 130.440 8.34045   5
  -4 -11  -2 1.54292 3.45843   4
  -4 -11  -2 9.93006 4.67615   7
  -4 -11  -2 -4.8729 4.97807   2
   4  11   2 1.98796 4.44208   5
   4  11   2 -4.2775 4.61960   8
  -5 -11  -2 11.6421 4.93111   7
  -5 -11  -2 11.3615 5.87912   2
   5  11   2 4.74043 4.81599   5
   5  11   2 4.96465 4.93652   8
  10 -12  -2 6.48354 7.11334   4
  10 -12  -2 5.75362 4.60619   7
  10 -12  -2 20.8121 7.33144   6
 -10  12   2 7.00425 5.48239   1
 -10  12   2 9.64711 8.69166   6
   9 -12  -2 25.5402 7.41887   4
   9 -12  -2 19.4500 4.77578   7
   9 -12  -2 30.0666 7.46422   6
  -9  12   2 25.9501 6.20585   1
  -9  12   2 33.9830 4.53251   8
  -9  12   2 39.5462 9.56877   6
   8 -12  -2 11.9783 4.33147   7
   8 -12  -2 24.6054 7.10434   6
   8 -12  -2 16.5987 6.53306   4
  -8  12   2 16.6349 4.19329   8
  -8  12   2 15.3500 8.58460   6
  -8  12   2 19.1904 5.77848   1
   7 -12  -2 18.1676 6.73854   6
   7 -12  -2 8.63474 4.40898   2
   7 -12  -2 10.7872 4.36669   7
   7 -12  -2 6.48854 5.91573   4
  -7  12   2 6.51282 8.11044   6
  -7  12   2 20.4765 5.68363   1
  -7  12   2 11.2796 4.27805   8
   6 -12  -2 5.66125 5.59473   4
   6 -12  -2 3.60980 6.25728   6
   6 -12  -2 4.25369 3.26614   2
   6 -12  -2 3.56952 3.91185   7
  -6  12   2 0.05322 5.42743   1
  -6  12   2 11.6620 7.39688   6
  -6  12   2 12.8308 4.27368   8
   5 -12  -2 5.74192 6.06106   6
   5 -12  -2 5.10955 4.15005   7
   5 -12  -2 10.9794 3.59174   2
   5 -12  -2 13.6735 5.57968   4
  -5  12   2 15.7680 3.79819   5
  -5  12   2 11.0505 4.23729   8
  -5  12   2 10.8616 6.71449   6
  -5  12   2 13.5576 5.53745   1
   4 -12  -2 2.21614 3.92789   7
   4 -12  -2 0.87778 3.41948   2
   4 -12  -2 -4.2987 4.76511   4
   4 -12  -2 11.5060 6.03530   6
  -4  12   2 -0.3177 3.25241   5
  -4  12   2 2.73274 6.68158   6
  -4  12   2 -2.5368 5.13672   1
  -4  12   2 8.13483 4.40206   8
   3 -12  -2 16.3806 6.11060   6
   3 -12  -2 13.8056 4.26212   7
   3 -12  -2 15.3662 5.05991   4
   3 -12  -2 17.8706 3.99263   2
  -3  12   2 20.2083 3.73315   5
  -3  12   2 11.7232 4.36330   8
  -3  12   2 5.17640 5.25811   1
  -3  12   2 21.2227 6.60962   6
   2 -12  -2 55.3397 5.33074   2
   2 -12  -2 49.0880 5.41647   7
   2 -12  -2 55.5103 6.88689   6
   2 -12  -2 47.9126 6.01061   4
  -2  12   2 56.2013 6.60524   1
  -2  12   2 56.1650 4.93417   5
  -2  12   2 57.5207 7.86377   6
  -2  12   2 45.6329 5.51219   8
   1 -12  -2 9.63880 5.24616   6
   1 -12  -2 3.60431 4.48494   4
   1 -12  -2 10.5738 4.32869   2
   1 -12  -2 4.26002 4.39971   7
  -1  12   2 8.98797 5.42120   1
  -1  12   2 6.72497 5.65232   6
  -1  12   2 7.19993 4.38664   8
  -1  12   2 15.5983 3.98407   5
   0 -12  -2 56.9058 5.94947   2
   0 -12  -2 48.3943 5.51119   4
   0 -12  -2 67.5288 6.11522   7
   0 -12  -2 58.3943 6.53526   6
   0  12   2 71.0944 6.99429   1
   0  12   2 59.8001 7.17015   6
   0  12   2 56.3427 5.97367   8
   0  12   2 54.2340 5.15977   5
  -1 -12  -2 81.4666 6.51129   7
  -1 -12  -2 61.6697 5.74100   4
  -1 -12  -2 71.6106 6.57466   2
   1  12   2 67.2398 5.82121   5
   1  12   2 69.3626 7.00459   1
   1  12   2 65.0224 6.43615   8
  -2 -12  -2 75.1980 6.44767   7
  -2 -12  -2 67.8459 6.79630   2
  -2 -12  -2 61.4702 5.64086   4
   2  12   2 70.8026 6.76217   8
   2  12   2 78.9856 7.09975   5
   2  12   2 85.8652 7.12429   1
  -3 -12  -2 37.7054 6.25081   2
  -3 -12  -2 31.1073 5.52352   7
  -3 -12  -2 22.5640 4.29535   4
   3  12   2 31.4946 5.86099   8
   3  12   2 27.5588 5.25606   5
  -4 -12  -2 85.7132 7.51967   7
  -4 -12  -2 82.4872 7.92825   2
   4  12   2 65.3542 6.73695   5
   4  12   2 54.7392 6.84440   8
   9 -13  -2 8.04400 7.03541   4
   9 -13  -2 16.4129 7.41221   6
   9 -13  -2 -5.6126 4.44777   7
  -9  13   2 -1.5214 9.12130   6
  -9  13   2 -3.5062 4.07980   8
  -9  13   2 0.88057 5.89501   1
   8 -13  -2 12.6480 6.79306   4
   8 -13  -2 5.75062 6.86662   6
   8 -13  -2 3.37307 4.62733   7
  -8  13   2 3.55799 5.97789   1
  -8  13   2 -3.2230 8.51416   6
  -8  13   2 1.15140 4.25218   8
   7 -13  -2 -2.5990 6.66405   6
   7 -13  -2 -3.9658 5.90429   4
   7 -13  -2 6.62272 4.38162   7
  -7  13   2 9.64380 4.57115   8
  -7  13   2 7.24804 6.22697   1
  -7  13   2 -3.1887 8.13824   6
   6 -13  -2 31.8062 7.49289   6
   6 -13  -2 15.3805 4.76787   7
   6 -13  -2 16.2582 6.14826   4
  -6  13   2 9.63080 4.86159   8
  -6  13   2 16.3005 6.47415   1
  -6  13   2 12.1918 8.08524   6
   5 -13  -2 -0.6568 4.40514   7
   5 -13  -2 2.56702 6.27038   6
   5 -13  -2 -7.7858 5.22537   4
  -5  13   2 -2.2886 7.23757   6
  -5  13   2 6.32843 5.81835   5
  -5  13   2 6.21297 5.63349   1
  -5  13   2 -5.0797 4.37959   8
   4 -13  -2 10.8312 4.64648   7
   4 -13  -2 7.49414 5.70343   4
   4 -13  -2 11.5203 4.05086   2
   4 -13  -2 13.1819 6.31950   6
  -4  13   2 24.0268 5.15531   8
  -4  13   2 19.0968 7.44934   6
  -4  13   2 17.1734 4.01352   5
  -4  13   2 4.85707 5.97120   1
   3 -13  -2 4.82725 4.42914   7
   3 -13  -2 2.61472 5.16202   4
   3 -13  -2 2.21172 6.26050   6
   3 -13  -2 4.15061 4.03941   2
  -3  13   2 18.7302 4.91673   8
  -3  13   2 7.66044 6.68746   6
  -3  13   2 14.5709 3.81926   5
  -3  13   2 19.1044 6.09714   1
   2 -13  -2 16.4123 4.73241   2
   2 -13  -2 7.11669 4.80734   7
   2 -13  -2 10.8848 5.17316   4
   2 -13  -2 11.4838 6.12506   6
  -2  13   2 18.7559 6.08086   1
  -2  13   2 3.62845 6.54376   6
  -2  13   2 15.0237 5.01255   8
  -2  13   2 23.8253 4.43250   5
   1 -13  -2 35.5404 5.37552   2
   1 -13  -2 17.4410 5.29455   4
   1 -13  -2 20.6901 5.21532   7
   1 -13  -2 25.4736 6.43309   6
  -1  13   2 35.8496 4.66927   5
  -1  13   2 30.7196 7.11797   6
  -1  13   2 28.6084 6.46907   1
  -1  13   2 37.6728 5.55472   8
   0 -13  -2 -3.5508 4.23019   4
   0 -13  -2 3.58047 4.98628   2
   0 -13  -2 4.10484 4.87689   7
   0  13   2 11.2231 4.84031   8
   0  13   2 11.4965 5.88655   1
   0  13   2 7.20184 4.15324   5
  -1 -13  -2 173.512 10.2791   2
  -1 -13  -2 173.264 9.72805   7
  -1 -13  -2 143.304 8.96500   4
   1  13   2 200.511 11.3787   1
   1  13   2 164.572 9.72755   8
   1  13   2 168.580 9.09653   5
  -2 -13  -2 11.2427 5.52383   2
  -2 -13  -2 3.62126 5.06669   7
  -2 -13  -2 0.44349 4.25955   4
   2  13   2 4.47333 4.69055   5
   2  13   2 8.16536 5.21503   8
   2  13   2 13.6977 5.93791   1
  -3 -13  -2 26.5052 4.74407   4
  -3 -13  -2 48.4980 7.21138   2
   3  13   2 51.5542 6.40986   8
   3  13   2 39.0269 5.86112   5
   8 -14  -2 13.1038 7.75640   6
   8 -14  -2 -8.1961 4.59802   7
   8 -14  -2 -7.7728 6.02899   4
  -8  14   2 -0.4118 9.15663   6
  -8  14   2 10.8380 4.85311   8
  -8  14   2 0.43796 6.41926   1
   7 -14  -2 21.5938 8.01323   6
   7 -14  -2 15.0708 5.23064   7
   7 -14  -2 -0.1439 6.24076   4
  -7  14   2 20.1942 9.63480   6
  -7  14   2 19.1681 6.75349   1
  -7  14   2 18.4427 5.04950   8
   6 -14  -2 1.46950 6.09987   4
   6 -14  -2 -5.9622 4.61882   7
   6 -14  -2 9.81966 7.56523   6
  -6  14   2 12.0390 5.11649   8
  -6  14   2 1.34908 8.51844   6
  -6  14   2 8.00312 6.76397   1
   5 -14  -2 19.6607 5.32965   7
   5 -14  -2 16.1697 6.47861   4
   5 -14  -2 37.1270 7.71876   6
  -5  14   2 27.3482 5.45230   8
  -5  14   2 17.9768 8.58940   6
  -5  14   2 25.1632 6.66058   1
   4 -14  -2 28.9243 6.70885   4
   4 -14  -2 25.9161 5.42700   7
   4 -14  -2 44.0565 7.92417   6
  -4  14   2 38.8714 7.15491   5
  -4  14   2 28.1993 7.18413   1
  -4  14   2 28.7164 5.51389   8
  -4  14   2 34.2292 8.25288   6
   3 -14  -2 8.58823 5.70943   4
   3 -14  -2 15.4557 5.22379   7
   3 -14  -2 26.2168 7.35013   6
  -3  14   2 28.6643 4.36580   5
  -3  14   2 17.4362 5.20304   8
  -3  14   2 11.9498 7.90083   6
  -3  14   2 18.3757 6.71630   1
   2 -14  -2 16.5281 6.62435   6
   2 -14  -2 5.19892 5.45740   4
   2 -14  -2 15.5377 5.33058   7
  -2  14   2 10.2376 7.37846   6
  -2  14   2 21.5868 5.55668   8
  -2  14   2 30.2394 7.26630   1
  -2  14   2 25.2503 4.53235   5
   1 -14  -2 38.4393 6.21461   4
   1 -14  -2 48.6365 6.21828   2
   1 -14  -2 50.8254 6.38565   7
  -1  14   2 41.0449 8.17121   6
  -1  14   2 55.0940 7.87451   1
  -1  14   2 56.2655 6.48033   8
  -1  14   2 42.1466 5.47281   5
   0 -14  -2 15.9359 5.10721   4
   0 -14  -2 27.5942 5.93033   2
   0 -14  -2 19.8917 5.78430   7
   0  14   2 38.3078 5.19936   5
   0  14   2 33.3715 6.87453   1
  -1 -14  -2 -4.3533 4.54991   4
  -1 -14  -2 -1.1893 5.42255   2
  -1 -14  -2 4.03268 5.32776   7
   1  14   2 -1.2938 4.90040   8
   1  14   2 3.76561 6.13685   1
   1  14   2 1.47455 4.37010   5
   6 -15  -2 -1.7452 5.02314   7
   6 -15  -2 -7.0773 6.39772   4
   6 -15  -2 7.26707 7.84133   6
  -6  15   2 6.45804 7.21929   1
  -6  15   2 -7.6309 8.97551   6
  -6  15   2 11.8012 5.32426   8
   5 -15  -2 17.0343 8.02348   6
   5 -15  -2 4.30693 6.52840   4
   5 -15  -2 7.50739 5.20624   7
  -5  15   2 -1.5416 8.84111   6
  -5  15   2 10.6332 6.98809   1
  -5  15   2 22.4586 5.66212   8
   4 -15  -2 20.9769 5.70003   7
   4 -15  -2 21.1360 7.51717   6
   4 -15  -2 9.58778 6.42817   4
  -4  15   2 27.8527 7.30228   1
  -4  15   2 25.6686 5.79635   8
  -4  15   2 1.66259 7.82704   6
   3 -15  -2 -3.5673 5.22118   7
   3 -15  -2 0.39688 5.84849   4
   3 -15  -2 2.56301 6.83970   6
  -3  15   2 6.86150 6.90162   1
  -3  15   2 6.63596 5.51746   8
  -3  15   2 -20.948 7.08381   6
   2 -15  -2 -5.3476 5.54178   4
   2 -15  -2 7.19107 6.76858   6
   2 -15  -2 -1.3430 5.13685   7
  -2  15   2 9.98484 4.46778   5
  -2  15   2 17.3727 5.98745   8
  -2  15   2 -5.2362 7.12566   6
  -2  15   2 11.5614 7.09767   1
   1 -15  -2 59.2490 7.46241   7
   1 -15  -2 47.8054 6.76969   4
  -1  15   2 66.1588 8.49304   1
  -1  15   2 52.9320 6.87321   8
  -1  15   2 63.0210 6.04953   5
   0  15  -3 14.1559 6.70405   1
   0  15  -3 13.2833 5.62071   8
   0 -15   3 -4.3510 5.18164   2
   0 -15   3 -6.1133 4.90904   4
  -1  15  -3 43.0189 7.97018   1
  -1  15  -3 25.0330 5.91259   8
   1 -15   3 29.1024 6.16189   2
   1 -15   3 13.5359 5.65428   4
   1 -15   3 36.9055 7.03836   7
  -2  15  -3 28.1968 8.14466   6
  -2  15  -3 20.2307 7.35839   1
  -2  15  -3 22.0400 5.86415   8
   2 -15   3 3.67972 5.60960   4
   2 -15   3 20.2803 5.47700   7
   2 -15   3 23.4517 5.54989   2
  -3  15  -3 6.71163 6.98309   1
  -3  15  -3 7.22891 5.21335   8
  -3  15  -3 5.31861 7.64564   6
   3 -15   3 -3.5713 4.78129   7
   3 -15   3 1.28580 4.71535   2
   3 -15   3 -7.6613 5.41750   4
  -4  15  -3 10.7554 5.22816   8
  -4  15  -3 6.37736 6.97782   1
  -4  15  -3 13.7297 8.71723   6
   4 -15   3 2.77913 6.12175   4
   4 -15   3 6.65771 4.78398   2
   4 -15   3 7.93446 5.10439   7
  -5  15  -3 8.57224 7.03545   1
  -5  15  -3 6.39281 5.00243   8
  -5  15  -3 -4.0001 9.00486   6
   5 -15   3 7.90099 4.78427   2
   5 -15   3 -8.6776 6.21389   4
   5 -15   3 0.00068 5.06641   7
  -6  15  -3 6.74293 7.17200   1
  -6  15  -3 7.31444 9.21714   6
  -6  15  -3 8.42982 4.77613   8
   6 -15   3 0.65944 6.22193   7
   6 -15   3 14.6913 4.73478   2
   6 -15   3 -7.3846 6.54510   4
   2  14  -3 5.50506 5.31906   8
   2  14  -3 -1.4577 5.85485   1
   2  14  -3 -4.2814 4.11246   5
  -2 -14   3 16.2599 5.93147   2
   1  14  -3 13.8633 5.43070   8
   1  14  -3 12.5864 6.39014   1
   1  14  -3 4.44336 4.03057   5
  -1 -14   3 -2.8280 4.24483   4
  -1 -14   3 14.4903 5.59721   2
  -1 -14   3 8.10871 4.93460   7
   0  14  -3 9.31966 3.97183   5
   0  14  -3 7.67479 5.16344   8
   0  14  -3 4.05270 6.17788   1
   0 -14   3 1.36933 4.64096   7
   0 -14   3 9.26960 5.30220   2
   0 -14   3 -7.9402 4.60373   4
  -1  14  -3 3.27335 5.09700   8
  -1  14  -3 -2.2911 6.49998   6
  -1  14  -3 3.06803 6.23481   1
   1 -14   3 3.60674 4.70994   7
   1 -14   3 -2.3238 4.80768   4
   1 -14   3 4.42459 5.05789   2
  -2  14  -3 15.7471 7.35354   6
  -2  14  -3 16.4069 6.59738   1
  -2  14  -3 15.4636 5.19821   8
   2 -14   3 12.1070 4.75694   7
   2 -14   3 9.33704 4.86236   2
   2 -14   3 2.22312 5.27997   4
  -3  14  -3 16.3204 5.00483   8
  -3  14  -3 8.18952 7.36461   6
  -3  14  -3 15.4473 6.38851   1
   3 -14   3 9.45693 5.66829   4
   3 -14   3 14.7261 4.86056   2
   3 -14   3 9.12748 4.82864   7
  -4  14  -3 12.6505 4.97652   8
  -4  14  -3 6.34383 6.73016   1
  -4  14  -3 8.30290 8.20869   6
   4 -14   3 7.24596 4.63893   2
   4 -14   3 -4.7488 5.57307   4
   4 -14   3 3.03248 4.65588   7
  -5  14  -3 25.1883 7.24709   1
  -5  14  -3 20.6864 4.90172   8
  -5  14  -3 21.7594 9.37439   6
   5 -14   3 23.9546 4.80450   2
   5 -14   3 17.2658 5.08076   7
   5 -14   3 19.9573 6.61492   4
  -6  14  -3 -10.621 8.08580   6
  -6  14  -3 15.3329 6.95798   1
  -6  14  -3 14.4320 4.57518   8
   6 -14   3 4.18810 4.14871   2
   6 -14   3 9.42881 5.01542   7
   6 -14   3 -3.8575 6.31090   4
  -7  14  -3 21.8079 6.74621   1
  -7  14  -3 10.9716 8.83640   6
   7 -14   3 20.6870 4.45334   2
   7 -14   3 17.7801 5.16063   7
   7 -14   3 19.3047 7.29018   4
  -8  14  -3 4.34693 9.71083   6
  -8  14  -3 7.86210 6.60228   1
   8 -14   3 2.29968 7.04573   4
   8 -14   3 3.19794 4.11663   2
   8 -14   3 -3.1114 4.92629   7
   3  13  -3 10.9016 5.17157   8
   3  13  -3 7.27694 4.70746   5
   3  13  -3 25.9518 6.14252   1
  -3 -13   3 17.9010 5.23505   7
  -3 -13   3 24.6715 5.93353   2
   2  13  -3 -3.7288 3.99705   5
   2  13  -3 1.78965 5.55122   1
   2  13  -3 1.74668 4.90869   8
  -2 -13   3 6.62745 5.54511   2
  -2 -13   3 11.6505 4.88970   7
   1  13  -3 10.0353 5.74425   1
   1  13  -3 7.80287 3.90534   5
   1  13  -3 12.2369 5.18869   8
  -1 -13   3 1.60384 4.04507   4
  -1 -13   3 11.8741 4.77145   7
  -1 -13   3 18.9117 5.45897   2
   0  13  -3 -3.0898 5.80793   6
   0  13  -3 0.66966 5.65227   1
   0  13  -3 4.05242 3.67487   5
   0  13  -3 2.77673 4.76468   8
   0 -13   3 3.30021 4.29981   7
   0 -13   3 -3.8912 4.17460   4
   0 -13   3 0.67290 4.74165   2
  -1  13  -3 -0.0511 5.57843   1
  -1  13  -3 7.19782 3.48298   5
  -1  13  -3 2.01128 4.61750   8
  -1  13  -3 7.52369 6.10810   6
   1 -13   3 5.51829 4.46415   2
   1 -13   3 -8.9491 4.18088   4
   1 -13   3 8.81304 4.46383   7
  -2  13  -3 87.8508 6.76840   8
  -2  13  -3 106.329 8.65791   1
  -2  13  -3 79.1222 8.82312   6
   2 -13   3 91.3101 7.04031   7
   2 -13   3 80.6171 7.13390   2
   2 -13   3 75.0837 7.09538   4
  -3  13  -3 3.91464 6.69448   6
  -3  13  -3 7.09495 4.48348   8
  -3  13  -3 3.19523 5.61472   1
   3 -13   3 -9.9293 4.78347   4
   3 -13   3 5.91991 4.14379   7
   3 -13   3 -4.5015 4.04416   2
  -4  13  -3 21.9654 4.78570   8
  -4  13  -3 18.5223 7.59703   6
  -4  13  -3 15.8187 6.01621   1
   4 -13   3 14.4097 5.78995   4
   4 -13   3 19.7614 4.32590   2
   4 -13   3 15.1050 4.62395   7
  -5  13  -3 73.9576 9.54406   6
  -5  13  -3 78.3726 8.04488   1
  -5  13  -3 68.4542 5.79465   8
   5 -13   3 78.3039 6.40270   2
   5 -13   3 52.7299 7.42492   4
   5 -13   3 66.2245 5.89117   7
  -6  13  -3 27.9131 6.72320   1
  -6  13  -3 12.4600 8.17952   6
  -6  13  -3 19.6096 4.32129   8
   6 -13   3 1.99935 4.40668   7
   6 -13   3 17.2224 6.43619   4
   6 -13   3 9.68758 3.91228   2
  -7  13  -3 14.9560 6.52410   1
  -7  13  -3 10.1487 8.31522   6
   7 -13   3 13.0340 7.05861   4
   7 -13   3 9.55159 4.67494   7
   7 -13   3 17.2303 4.10765   2
  -8  13  -3 32.9788 6.61023   1
  -8  13  -3 73.2480 10.8433   6
   8 -13   3 38.9410 5.57929   7
   8 -13   3 40.3065 4.74100   2
   8 -13   3 40.8515 7.86075   4
  -9  13  -3 28.0436 6.69400   1
  -9  13  -3 27.3953 10.0314   6
  -9  13  -3 38.3943 8.77429   4
   9 -13   3 34.1151 8.07618   4
   9 -13   3 36.7663 5.58867   7
   9 -13   3 36.8383 4.48824   2
   5  12  -3 2.07280 5.25852   8
   5  12  -3 -8.4173 4.82431   5
  -5 -12   3 12.9427 5.98215   2
   4  12  -3 25.0448 5.73471   1
   4  12  -3 24.2565 5.35398   5
   4  12  -3 22.4188 5.43119   8
  -4 -12   3 30.6298 6.42911   2
  -4 -12   3 27.5964 5.17853   7
   3  12  -3 5.58081 4.35764   5
   3  12  -3 13.5184 5.32370   1
   3  12  -3 14.5166 5.00347   8
  -3 -12   3 18.6649 5.48027   2
  -3 -12   3 13.9228 4.75813   7
   2  12  -3 11.7974 4.13163   5
   2  12  -3 12.9574 4.80720   8
   2  12  -3 16.9247 5.41618   1
  -2 -12   3 20.4865 5.48108   2
  -2 -12   3 13.8076 4.57916   7
  -2 -12   3 11.0006 3.68221   4
   1  12  -3 16.3610 4.83175   8
   1  12  -3 17.0821 4.02548   5
   1  12  -3 23.3348 5.68589   1
  -1 -12   3 12.8843 4.87233   2
  -1 -12   3 18.7907 4.50466   7
  -1 -12   3 14.7160 4.21671   4
   0  12  -3 5.86831 3.41821   5
   0  12  -3 4.03313 4.31178   8
   0  12  -3 8.61515 5.32495   1
   0  12  -3 2.91068 5.07086   6
   0 -12   3 6.93892 4.39467   2
   0 -12   3 5.88622 4.01058   7
   0 -12   3 -2.0670 3.88606   4
  -1  12  -3 4.06641 5.22045   1
  -1  12  -3 7.09301 4.28721   8
  -1  12  -3 3.68006 3.13274   5
  -1  12  -3 3.67430 5.64163   6
   1 -12   3 5.04353 3.93364   7
   1 -12   3 -0.9799 4.18371   4
   1 -12   3 -2.5294 3.89223   2
  -2  12  -3 -1.8779 4.10609   8
  -2  12  -3 8.80992 6.12479   6
  -2  12  -3 8.21063 3.07767   5
  -2  12  -3 -2.9253 4.96372   1
   2 -12   3 -0.5833 3.73764   7
   2 -12   3 5.50092 3.93742   2
   2 -12   3 -2.6598 4.50843   4
  -3  12  -3 40.8239 5.25595   8
  -3  12  -3 37.1055 7.30944   6
  -3  12  -3 50.2013 6.41592   1
   3 -12   3 53.2684 5.02911   2
   3 -12   3 46.0742 5.07768   7
   3 -12   3 54.5642 6.43063   4
  -4  12  -3 45.1904 4.96345   8
  -4  12  -3 56.0409 8.00545   6
  -4  12  -3 50.5489 6.60925   1
   4 -12   3 44.1441 4.64291   2
   4 -12   3 45.0488 4.89918   7
   4 -12   3 40.5588 6.28772   4
  -5  12  -3 65.3585 7.15019   1
  -5  12  -3 64.6276 5.29309   8
  -5  12  -3 69.3681 8.83534   6
   5 -12   3 49.9480 7.22571   4
   5 -12   3 59.9140 5.24058   7
   5 -12   3 58.6591 4.83736   2
  -6  12  -3 23.2681 7.64914   6
  -6  12  -3 21.9110 6.09913   1
  -6  12  -3 25.1286 4.12325   8
   6 -12   3 23.1354 4.50683   7
   6 -12   3 21.6696 3.83052   2
   6 -12   3 14.3183 5.99719   4
  -7  12  -3 5.07610 6.34983   4
  -7  12  -3 8.29615 5.54985   1
  -7  12  -3 8.43155 4.61445   8
  -7  12  -3 3.30367 7.74785   6
   7 -12   3 1.85095 5.98784   4
   7 -12   3 -2.9369 4.11972   7
   7 -12   3 1.31738 3.18259   2
  -8  12  -3 9.24184 5.56019   1
  -8  12  -3 0.19104 8.18342   6
  -8  12  -3 5.50058 6.64489   4
   8 -12   3 -1.3352 4.28469   7
   8 -12   3 -7.3963 3.10707   2
   8 -12   3 9.40957 6.39589   4
  -9  12  -3 27.0783 7.86696   4
  -9  12  -3 29.3411 6.30909   1
  -9  12  -3 26.7337 9.19572   6
   9 -12   3 26.7593 3.97420   2
   9 -12   3 26.7949 5.22859   7
   9 -12   3 24.6505 7.63022   4
   6  11  -3 -1.4820 5.09056   8
   6  11  -3 -6.8028 4.83105   5
  -6 -11   3 11.7539 5.88125   2
   5  11  -3 6.19831 4.88122   5
   5  11  -3 -0.1035 4.64742   8
  -5 -11   3 15.8623 5.61324   2
  -5 -11   3 12.2043 4.72789   7
   4  11  -3 -1.4510 4.35965   8
   4  11  -3 -4.1589 4.11822   5
   4  11  -3 8.19163 4.66994   1
  -4 -11   3 -0.5965 4.94771   2
  -4 -11   3 6.12586 4.28498   7
   3  11  -3 67.9928 6.46002   1
   3  11  -3 67.4580 6.05644   8
   3  11  -3 56.4939 5.62848   5
  -3 -11   3 54.6784 5.47656   7
  -3 -11   3 72.1551 6.51008   2
  -3 -11   3 51.4487 5.30078   4
   2  11  -3 0.77841 4.05964   8
   2  11  -3 -2.4473 3.48645   5
   2  11  -3 1.57710 4.70798   1
  -2 -11   3 1.06727 3.23720   4
  -2 -11   3 3.46462 4.37912   2
  -2 -11   3 3.84842 3.90515   7
   1  11  -3 7.84101 3.51131   5
   1  11  -3 11.8217 4.96779   1
   1  11  -3 12.5636 4.24132   8
  -1 -11   3 8.46164 3.81569   4
  -1 -11   3 11.8323 3.91320   7
  -1 -11   3 14.8584 4.51958   2
   0  11  -3 78.9228 5.65950   5
   0  11  -3 85.4809 8.17334   6
   0  11  -3 71.1685 5.86851   8
   0  11  -3 83.5235 6.82914   1
   0 -11   3 70.9939 5.84512   4
   0 -11   3 76.2306 6.57573   2
   0 -11   3 79.4465 6.24401   7
  -1  11  -3 7.09210 4.07156   8
  -1  11  -3 7.89989 5.33122   6
  -1  11  -3 5.28803 2.93917   5
  -1  11  -3 9.51632 4.81753   1
   1 -11   3 5.83290 4.07453   4
   1 -11   3 11.0178 3.69015   7
   1 -11   3 8.90978 3.92093   2
  -2  11  -3 28.3503 5.41178   1
  -2  11  -3 32.1587 3.37218   5
  -2  11  -3 23.9030 6.14196   6
  -2  11  -3 28.3359 4.36845   8
   2 -11   3 31.1548 5.22455   4
   2 -11   3 31.3507 4.17147   2
   2 -11   3 32.5017 4.27494   7
  -3  11  -3 90.1041 6.54315   8
  -3  11  -3 94.3288 4.95009   5
  -3  11  -3 76.4038 6.99039   1
  -3  11  -3 91.3469 8.59447   6
   3 -11   3 88.3466 8.28408   4
   3 -11   3 97.0470 6.05083   2
   3 -11   3 84.8994 6.23322   7
  -4  11  -3 15.6014 3.97287   8
  -4  11  -3 20.9776 5.28082   1
  -4  11  -3 13.7814 6.28438   6
   4 -11   3 7.66369 4.95050   4
   4 -11   3 13.4357 3.40228   2
   4 -11   3 6.25177 3.61437   7
  -5  11  -3 85.2327 6.15926   8
  -5  11  -3 86.5007 8.82908   6
  -5  11  -3 91.3126 7.21988   1
   5 -11   3 78.8930 6.03111   7
   5 -11   3 76.5409 5.57163   2
   5 -11   3 87.2978 7.76925   4
  -6  11  -3 39.5705 6.12800   1
  -6  11  -3 38.0699 6.60217   4
  -6  11  -3 40.8538 4.22416   8
  -6  11  -3 34.2326 7.80091   6
   6 -11   3 39.2154 4.63333   7
   6 -11   3 35.5594 6.55954   4
   6 -11   3 38.8052 3.84273   2
  -7  11  -3 52.6749 6.24137   1
  -7  11  -3 49.7227 7.34901   4
  -7  11  -3 54.3822 4.37382   8
  -7  11  -3 60.8330 9.10507   6
   7 -11   3 50.8861 7.25785   4
   7 -11   3 51.0627 4.15389   2
   7 -11   3 48.9764 5.17549   7
  -8  11  -3 1.72290 7.38157   6
  -8  11  -3 -1.3233 4.88754   1
  -8  11  -3 7.15267 6.40629   4
   8 -11   3 2.19023 2.96849   2
   8 -11   3 -0.9259 5.86870   4
   8 -11   3 -3.5358 3.89159   7
  -9  11  -3 5.07467 6.99924   4
  -9  11  -3 8.44706 7.80407   6
  -9  11  -3 13.5543 5.30545   1
   9 -11   3 10.0223 3.28366   2
   9 -11   3 9.82937 4.44709   7
   9 -11   3 3.39384 6.35553   4
 -10  11  -3 4.13848 8.28091   6
 -10  11  -3 -4.0630 7.06407   4
  10 -11   3 3.47776 3.21748   2
  10 -11   3 4.03499 4.46854   7
  10 -11   3 3.91973 7.08505   4
   7  10  -3 2.52032 5.13225   8
   7  10  -3 -0.4775 5.16029   5
  -7 -10   3 2.55757 5.50728   2
   6  10  -3 42.1960 6.09505   5
   6  10  -3 45.8371 6.02879   8
  -6 -10   3 49.4081 6.56167   2
  -6 -10   3 42.5402 5.43219   7
   5  10  -3 1.13729 4.32988   8
   5  10  -3 -1.3732 4.18079   1
   5  10  -3 -1.7191 4.41080   5
  -5 -10   3 -0.2509 4.00873   7
  -5 -10   3 -0.1736 4.76136   2
   4  10  -3 39.6756 5.09721   8
   4  10  -3 27.6264 4.81885   5
   4  10  -3 41.5450 5.26703   1
  -4 -10   3 39.0782 4.80771   7
  -4 -10   3 40.1354 5.66605   2
   3  10  -3 8.85265 4.29681   1
   3  10  -3 2.97423 3.73721   5
   3  10  -3 4.22148 3.97393   8
  -3 -10   3 -3.4689 4.17798   2
  -3 -10   3 0.07713 3.59908   7
  -3 -10   3 1.26863 2.88594   4
   2  10  -3 -0.6004 4.05472   1
   2  10  -3 -0.6466 3.38687   5
   2  10  -3 -0.2031 3.83779   8
  -2 -10   3 2.89081 3.54418   7
  -2 -10   3 -2.1595 3.88215   2
  -2 -10   3 2.64832 3.09358   4
   1  10  -3 2.58878 3.71286   8
   1  10  -3 4.07016 3.19312   5
   1  10  -3 10.4650 4.53500   1
   1  10  -3 7.82900 4.54418   6
  -1 -10   3 8.65120 3.56687   7
  -1 -10   3 6.08394 3.50011   4
  -1 -10   3 6.48947 3.89205   2
   0  10  -3 7.54373 4.79782   6
   0  10  -3 11.7086 4.33696   1
   0  10  -3 8.31659 3.69930   8
   0  10  -3 2.81276 2.97030   5
   0 -10   3 4.63231 3.25912   7
   0 -10   3 4.65296 3.70806   4
   0 -10   3 8.65028 3.61054   2
  -1  10  -3 283.604 10.6327   8
  -1  10  -3 265.904 9.60831   5
  -1  10  -3 279.618 11.4265   1
   1 -10   3 276.192 10.3390   2
   1 -10   3 267.760 10.1658   7
   1 -10   3 271.838 11.1624   4
  -2  10  -3 7.94473 2.63941   5
  -2  10  -3 10.1838 3.61708   8
  -2  10  -3 7.36811 5.33189   6
  -2  10  -3 15.4112 4.55372   1
   2 -10   3 10.8578 3.41389   7
   2 -10   3 8.57124 3.32591   2
   2 -10   3 10.1933 4.37610   4
  -3  10  -3 112.032 9.61500   6
  -3  10  -3 119.006 6.60366   8
  -3  10  -3 113.097 8.07404   1
   3 -10   3 117.096 6.32913   7
   3 -10   3 102.082 8.06110   4
   3 -10   3 112.707 6.07650   2
  -4  10  -3 7.51932 4.53686   1
  -4  10  -3 10.2282 5.57103   6
  -4  10  -3 11.1453 3.49551   8
   4 -10   3 6.98212 2.91012   2
   4 -10   3 6.48877 4.70906   4
   4 -10   3 5.02246 3.19905   7
  -5  10  -3 111.082 8.07382   1
  -5  10  -3 99.0925 6.02934   8
  -5  10  -3 110.262 8.93133   4
  -5  10  -3 114.016 10.0557   6
   5 -10   3 104.588 5.53860   2
   5 -10   3 101.070 8.55686   4
   5 -10   3 106.129 6.27667   7
  -6  10  -3 72.9554 6.44915   1
  -6  10  -3 75.4719 5.35762   8
  -6  10  -3 77.9485 7.42100   4
  -6  10  -3 91.6991 8.92922   6
   6 -10   3 69.0678 7.02554   4
   6 -10   3 66.1433 5.15828   7
   6 -10   3 69.6374 4.79268   2
  -7  10  -3 77.5480 8.02046   4
  -7  10  -3 75.3985 5.01786   8
  -7  10  -3 76.2283 9.09111   6
  -7  10  -3 76.3670 6.49180   1
   7 -10   3 79.5534 4.90084   2
   7 -10   3 69.7724 7.63309   4
   7 -10   3 72.2171 6.14363   7
  -8  10  -3 1.48131 5.90897   4
  -8  10  -3 2.20671 4.42264   1
  -8  10  -3 5.22516 6.80579   6
   8 -10   3 10.4669 2.93574   2
   8 -10   3 4.70451 5.76657   4
   8 -10   3 1.50036 3.81348   7
  -9  10  -3 76.2924 9.01949   4
  -9  10  -3 65.5889 9.62899   6
  -9  10  -3 60.3016 6.08732   1
   9 -10   3 71.0842 8.62268   4
   9 -10   3 73.9838 5.16573   2
   9 -10   3 68.8504 5.69732   7
 -10  10  -3 97.8040 10.0638   4
 -10  10  -3 108.194 11.0713   6
  10 -10   3 96.1128 9.99842   4
  10 -10   3 108.789 7.36577   7
  10 -10   3 97.1337 6.05647   2
   7   9  -3 20.4178 5.15934   8
   7   9  -3 11.2701 6.64968   3
   7   9  -3 19.6111 5.51980   5
  -7  -9   3 36.7976 6.05697   2
  -7  -9   3 32.0297 4.96437   7
   6   9  -3 -8.3862 5.06610   3
   6   9  -3 1.11121 4.31183   8
   6   9  -3 -3.2451 4.43510   5
  -6  -9   3 0.50230 4.68209   2
  -6  -9   3 13.4789 4.16254   7
   5   9  -3 65.8222 5.86699   8
   5   9  -3 61.9328 6.73581   3
   5   9  -3 71.3913 6.27080   5
   5   9  -3 70.5242 5.68941   1
  -5  -9   3 72.0108 5.62813   7
  -5  -9   3 79.7143 6.66034   2
   4   9  -3 12.0751 4.48684   3
   4   9  -3 22.0910 4.43708   5
   4   9  -3 21.9979 4.40182   1
   4   9  -3 15.1294 4.11657   8
  -4  -9   3 23.2137 4.01939   7
  -4  -9   3 24.8539 4.84899   2
  -4  -9   3 15.4315 2.85140   4
   3   9  -3 -1.9606 3.57057   3
   3   9  -3 4.12711 3.60446   5
   3   9  -3 5.23244 3.93063   1
   3   9  -3 7.25305 3.64417   8
  -3  -9   3 1.84844 3.76367   2
  -3  -9   3 3.42032 3.38136   7
  -3  -9   3 -2.2188 2.68360   4
   2   9  -3 4.59146 3.28566   5
   2   9  -3 5.03660 3.58998   8
   2   9  -3 6.58259 3.32888   3
   2   9  -3 6.67642 4.04449   1
  -2  -9   3 6.12033 3.21268   7
  -2  -9   3 10.8751 3.82826   2
  -2  -9   3 7.66323 2.92353   4
   1   9  -3 20.6229 3.52377   5
   1   9  -3 27.2600 4.73338   1
   1   9  -3 27.2291 4.80040   6
   1   9  -3 22.2465 3.97070   8
  -1  -9   3 27.9355 4.00916   2
  -1  -9   3 19.4280 3.60342   7
  -1  -9   3 26.8984 3.56931   4
   0   9  -3 115.839 8.11916   6
   0   9  -3 122.381 6.75005   8
   0   9  -3 132.418 6.09276   5
   0   9  -3 125.303 7.64299   1
   0  -9   3 127.592 6.95295   4
   0  -9   3 124.948 6.22740   7
  -1   9  -3 92.9916 8.81500   1
  -1   9  -3 94.0497 4.87725   5
  -1   9  -3 97.1323 5.96766   8
  -1   9  -3 90.7118 7.83821   6
   1  -9   3 93.7751 5.48313   7
   1  -9   3 91.1758 6.36390   2
   1  -9   3 90.4651 6.58309   4
  -2   9  -3 411.933 13.2003   8
  -2   9  -3 399.531 12.3527   5
  -2   9  -3 376.295 15.8210   6
  -2   9  -3 433.203 15.7569   1
   2  -9   3 397.676 14.2723   4
   2  -9   3 386.618 12.9248   7
   2  -9   3 401.772 12.8596   2
  -3   9  -3 -0.3157 2.96467   8
  -3   9  -3 -4.7954 3.75637   1
   3  -9   3 -0.8081 3.81738   4
   3  -9   3 1.97568 2.60479   7
   3  -9   3 -0.4673 2.42648   2
  -4   9  -3 27.9611 4.93426   4
  -4   9  -3 29.8084 3.57792   8
  -4   9  -3 25.9479 5.51429   6
  -4   9  -3 24.6104 4.55955   1
   4  -9   3 25.6384 3.42644   7
   4  -9   3 24.7392 4.84568   4
  -5   9  -3 46.8026 5.77714   4
  -5   9  -3 38.0442 5.11795   1
  -5   9  -3 39.4058 6.37996   6
  -5   9  -3 45.6000 3.81949   8
   5  -9   3 45.9144 3.49769   2
   5  -9   3 38.6666 5.51594   4
   5  -9   3 46.8199 4.15357   7
  -6   9  -3 3.73852 2.70053   8
  -6   9  -3 1.34987 4.94680   4
  -6   9  -3 1.58275 4.20217   1
  -6   9  -3 -4.9318 5.36716   6
   6  -9   3 3.46748 2.37166   2
   6  -9   3 0.84327 3.15366   7
   6  -9   3 -0.9355 4.71163   4
  -7   9  -3 19.6387 6.59143   6
  -7   9  -3 27.1960 4.73914   1
  -7   9  -3 19.0142 5.81807   4
   7  -9   3 23.3607 2.94221   2
   7  -9   3 23.6298 3.92155   7
   7  -9   3 19.6500 5.60622   4
  -8   9  -3 14.4380 6.17528   4
  -8   9  -3 5.81318 6.51905   6
  -8   9  -3 9.87704 4.21356   1
   8  -9   3 11.5311 3.74634   7
   8  -9   3 9.59807 2.75833   2
   8  -9   3 12.2851 5.69157   4
  -9   9  -3 129.648 8.10775   1
  -9   9  -3 155.762 12.2933   6
  -9   9  -3 143.074 11.1327   4
   9  -9   3 134.098 11.0291   4
   9  -9   3 145.225 6.54840   2
   9  -9   3 143.624 7.59160   7
 -10   9  -3 66.3736 8.80378   4
 -10   9  -3 53.4119 8.44914   6
  10  -9   3 62.9769 5.48369   7
  10  -9   3 62.5405 8.46542   4
  10  -9   3 48.5868 4.11136   2
 -11   9  -3 -3.1608 6.97627   4
 -11   9  -3 6.54961 7.35003   6
  11  -9   3 1.81821 6.88015   4
  11  -9   3 3.79455 2.97318   2
  11  -9   3 9.72553 4.17921   7
   8   8  -3 -7.4212 6.17234   3
   8   8  -3 -2.8156 4.34442   8
   8   8  -3 4.66185 5.21368   5
  -8  -8   3 7.62284 4.11668   7
  -8  -8   3 -1.9310 4.94207   2
   7   8  -3 16.3749 4.77768   8
   7   8  -3 22.1960 5.36802   5
   7   8  -3 12.3214 6.21690   3
  -7  -8   3 26.9722 4.49018   7
  -7  -8   3 23.3431 5.42090   2
   6   8  -3 65.6871 6.19789   5
   6   8  -3 57.6098 6.99967   3
   6   8  -3 50.0130 5.40977   8
  -6  -8   3 61.7890 5.33110   7
  -6  -8   3 61.3383 6.06405   2
  -6  -8   3 48.2142 7.27922   3
   5   8  -3 36.6737 4.75897   8
   5   8  -3 45.4100 4.55419   1
   5   8  -3 34.5948 5.77086   3
   5   8  -3 43.4876 5.17935   5
  -5  -8   3 45.8680 6.48028   3
  -5  -8   3 54.0370 5.46646   2
  -5  -8   3 52.4921 4.69953   7
   4   8  -3 63.2447 5.52696   5
   4   8  -3 70.4991 6.31999   3
   4   8  -3 71.6103 5.39406   8
  -4  -8   3 63.4197 4.24148   4
  -4  -8   3 72.0157 5.54781   7
  -4  -8   3 69.6480 5.68270   2
   3   8  -3 4.96305 3.53581   5
   3   8  -3 -6.9439 3.72193   3
   3   8  -3 6.77548 3.42730   8
  -3  -8   3 4.89185 2.98182   7
  -3  -8   3 5.16260 2.53634   4
  -3  -8   3 5.02471 3.37756   2
  -3  -8   3 6.26763 4.04318   3
   2   8  -3 -1.9430 3.07973   8
   2   8  -3 -0.9709 3.54117   1
   2   8  -3 3.47588 3.17379   3
   2   8  -3 3.95066 3.14648   5
  -2  -8   3 2.41124 2.72809   7
  -2  -8   3 2.00237 3.49481   3
  -2  -8   3 4.09261 2.53696   4
  -2  -8   3 -0.6269 2.93684   2
   1   8  -3 284.499 10.5849   1
   1   8  -3 281.314 10.1449   8
   1   8  -3 287.191 9.96001   5
   1   8  -3 271.483 10.8382   6
  -1  -8   3 293.087 10.2494   2
  -1  -8   3 287.730 9.93425   4
  -1  -8   3 281.422 9.82969   7
   0   8  -3 -4.6754 3.41345   6
   0   8  -3 -1.4678 2.93085   1
   0   8  -3 1.71057 2.27010   5
   0   8  -3 2.40518 2.65224   8
   0  -8   3 -1.9175 2.61112   4
   0  -8   3 1.72217 2.39595   2
   0  -8   3 -1.0913 2.13489   7
  -1   8  -3 3.37840 3.14612   1
  -1   8  -3 6.02555 2.57730   8
  -1   8  -3 4.06090 3.75537   6
  -1   8  -3 5.42852 2.04892   5
   1  -8   3 5.86001 3.19436   4
   1  -8   3 4.77640 2.33504   2
  -2   8  -3 5.59810 1.78576   5
  -2   8  -3 -0.8480 3.55301   6
  -2   8  -3 2.86595 3.05463   1
  -2   8  -3 3.13063 2.51940   8
   2  -8   3 7.01765 2.21654   2
   2  -8   3 2.61686 3.22288   4
  -3   8  -3 112.757 6.38336   1
  -3   8  -3 107.283 5.25491   8
  -3   8  -3 106.405 6.87850   4
  -3   8  -3 107.825 7.51565   6
   3  -8   3 100.867 4.70286   2
   3  -8   3 95.7987 4.96609   7
   3  -8   3 104.166 6.86568   4
  -4   8  -3 291.476 10.8232   1
  -4   8  -3 294.286 9.66278   8
   4  -8   3 290.028 9.35166   2
   4  -8   3 280.207 9.82350   7
  -5   8  -3 45.8176 4.72642   1
  -5   8  -3 51.9010 6.25344   6
  -5   8  -3 54.9453 4.02791   8
  -5   8  -3 46.7707 5.64368   4
   5  -8   3 50.0629 5.69566   4
   5  -8   3 61.2379 4.59026   7
  -6   8  -3 47.6987 3.92846   8
  -6   8  -3 43.3484 4.81267   1
  -6   8  -3 48.2705 6.02610   4
  -6   8  -3 37.1273 6.31038   6
   6  -8   3 50.2352 4.08234   7
   6  -8   3 48.3455 6.02006   4
   6  -8   3 41.3357 3.66283   2
  -7   8  -3 199.577 9.03200   1
  -7   8  -3 182.282 11.0842   4
  -7   8  -3 199.406 11.6123   6
   7  -8   3 210.679 7.33609   2
   7  -8   3 186.460 7.85636   3
   7  -8   3 199.351 8.10127   7
   7  -8   3 195.739 10.7936   4
  -8   8  -3 268.302 10.5285   1
  -8   8  -3 266.592 13.2213   4
  -8   8  -3 267.182 13.4740   6
   8  -8   3 265.585 9.95885   7
   8  -8   3 269.529 12.9188   4
   8  -8   3 260.151 9.05655   2
   8  -8   3 254.853 11.5252   3
  -9   8  -3 4.93865 5.92165   4
  -9   8  -3 13.2691 3.90751   1
  -9   8  -3 10.4078 6.29217   6
   9  -8   3 17.6335 6.31737   4
   9  -8   3 8.31220 3.62779   7
   9  -8   3 8.69165 2.75093   2
 -10   8  -3 4.39191 4.04301   7
 -10   8  -3 3.27018 6.46939   4
 -10   8  -3 8.78002 6.37877   6
  10  -8   3 2.02116 2.78629   2
  10  -8   3 6.83291 3.63651   7
  10  -8   3 15.7528 6.63262   4
 -11   8  -3 5.49586 6.54138   6
 -11   8  -3 4.83421 4.49210   7
 -11   8  -3 18.8103 7.23484   4
  11  -8   3 11.1769 3.16248   2
  11  -8   3 13.7394 4.04362   7
  11  -8   3 26.3059 7.39902   4
   9   7  -3 -9.7103 4.47632   5
   9   7  -3 0.79861 4.47474   8
   9   7  -3 -18.527 6.22815   3
  -9  -7   3 6.13070 4.14895   7
  -9  -7   3 -1.2687 4.79551   2
   8   7  -3 -10.366 5.87023   3
   8   7  -3 -2.3562 4.09311   8
   8   7  -3 2.54716 4.64053   5
  -8  -7   3 9.63930 4.94745   2
  -8  -7   3 4.89226 3.92754   7
   7   7  -3 12.5755 4.26895   8
   7   7  -3 11.0987 4.62012   5
   7   7  -3 8.48864 5.70736   3
  -7  -7   3 12.6794 4.59642   2
  -7  -7   3 11.3600 3.79137   7
  -7  -7   3 9.86804 6.40336   3
   6   7  -3 34.4258 5.13160   5
   6   7  -3 40.1686 4.75572   8
   6   7  -3 33.8091 6.10912   3
  -6  -7   3 37.7319 6.67928   3
  -6  -7   3 43.3458 4.47756   7
  -6  -7   3 40.2525 5.18517   2
   5   7  -3 40.7688 5.83188   3
   5   7  -3 47.6438 4.64458   8
   5   7  -3 42.7753 4.43084   1
   5   7  -3 43.4758 4.99286   5
  -5  -7   3 56.9411 6.53119   3
  -5  -7   3 44.4773 3.52765   4
  -5  -7   3 48.8086 4.45659   7
  -5  -7   3 47.5956 4.89752   2
   4   7  -3 1.81258 3.23454   8
   4   7  -3 6.85009 3.52845   5
   4   7  -3 6.29614 3.24475   1
   4   7  -3 -6.9268 4.04757   3
  -4  -7   3 7.10676 4.49977   3
  -4  -7   3 -0.0207 3.26715   2
  -4  -7   3 5.29900 2.88713   7
  -4  -7   3 2.35690 2.06454   4
   3   7  -3 21.4040 3.64564   1
   3   7  -3 28.7928 3.82637   5
   3   7  -3 20.3684 4.15330   3
   3   7  -3 26.9526 3.76856   8
  -3  -7   3 25.1145 2.70566   4
  -3  -7   3 22.2996 4.08223   2
  -3  -7   3 25.0853 3.16494   7
  -3  -7   3 25.0239 4.32655   3
   2   7  -3 3.88889 2.62607   8
   2   7  -3 -5.9718 2.82449   3
   2   7  -3 2.41545 2.88660   1
   2   7  -3 7.98297 2.71494   5
  -2  -7   3 0.48401 2.94716   3
  -2  -7   3 0.17401 1.96812   4
  -2  -7   3 3.36931 2.59559   2
  -2  -7   3 0.52482 2.03799   7
   1   7  -3 80.4863 4.83107   5
   1   7  -3 82.1084 5.40847   1
   1   7  -3 84.8557 5.01966   8
   1   7  -3 73.9805 4.74014   3
   1   7  -3 77.5622 5.65057   6
  -1  -7   3 77.8058 4.75256   3
  -1  -7   3 73.2987 4.65395   7
  -1  -7   3 79.1044 4.56781   4
  -1  -7   3 85.7770 4.70356   2
   0   7  -3 558.606 16.8762   8
   0   7  -3 577.120 16.6005   5
   0   7  -3 544.320 17.1987   1
   0   7  -3 545.589 17.7327   6
   0  -7   3 557.233 17.1817   4
   0  -7   3 555.728 16.7737   2
   0  -7   3 543.950 16.6360   7
  -1   7  -3 131.118 6.44806   1
  -1   7  -3 132.585 5.01743   5
  -1   7  -3 120.118 7.06365   6
  -1   7  -3 126.745 5.72497   8
   1  -7   3 132.230 5.48212   7
   1  -7   3 133.105 5.43754   2
   1  -7   3 132.884 6.51483   4
  -2   7  -3 13.3650 3.37649   4
  -2   7  -3 7.59853 2.38973   8
  -2   7  -3 11.9892 3.00144   1
  -2   7  -3 8.62795 3.58412   6
   2  -7   3 6.10339 3.13527   4
   2  -7   3 11.7198 2.01888   2
   2  -7   3 14.4845 2.29308   7
  -3   7  -3 14.7977 3.20061   1
  -3   7  -3 11.7472 3.46163   4
  -3   7  -3 16.1214 2.41367   8
  -3   7  -3 16.8632 3.91206   6
   3  -7   3 12.6885 2.30074   7
   3  -7   3 14.9465 2.06942   2
   3  -7   3 10.7051 3.52392   4
  -4   7  -3 7.26257 3.82727   6
  -4   7  -3 4.71160 3.37783   4
  -4   7  -3 1.92005 2.91980   1
  -4   7  -3 4.39735 2.12532   8
   4  -7   3 1.75697 1.59991   2
   4  -7   3 6.14061 3.45977   4
  -5   7  -3 26.5593 3.60159   1
  -5   7  -3 23.0272 4.75136   6
   5  -7   3 17.9572 2.09207   2
   5  -7   3 19.7731 2.65962   7
  -6   7  -3 63.1423 6.20927   4
  -6   7  -3 65.1064 6.66022   6
  -6   7  -3 76.9699 5.84540   1
   6  -7   3 67.7559 4.58648   7
   6  -7   3 60.5769 4.68317   3
  -7   7  -3 265.159 10.1189   1
  -7   7  -3 258.232 12.6311   6
  -7   7  -3 265.826 9.98137   7
  -7   7  -3 247.600 12.2556   4
   7  -7   3 267.887 9.54798   7
   7  -7   3 257.760 9.98944   3
   7  -7   3 273.599 8.90083   2
  -8   7  -3 221.118 11.8438   4
  -8   7  -3 231.787 9.02311   1
  -8   7  -3 216.631 9.20251   7
  -8   7  -3 220.266 12.0126   6
   8  -7   3 219.499 8.61232   7
   8  -7   3 216.988 7.87201   2
   8  -7   3 207.582 10.6911   3
  -9   7  -3 1.39514 3.60662   7
  -9   7  -3 11.6620 5.88191   4
  -9   7  -3 5.64563 5.74705   6
   9  -7   3 7.76988 3.28565   7
   9  -7   3 5.45312 2.51675   2
   9  -7   3 3.66615 4.15522   3
 -10   7  -3 2.81449 3.47990   2
 -10   7  -3 14.0741 6.18907   4
 -10   7  -3 6.78900 3.95436   7
 -10   7  -3 4.79156 6.00966   6
  10  -7   3 6.96588 3.54611   7
  10  -7   3 2.57483 4.60588   3
  10  -7   3 7.73662 2.81637   2
 -11   7  -3 39.1388 5.24476   7
 -11   7  -3 36.3178 7.47111   4
 -11   7  -3 38.6442 4.86675   2
  11  -7   3 42.8024 4.04299   2
  11  -7   3 24.4769 5.83362   3
  11  -7   3 41.6197 4.59775   7
   9   6  -3 -4.4364 4.66757   5
   9   6  -3 -7.5830 6.60583   3
   9   6  -3 0.80919 4.10452   8
  -9  -6   3 7.55484 4.99286   2
  -9  -6   3 1.70816 3.72426   7
   8   6  -3 58.6257 7.99557   3
   8   6  -3 61.3573 5.72253   8
   8   6  -3 58.1633 6.25498   5
  -8  -6   3 69.6918 5.29751   7
  -8  -6   3 56.7826 8.89427   3
  -8  -6   3 68.1028 6.58988   2
   7   6  -3 18.8417 6.01063   3
   7   6  -3 23.0501 4.23966   8
   7   6  -3 21.0559 4.65682   5
  -7  -6   3 25.9643 3.84017   7
  -7  -6   3 26.3605 4.64852   2
  -7  -6   3 18.2073 6.41252   3
   6   6  -3 3.15523 4.87498   3
   6   6  -3 5.92678 3.57228   8
   6   6  -3 -1.9156 3.60008   5
  -6  -6   3 2.90190 3.66616   2
  -6  -6   3 0.09331 5.10199   3
  -6  -6   3 5.46514 3.16081   7
   5   6  -3 45.1713 4.32342   8
   5   6  -3 52.1717 4.96776   5
   5   6  -3 45.8483 5.95784   3
  -5  -6   3 48.9550 4.09314   7
  -5  -6   3 45.0484 3.35475   4
  -5  -6   3 53.7425 4.86502   2
   4   6  -3 160.715 8.80927   3
   4   6  -3 172.561 7.86066   5
   4   6  -3 175.677 7.18734   1
  -4  -6   3 171.856 6.96767   7
  -4  -6   3 177.007 7.86977   2
  -4  -6   3 178.810 9.21839   3
  -4  -6   3 165.935 6.03309   4
   3   6  -3 199.538 8.97652   3
   3   6  -3 207.842 7.88267   8
   3   6  -3 202.455 7.78894   1
   3   6  -3 210.354 8.22784   5
  -3  -6   3 207.003 9.04764   3
  -3  -6   3 204.517 7.47644   7
  -3  -6   3 205.667 7.97889   2
  -3  -6   3 208.553 6.91704   4
   2   6  -3 -1.3657 2.46692   1
   2   6  -3 -0.0087 2.39099   5
   2   6  -3 -3.6690 2.61668   3
   2   6  -3 0.05872 2.33916   8
  -2  -6   3 1.22944 2.76331   3
  -2  -6   3 0.82761 1.71915   4
  -2  -6   3 3.55924 1.94439   7
  -2  -6   3 0.67574 2.17428   2
   1   6  -3 76.6675 4.54468   8
   1   6  -3 73.7637 4.43360   5
   1   6  -3 70.0298 5.05771   6
   1   6  -3 74.7102 4.86935   1
  -1  -6   3 72.2862 4.52461   3
  -1  -6   3 78.4324 4.26268   4
  -1  -6   3 74.8931 4.24627   2
  -1  -6   3 76.4375 4.10554   7
   0   6  -3 4.38355 3.14916   6
   0   6  -3 7.44645 1.98420   5
   0   6  -3 3.78328 2.30188   8
   0   6  -3 7.35859 2.69836   1
   0  -6   3 9.59504 2.14651   7
   0  -6   3 6.81505 2.14522   2
   0  -6   3 6.56405 2.50838   4
  -1   6  -3 22.8160 3.31110   1
  -1   6  -3 27.7554 2.13870   5
  -1   6  -3 26.8889 2.82008   8
  -1   6  -3 23.6390 3.90503   6
  -1   6  -3 27.6710 3.48327   4
   1  -6   3 22.9892 2.37499   2
   1  -6   3 25.0660 3.42993   4
   1  -6   3 20.9776 2.42041   7
  -2   6  -3 1.65050 2.94780   4
  -2   6  -3 -1.5687 1.92862   8
  -2   6  -3 -5.8604 2.50389   1
  -2   6  -3 2.73558 3.35690   6
[truncated: 1,684,425 more chars]
